# Supplementary material for: Strong ferromagnetism of g-C3N4 achieved by atomic manipulation
Source: Nat Commun. 2023 Apr 20;14:2278. doi: 10.1038/s41467-023-38012-8 (PMC10119309; doi:10.1038/s41467-023-38012-8)
Supplement: Supplementary file 3 — Source Data [file 41467_2023_38012_MOESM3_ESM.zip]

Archive with 33 entries (28 files):
- NC Source Data/
- NC Source Data/AFM results/
- NC Source Data/AFM results/16.aist
- NC Source Data/AFM results/20.aist
- NC Source Data/AFM results/AFM results.xlsx
- NC Source Data/AFM results/B-C3N4-16 MPa.png
- NC Source Data/B K-edge XANES.xlsx
- NC Source Data/DFT/
- NC Source Data/DFT/CIF/
- NC Source Data/DFT/CIF/Fig5a.cif
- NC Source Data/DFT/CIF/Fig5b.cif
- NC Source Data/DFT/CIF/Fig5c.cif
- NC Source Data/DFT/CIF/Fig5d.cif
- NC Source Data/DFT/CIF/supplementary figure 1.cif
- NC Source Data/DFT/CIF/supplementary figure 10a.cif
- NC Source Data/DFT/CIF/supplementary figure 10b.cif
- NC Source Data/DFT/DFT.xlsx
- NC Source Data/Ferromagnetic characterizations.xlsx
- NC Source Data/FTIR Result.xlsx
- NC Source Data/ICP results.xlsx
- NC Source Data/Solid-state B NMR.csv
- NC Source Data/TEM/
- NC Source Data/TEM/B-C3N4-16 MPa-HRTEM.dm3
- NC Source Data/TEM/B-C3N4-16 MPa-HRTEM.tif
- NC Source Data/TEM/B-C3N4-16 MPa-SAED.tif
- NC Source Data/TEM/B-C3N4-16 MPa.dm3
- NC Source Data/TEM/B-C3N4-16 MPa.tif
- NC Source Data/TEM/B-C3N4-20 MPa-HRTEM.dm3
- NC Source Data/TEM/B-C3N4-20 MPa-HRTEM.tif
- NC Source Data/TEM/B-C3N4-20 MPa.dm3
- NC Source Data/TEM/B-C3N4-20 MPa.tif
- NC Source Data/XPS.xlsx
- NC Source Data/XRD.xlsx
