# Supplementary material for: Strong ferromagnetism of g-C3N4 achieved by atomic manipulation
Source: Nat Commun. 2023 Apr 20;14:2278. doi: 10.1038/s41467-023-38012-8 (PMC10119309; doi:10.1038/s41467-023-38012-8)
Supplement: Supplementary file 3 — Source Data [file 41467_2023_38012_MOESM3_ESM.zip › NC Source Data/AFM results/AFM results.xlsx]

## Sheet: B-C3N4-16 MPa
0	-1.86254	0	-1.53182
0.00779	-2.0364	0.00819	-1.54213
0.01559	-2.14767	0.01637	-1.65624
0.02338	-1.89659	0.02456	-1.79502
0.03118	-1.65525	0.03275	-1.77742
0.03897	-1.67197	0.04093	-1.78584
0.04676	-1.73903	0.04912	-1.81625
0.05456	-1.69816	0.05731	-1.95117
0.06235	-1.70379	0.0655	-2.16258
0.07015	-1.81547	0.07368	-2.21384
0.07794	-2.05056	0.08187	-2.06653
0.08573	-2.18742	0.09006	-1.94123
0.09353	-2.07607	0.09824	-1.8602
0.10132	-1.9265	0.10643	-1.83928
0.10912	-1.93904	0.11462	-1.93247
0.11691	-2.11033	0.1228	-2.11145
0.12471	-2.28765	0.13099	-2.28225
0.1325	-2.44732	0.13918	-2.35789
0.14029	-2.53742	0.14736	-2.34273
0.14809	-2.34219	0.15555	-2.23527
0.15588	-2.06323	0.16374	-2.17072
0.16367	-1.87282	0.17192	-1.9893
0.17147	-1.81491	0.18011	-1.37138
0.17926	-1.86295	0.1883	-0.49717
0.18706	-1.93428	0.19648	0.1671
0.19485	-1.97869	0.20467	0.49453
0.20265	-2.09237	0.21286	0.4263
0.21044	-2.35454	0.22105	0.29546
0.21823	-2.6927	0.22923	0.2488
0.22603	-3.03324	0.23742	0.20893
0.23382	-3.27683	0.24561	0.21704
0.24162	-3.29494	0.25379	0.24976
0.24941	-3.31799	0.26198	0.28921
0.2572	-3.32268	0.27017	0.27945
0.265	-3.36746	0.27835	0.25689
0.27279	-3.39496	0.28654	0.15295
0.28059	-3.14721	0.29473	0.06093
0.28838	-2.71633	0.30291	0.01422
0.29618	-2.33893	0.3111	-0.03244
0.30397	-1.78086	0.31929	-0.11223
0.31176	-0.87176	0.32748	-0.22875
0.31956	-0.12181	0.33566	-0.28596
0.32735	0.17957	0.34385	-0.26045
0.33515	0.15358	0.35204	-0.16604
0.34294	0.05582	0.36022	-0.18653
0.35073	0.03551	0.36841	-0.22312
0.35853	0.05557	0.3766	-0.20724
0.36632	0.05752	0.38478	-0.16198
0.37411	0.04764	0.39297	-0.15267
0.38191	0.13625	0.40116	-0.13935
0.3897	0.20503	0.40934	-0.17797
0.3975	0.21004	0.41753	-0.17901
0.40529	0.24032	0.42572	-0.12838
0.41309	0.26518	0.4339	-0.05493
0.42088	0.1994	0.44209	-0.16127
0.42867	0.12838	0.45028	-0.31034
0.43647	0.08469	0.45847	-0.36953
0.44426	0.08189	0.46665	-0.228
0.45206	0.08013	0.47484	-0.17974
0.45985	0.09489	0.48303	-0.16767
0.46764	0.11735	0.49121	-0.22793
0.47544	0.09055	0.4994	-0.17602
0.48323	0.0697	0.50759	-0.04161
0.49103	0.06267	0.51577	0.05407
0.49882	0.06347	0.52396	0.12474
0.50661	0.09694	0.53215	0.09572
0.51441	0.13124	0.54033	0.00469
0.5222	0.15717	0.54852	-0.00682
0.53	0.11783	0.55671	-0.01177
0.53779	0.01507	0.5649	-0.02029
0.54558	-0.09896	0.57308	0.06392
0.55338	-0.10986	0.58127	0.09944
0.56117	-0.10104	0.58946	0.12866
0.56897	-0.15676	0.59764	0.11369
0.57676	-0.1661	0.60583	0.01291
0.58456	-0.11931	0.61402	-0.06249
0.59235	-0.06037	0.6222	-0.02628
0.60014	-0.01043	0.63039	0.056
0.60794	0.02517	0.63858	0.06909
0.61573	0.04615	0.64676	0.02598
0.62353	0.03323	0.65495	-0.05449
0.63132	0.05076	0.66314	-0.0645
0.63911	0.08456	0.67132	0.1049
0.64691	-0.01031	0.67951	0.19238
0.6547	-0.23067	0.6877	0.19985
0.6625	-0.29851	0.69588	0.11095
0.67029	-0.2361	0.70407	0.0608
0.67808	-0.17381	0.71226	0.12243
0.68588	-0.15922	0.72045	0.21802
0.69367	-0.20428	0.72863	0.19715
0.70147	-0.27724	0.73682	0.25231
0.70926	-0.22595	0.74501	0.25072
0.71705	-0.12462	0.75319	0.20412
0.72485	-0.11382	0.76138	0.16267
0.73264	-0.1676	0.76957	0.09904
0.74044	-0.0924	0.77775	0.11163
0.74823	-0.02447	0.78594	0.0961
0.75602	-0.03481	0.79413	0.083
0.76382	-0.02585	0.80232	0.10362
0.77161	0.00944	0.8105	0.16163
0.77941	0.03767	0.81869	0.16945
0.7872	0.01798	0.82688	0.12909
0.795	-0.08389	0.83506	0.11713
0.80279	-0.1479	0.84325	0.06804
0.81058	-0.1523	0.85144	-0.14036
0.81838	-0.15019	0.85962	-0.26658
0.82617	-0.14912	0.86781	-0.01078
0.83396	-0.13978	0.876	0.11882
0.84176	-0.1455	0.88418	0.17129
0.84955	-0.15447	0.89237	0.17633
0.85735	-0.14092	0.90056	0.20459
0.86514	-0.11126	0.90874	0.20641
0.87294	-0.07728	0.91693	0.16842
0.88073	-0.12627	0.92512	0.1789
0.88852	-0.13769	0.93331	0.25344
0.89632	-0.1133	0.94149	0.37015
0.90411	-0.07402	0.94968	0.43054
0.91191	-0.05636	0.95787	0.38544
0.9197	0.01786	0.96605	0.31535
0.92749	0.11426	0.97424	0.42525
0.93529	0.20081	0.98243	0.5344
0.94308	0.22308	0.99061	0.61924
0.95088	0.21698	0.9988	0.62311
0.95867	0.27423	1.00699	0.60966
0.96647	0.30411	1.01517	0.58087
0.97426	0.26874	1.02336	0.54135
0.98205	0.20765	1.03155	0.45326
0.98985	0.19819	1.03973	0.47469
0.99764	0.20468	1.04792	0.61641
1.00543	0.17992	1.05611	0.80132
1.01323	0.10918	1.0643	0.85861
1.02102	0.06967	1.07248	0.73438
1.02882	0.13654	1.08067	0.4962
1.03661	0.19539	1.08886	0.30105
1.04441	0.25715	1.09704	0.10788
1.0522	0.30341	1.10523	-0.12128
1.05999	0.35392	1.11342	-0.5612
1.06779	0.35208	1.1216	-1.24545
1.07558	0.35542	1.12979	-1.92325
1.08338	0.38239	1.13798	-2.11751
1.09117	0.39375	1.14616	-2.0791
1.09896	0.34669	1.15435	-2.28777
1.10676	0.27378	1.16254	-2.67437
1.11455	0.2084	1.17072	-3.04743
1.12235	0.20784	1.17891	-3.24439
1.13014	0.26143	1.1871	-3.28418
1.13793	0.31962	1.19529	-2.94907
1.14573	0.35535	1.20347	-2.40241
1.15352	0.36808	1.21166	-2.03622
1.16132	0.42344	1.21985	-1.99477
1.16911	0.4738	1.22803	-2.04258
1.1769	0.49409	1.23622	-2.00302
1.1847	0.54392	1.24441	-2.04991
1.19249	0.50799	1.25259	-2.17497
1.20029	0.25769	1.26078	-2.27706
1.20808	-0.42801	1.26897	-2.15913
1.21587	-1.52191	1.27715	-2.02106
1.22367	-2.43808	1.28534	-1.94696
1.23146	-2.80211	1.29353	-1.84273
1.23926	-2.66781	1.30171	-1.67205
1.24705	-2.34193	1.3099	-1.4346
1.25485	-2.05644	1.31809	-1.19068
1.26264	-1.89346	1.32628	-1.16269
1.27043	-1.88006	1.33446	-1.34749
1.27823	-1.96282	1.34265	-1.51212
1.28602	-2.01017	1.35084	-1.73958
1.29382	-2.01144	1.35902	-2.06668
1.30161	-2.15313	1.36721	-2.22916
1.3094	-2.29658	1.3754	-2.11623
1.3172	-2.19188	1.38358	-1.9645
1.32499	-1.90699	1.39177	-1.92323
1.33279	-1.72268	1.39996	-1.73488
1.34058	-1.70129
1.34837	-1.71035
1.35617	-1.65133
1.36396	-1.56967
1.37176	-1.56915
1.37955	-1.66091
1.38734	-1.70607
1.39514	-1.51988
1.40293	-1.3668
1.41073	-1.2899
1.41852	-1.24026
1.42631	-1.18418
1.43411	-1.05866
1.4419	-0.95643
1.4497	-0.99582
1.45749	-1.13204
1.46528	-1.30069
1.47308	-1.48459
1.48087	-1.6479
1.48867	-1.55028
1.49646	-1.26978
1.50426	-1.0582
1.51205	-0.91871
1.51984	-0.77723
1.52764	-0.74066
1.53543	-0.79497
1.54323	-0.91664
1.55102	-0.97848

## Sheet: B-C3N4-20 MPa
0	-1.32263	0	-2.3437
0.07815	-1.32236	0.07822	-2.40528
0.1563	-1.28531	0.15645	-2.40566
0.23446	-0.12848	0.23467	-2.33522
0.31261	2.06342	0.3129	-2.31197
0.39076	2.21598	0.39112	-2.28592
0.46891	2.27666	0.46935	-1.46452
0.54706	2.26977	0.54757	0.61448
0.62522	2.19464	0.6258	1.07235
0.70337	2.1663	0.70402	1.10649
0.78152	2.1244	0.78225	1.17257
0.85967	2.11624	0.86047	1.37403
0.93783	2.11292	0.93869	1.72166
1.01598	2.0568	1.01692	1.45463
1.09413	2.05243	1.09514	1.34321
1.17228	2.05057	1.17337	1.17236
1.25043	2.03877	1.25159	1.15205
1.32858	2.0362	1.32982	1.12579
1.40674	2.0573	1.40804	1.10424
1.48489	2.05691	1.48627	1.08413
1.56304	2.0662	1.56449	1.01799
1.64119	2.06454	1.64272	0.96646
1.71935	2.08368	1.72094	0.96488
1.7975	2.07525	1.79917	0.97872
1.87565	2.0665	1.87739	0.97894
1.9538	1.98374	1.95561	0.99192
2.03195	1.88383	2.03384	0.99238
2.11011	1.87965	2.11206	0.97614
2.18826	1.89185	2.19029	0.97868
2.26641	1.78788	2.26851	0.97758
2.34456	-0.65118	2.34674	0.97849
2.42271	-1.54694	2.42496	0.98186
2.50087	-1.59746	2.50319	0.96266
2.57902	-1.65759	2.58141	0.95486
2.65717	-1.75114	2.65964	0.96495
2.73532	-1.75752	2.73786	1.00565
2.81347	-1.78493	2.81608	1.00987
2.89163	-1.81084	2.89431	1.0033
2.96978	-1.81106	2.97253	1.00287
		3.05076	1.0421
		3.12898	1.07412
		3.20721	1.04867
		3.28543	1.07219
		3.36366	1.03734
		3.44188	1.01657
		3.52011	0.98566
		3.59833	0.95115
		3.67656	0.94936
		3.75478	0.95881
		3.833	0.98125
		3.91123	0.98395
		3.98945	0.95799
		4.06768	0.94507
		4.1459	1.00212
		4.22413	1.03203
		4.30235	1.03224
		4.38058	1.02976
		4.4588	1.01044
		4.53703	0.99738
		4.61525	0.97558
		4.69347	0.96439
		4.7717	0.98698
		4.84992	0.99987
		4.92815	1.08571
		5.00637	1.08676
		5.0846	1.05974
		5.16282	1.05969
		5.24105	1.0467
		5.31927	1.09748
		5.3975	1.13276
		5.47572	1.11647
		5.55394	1.07779
		5.63217	1.07549
		5.71039	1.08742
		5.78862	1.06252
		5.86684	1.05566
		5.94507	1.04982
		6.02329	1.06129
		6.10152	1.07302
		6.17974	1.13803
		6.25797	1.13327
		6.33619	1.02994
		6.41442	0.61669
		6.49264	0.37276
		6.57086	-0.91696
		6.64909	-2.3232
		6.72731	-2.3242
		6.80554	-2.32371
		6.88376	-2.31572
		6.96199	-2.31068
		7.04021	-2.24909
		7.11844	-2.1695
		7.19666	-2.126
		7.27489	-2.11191
		7.35311	-1.97927
		7.43133	-1.98358
		7.50956	-1.93014
		7.58778	-1.97204
		7.66601	-1.96466
		7.74423	-1.96239
