# Supplementary material for: Strong ferromagnetism of g-C3N4 achieved by atomic manipulation
Source: Nat Commun. 2023 Apr 20;14:2278. doi: 10.1038/s41467-023-38012-8 (PMC10119309; doi:10.1038/s41467-023-38012-8)
Supplement: Supplementary file 3 — Source Data [file 41467_2023_38012_MOESM3_ESM.zip › NC Source Data/B K-edge XANES.xlsx]

## Sheet: 粗扫
#	Please	acknowledge	the	beamlines	[Beamlines	MCD-A	and	MCD-B	(Soochow	Beamline	for	Energy	Materials)	at	NSRL]	if	these	data
#	The	measurement	started	at	44846	0.756678
#	Upper	Aperture:	58.425	mm	Lower	Aperture:	-54.78	mm
180	3.76067e-11	1.52695e-12	0.0406031
180.5	3.74782e-11	1.50118e-12	0.0400549
181	3.73821e-11	1.48084e-12	0.0396138
181.5	3.7306e-11	1.46341e-12	0.0392271
182	3.72e-11	1.44423e-12	0.0388234
182.5	3.71562e-11	1.42562e-12	0.0383683
183	3.7111e-11	1.41294e-12	0.0380733
183.5	3.70802e-11	1.40188e-12	0.0378066
184	3.70338e-11	1.3855e-12	0.0374119
184.5	3.69948e-11	1.3664e-12	0.0369351
185	3.69333e-11	1.35645e-12	0.036727
185.5	3.68861e-11	1.34607e-12	0.0364925
186	3.69009e-11	1.33302e-12	0.0361242
186.5	3.68884e-11	1.32192e-12	0.0358357
187	3.68484e-11	1.3112e-12	0.0355837
187.5	3.68984e-11	1.30026e-12	0.0352389
188	3.68776e-11	1.29612e-12	0.0351464
188.5	3.68582e-11	1.27998e-12	0.0347272
189	3.684e-11	1.27598e-12	0.0346356
189.5	3.69006e-11	1.26956e-12	0.0344048
190	3.6868e-11	1.25457e-12	0.0340286
190.5	3.68911e-11	1.24559e-12	0.0337639
191	3.69435e-11	1.24212e-12	0.0336222
191.5	3.68977e-11	1.23221e-12	0.0333953
192	3.69581e-11	1.23306e-12	0.0333637
192.5	3.74582e-11	1.25803e-12	0.033585
193	3.76399e-11	1.24956e-12	0.0331979
193.5	3.77551e-11	1.26088e-12	0.0333963
194	3.78163e-11	1.38983e-12	0.0367521
194.5	3.78569e-11	1.23144e-12	0.0325289
195	3.79319e-11	1.22724e-12	0.0323538
195.5	3.79887e-11	1.24979e-12	0.032899
196	3.81492e-11	1.32945e-12	0.0348486
196.5	3.8167e-11	1.39031e-12	0.036427
197	3.82691e-11	1.36971e-12	0.0357917
197.5	3.82808e-11	1.34441e-12	0.0351196
198	3.83259e-11	1.31046e-12	0.0341926
198.5	3.82652e-11	1.28374e-12	0.0335485
199	3.81171e-11	1.2765e-12	0.0334889
199.5	3.8025e-11	1.37695e-12	0.0362117
200	3.81733e-11	1.34453e-12	0.0352217
200.5	3.82353e-11	1.31275e-12	0.0343335
201	3.84596e-11	1.32873e-12	0.0345488
201.5	3.8428e-11	1.31617e-12	0.0342502
202	3.84366e-11	1.33274e-12	0.0346736
202.5	3.83912e-11	1.35664e-12	0.0353373
203	3.83292e-11	1.35501e-12	0.0353518
203.5	3.84182e-11	1.35844e-12	0.0353594
204	3.85946e-11	1.3624e-12	0.0353002
204.5	3.87708e-11	1.35473e-12	0.0349421
205	3.89475e-11	1.33819e-12	0.0343589
205.5	3.89888e-11	1.33106e-12	0.0341397
206	3.92274e-11	1.31503e-12	0.0335233
206.5	3.92923e-11	1.29928e-12	0.0330671
207	3.94675e-11	1.29667e-12	0.0328542
207.5	3.95928e-11	1.2919e-12	0.0326297
208	3.9721e-11	1.28239e-12	0.0322849
208.5	3.98377e-11	1.27247e-12	0.0319415
209	NaN	1.25981e-12	NaN
209.5	4.01656e-11	1.25078e-12	0.0311405

## Sheet: 细扫
#	Please	acknowledge	the	beamlines	[Beamlines	MCD-A	and	MCD-B	(Soochow
#	The	measurement	started	at	44846	0.7664
#	Upper	Aperture:	58.425	mm	Lower	Aperture:	-54.78	mm
188	3.70106e-11	9.0733e-13	0.0245154
188.5	3.69991e-11	8.89577e-13	0.0240432
189	3.70323e-11	8.92653e-13	0.0241047
189.5	3.70582e-11	8.84847e-13	0.0238772
190	3.70298e-11	8.79852e-13	0.0237607
190.5	3.70591e-11	8.78203e-13	0.0236974
191	3.74837e-11	8.80088e-13	0.0234792
191.2	3.75355e-11	8.78358e-13	0.0234007
191.4	3.75398e-11	8.76718e-13	0.0233544
191.6	3.75144e-11	8.74876e-13	0.0233211
191.8	3.75481e-11	8.77561e-13	0.0233717
192	3.75223e-11	8.74161e-13	0.0232971
192.2	3.75312e-11	8.71527e-13	0.0232214
192.4	3.76025e-11	8.78907e-13	0.0233736
192.6	3.75944e-11	8.72818e-13	0.0232167
192.8	3.76683e-11	8.76515e-13	0.0232693
193	3.77e-11	8.72122e-13	0.0231332
193.2	3.77194e-11	8.66042e-13	0.0229601
193.4	3.77294e-11	8.6731e-13	0.0229877
193.6	3.78531e-11	8.97748e-13	0.0237166
193.8	3.77299e-11	9.64408e-13	0.0255608
194	3.78235e-11	9.80864e-13	0.0259327
194.2	3.78937e-11	9.12826e-13	0.0240891
194.4	3.78928e-11	8.56626e-13	0.0226066
194.6	3.79665e-11	8.45239e-13	0.0222627
194.8	3.79447e-11	8.40837e-13	0.0221596
195	3.79933e-11	8.49169e-13	0.0223505
195.2	3.79419e-11	8.55428e-13	0.0225457
195.4	3.80047e-11	8.66986e-13	0.0228126
195.6	3.80686e-11	8.79557e-13	0.0231045
195.8	3.80699e-11	8.93535e-13	0.0234709
196	3.81307e-11	9.26123e-13	0.0242881
196.2	3.81846e-11	9.58101e-13	0.0250913
196.4	3.81853e-11	9.77875e-13	0.0256087
196.6	3.83086e-11	9.88006e-13	0.0257907
196.8	3.82772e-11	9.76633e-13	0.0255147
197	3.8343e-11	9.67453e-13	0.0252315
197.2	3.82903e-11	9.57807e-13	0.0250144
197.4	3.83151e-11	9.52127e-13	0.0248499
197.6	3.84091e-11	9.38193e-13	0.0244263
197.8	3.83694e-11	9.2446e-13	0.0240937
198	3.83557e-11	9.16122e-13	0.0238849
198.2	3.83789e-11	9.03353e-13	0.0235378
198.4	3.83554e-11	8.9978e-13	0.023459
198.6	3.82427e-11	8.89411e-13	0.023257
198.8	3.81045e-11	8.81412e-13	0.0231314
199	3.80767e-11	8.82597e-13	0.0231795
199.2	3.80665e-11	8.91087e-13	0.0234087
199.4	3.80337e-11	9.45485e-13	0.0248591
199.6	3.793e-11	9.80348e-13	0.0258462
199.8	3.79633e-11	9.66521e-13	0.0254594
200	3.81654e-11	9.51331e-13	0.0249265
200.2	3.82321e-11	9.34684e-13	0.0244476
200.4	3.81473e-11	9.2074e-13	0.0241364
200.6	3.82185e-11	9.09138e-13	0.0237879
200.8	3.83131e-11	9.11496e-13	0.0237907
201	3.83435e-11	9.31389e-13	0.0242907
201.2	3.86742e-11	9.41227e-13	0.0243373
201.4	3.89035e-11	9.3916e-13	0.0241407
201.6	3.88815e-11	9.37752e-13	0.0241182
201.8	3.89009e-11	9.35904e-13	0.0240587
202	3.88465e-11	9.50895e-13	0.0244783
202.2	3.87883e-11	9.63416e-13	0.0248378
202.4	3.87365e-11	9.74602e-13	0.0251598
202.6	3.87531e-11	9.76285e-13	0.0251924
202.8	3.86686e-11	9.69532e-13	0.0250728
203	3.87448e-11	9.74476e-13	0.0251511
203.2	3.86936e-11	9.74585e-13	0.0251872
203.4	3.88086e-11	9.76322e-13	0.0251573
203.6	3.88888e-11	9.75503e-13	0.0250844
203.8	3.88957e-11	9.68291e-13	0.0248945
204	3.90414e-11	9.67658e-13	0.0247855
204.2	3.91256e-11	9.69014e-13	0.0247668
204.4	3.91123e-11	9.70823e-13	0.0248214
204.6	3.92316e-11	9.70951e-13	0.0247492
204.8	3.92848e-11	9.67544e-13	0.0246289
205	3.9376e-11	9.65032e-13	0.0245081
205.5	3.94045e-11	9.52893e-13	0.0241823
206	3.95247e-11	9.3928e-13	0.0237644
206.5	3.96806e-11	9.34092e-13	0.0235402
207	3.98339e-11	9.29131e-13	0.0233251
207.5	3.99458e-11	9.14753e-13	0.0228999
208	4.00733e-11	9.1006e-13	0.0227099
208.5	4.02096e-11	9.05183e-13	0.0225117
209	4.03538e-11	9.00006e-13	0.0223029
209.5	4.04962e-11	8.89443e-13	0.0219636
210	4.06177e-11	8.83279e-13	0.0217461
