# Supplementary material for: Strong ferromagnetism of g-C3N4 achieved by atomic manipulation
Source: Nat Commun. 2023 Apr 20;14:2278. doi: 10.1038/s41467-023-38012-8 (PMC10119309; doi:10.1038/s41467-023-38012-8)
Supplement: Supplementary file 3 — Source Data [file 41467_2023_38012_MOESM3_ESM.zip › NC Source Data/DFT/CIF/Fig5c.cif]

#======================================================================
# CRYSTAL DATA
#----------------------------------------------------------------------
data_VESTA_phase_1

_chemical_name_common                  'CONTCAR\(3)'
_cell_length_a                         14.760000
_cell_length_b                         14.760000
_cell_length_c                         6.800000
_cell_angle_alpha                      90.000000
_cell_angle_beta                       90.000000
_cell_angle_gamma                      120.000000
_cell_volume                           1282.957545
_space_group_name_H-M_alt              'P 1'
_space_group_IT_number                 1

loop_
_space_group_symop_operation_xyz
   'x, y, z'

loop_
   _atom_site_label
   _atom_site_occupancy
   _atom_site_fract_x
   _atom_site_fract_y
   _atom_site_fract_z
   _atom_site_adp_type
   _atom_site_U_iso_or_equiv
   _atom_site_type_symbol
   N1         1.0     0.000650     0.001470     0.436790    Uiso  ? N
   N2         1.0     0.172860     0.007130     0.436790    Uiso  ? N
   N3         1.0     0.334110     0.007130     0.436790    Uiso  ? N
   N4         1.0     0.500650     0.001470     0.436790    Uiso  ? N
   N5         1.0     0.672870     0.007130     0.436790    Uiso  ? N
   N6         1.0     0.834100     0.007130     0.436790    Uiso  ? N
   N7         1.0     0.994990     0.168020     0.436790    Uiso  ? N
   N8         1.0     0.172870     0.168020     0.436790    Uiso  ? N
   N9         1.0     0.333990     0.168140     0.436790    Uiso  ? N
   N10        1.0     0.494990     0.168020     0.436790    Uiso  ? N
   N11        1.0     0.672870     0.168020     0.436790    Uiso  ? N
   N12        1.0     0.833990     0.168140     0.436790    Uiso  ? N
   N13        1.0     0.994990     0.329260     0.436790    Uiso  ? N
   N14        1.0     0.494990     0.329260     0.436790    Uiso  ? N
   N15        1.0     0.834110     0.329260     0.436790    Uiso  ? N
   N16        1.0     0.000650     0.501470     0.436790    Uiso  ? N
   N17        1.0     0.172860     0.507130     0.436790    Uiso  ? N
   N18        1.0     0.334110     0.507130     0.436790    Uiso  ? N
   N19        1.0     0.500650     0.501470     0.436790    Uiso  ? N
   N20        1.0     0.672870     0.507130     0.436790    Uiso  ? N
   N21        1.0     0.834100     0.507130     0.436790    Uiso  ? N
   N22        1.0     0.994990     0.668020     0.436790    Uiso  ? N
   N23        1.0     0.333990     0.668140     0.436790    Uiso  ? N
   N24        1.0     0.494990     0.668020     0.436790    Uiso  ? N
   N25        1.0     0.672870     0.668020     0.436790    Uiso  ? N
   N26        1.0     0.833990     0.668140     0.436790    Uiso  ? N
   N27        1.0     0.994990     0.829260     0.436790    Uiso  ? N
   N28        1.0     0.334110     0.829260     0.436790    Uiso  ? N
   N29        1.0     0.494990     0.829260     0.436790    Uiso  ? N
   N30        1.0     0.834110     0.829260     0.436790    Uiso  ? N
   C1         1.0     0.123050     0.062670     0.436790    Uiso  ? C
   C2         1.0     0.278730     0.057630     0.436790    Uiso  ? C
   C3         1.0     0.439460     0.062670     0.436790    Uiso  ? C
   C4         1.0     0.623050     0.062670     0.436790    Uiso  ? C
   C5         1.0     0.778730     0.057630     0.436790    Uiso  ? C
   C6         1.0     0.939460     0.062670     0.436790    Uiso  ? C
   C7         1.0     0.278730     0.223390     0.436790    Uiso  ? C
   C8         1.0     0.444490     0.223390     0.436790    Uiso  ? C
   C9         1.0     0.778730     0.223390     0.436790    Uiso  ? C
   C10        1.0     0.944490     0.223390     0.436790    Uiso  ? C
   C11        1.0     0.439460     0.379080     0.436790    Uiso  ? C
   C12        1.0     0.939460     0.379080     0.436790    Uiso  ? C
   C13        1.0     0.123050     0.562670     0.436790    Uiso  ? C
   C14        1.0     0.278730     0.557630     0.436790    Uiso  ? C
   C15        1.0     0.439460     0.562670     0.436790    Uiso  ? C
   C16        1.0     0.623050     0.562670     0.436790    Uiso  ? C
   C17        1.0     0.778730     0.557630     0.436790    Uiso  ? C
   C18        1.0     0.939460     0.562670     0.436790    Uiso  ? C
   C19        1.0     0.278730     0.723390     0.436790    Uiso  ? C
   C20        1.0     0.444490     0.723390     0.436790    Uiso  ? C
   C21        1.0     0.778730     0.723390     0.436790    Uiso  ? C
   C22        1.0     0.944490     0.723390     0.436790    Uiso  ? C
   C23        1.0     0.439460     0.879080     0.436790    Uiso  ? C
   C24        1.0     0.939460     0.879080     0.436790    Uiso  ? C
   B1         1.0     0.570290     0.715820     0.600650    Uiso  ? B
   B2         1.0     0.662540     0.202360     0.635900    Uiso  ? B
   O1         1.0     0.663910     0.806240     0.579390    Uiso  ? O
   O2         1.0     0.553750     0.631160     0.711070    Uiso  ? O
   O3         1.0     0.728300     0.306740     0.667920    Uiso  ? O
   O4         1.0     0.561500     0.145450     0.702020    Uiso  ? O
   H1         1.0     0.618420     0.644410     0.777690    Uiso  ? H
   H2         1.0     0.719860     0.807560     0.658290    Uiso  ? H
   H3         1.0     0.540870     0.190200     0.773730    Uiso  ? H
   H4         1.0     0.695050     0.340050     0.738490    Uiso  ? H
