# Supplementary material for: Strong ferromagnetism of g-C3N4 achieved by atomic manipulation
Source: Nat Commun. 2023 Apr 20;14:2278. doi: 10.1038/s41467-023-38012-8 (PMC10119309; doi:10.1038/s41467-023-38012-8)
Supplement: Supplementary file 3 — Source Data [file 41467_2023_38012_MOESM3_ESM.zip › NC Source Data/DFT/CIF/supplementary figure 1.cif]

#======================================================================
# CRYSTAL DATA
#----------------------------------------------------------------------
data_VESTA_phase_1

_chemical_name_common                  '3D\Atomistic                          '
_cell_length_a                         14.760000
_cell_length_b                         14.760000
_cell_length_c                         10.000000
_cell_angle_alpha                      90.000000
_cell_angle_beta                       90.000000
_cell_angle_gamma                      120.000000
_cell_volume                           1886.702219
_space_group_name_H-M_alt              'P 1'
_space_group_IT_number                 1

loop_
_space_group_symop_operation_xyz
   'x, y, z'

loop_
   _atom_site_label
   _atom_site_occupancy
   _atom_site_fract_x
   _atom_site_fract_y
   _atom_site_fract_z
   _atom_site_adp_type
   _atom_site_U_iso_or_equiv
   _atom_site_type_symbol
   N1         1.0     0.003778     0.001943     0.353561    Uiso  ? N
   N2         1.0     0.175002     0.007129     0.361937    Uiso  ? N
   N3         1.0     0.336694     0.007265     0.350274    Uiso  ? N
   N4         1.0     0.502623     0.001561     0.354049    Uiso  ? N
   N5         1.0     0.675213     0.007816     0.369329    Uiso  ? N
   N6         1.0     0.836235     0.006823     0.355105    Uiso  ? N
   N7         1.0     0.996991     0.167743     0.374171    Uiso  ? N
   N8         1.0     0.175590     0.166580     0.323002    Uiso  ? N
   N9         1.0     0.336179     0.167385     0.353984    Uiso  ? N
   N10        1.0     0.496186     0.166725     0.385091    Uiso  ? N
   N11        1.0     0.674689     0.165927     0.322363    Uiso  ? N
   N12        1.0     0.836101     0.167732     0.350511    Uiso  ? N
   N13        1.0     0.995847     0.329127     0.367567    Uiso  ? N
   N14        1.0     0.338302     0.327898     0.323320    Uiso  ? N
   N15        1.0     0.494809     0.328059     0.385076    Uiso  ? N
   N16        1.0     0.837015     0.328258     0.322302    Uiso  ? N
   N17        1.0     0.002792     0.501147     0.343347    Uiso  ? N
   N18        1.0     0.175884     0.507569     0.347233    Uiso  ? N
   N19        1.0     0.338102     0.507730     0.360816    Uiso  ? N
   N20        1.0     0.503042     0.501065     0.354152    Uiso  ? N
   N21        1.0     0.674268     0.507998     0.337500    Uiso  ? N
   N22        1.0     0.836806     0.507918     0.342466    Uiso  ? N
   N23        1.0     0.996781     0.669283     0.315654    Uiso  ? N
   N24        1.0     0.175745     0.668608     0.370719    Uiso  ? N
   N25        1.0     0.337000     0.669403     0.347655    Uiso  ? N
   N26        1.0     0.493780     0.667168     0.319471    Uiso  ? N
   N27        1.0     0.678670     0.666820     0.395972    Uiso  ? N
   N28        1.0     0.836979     0.669875     0.347722    Uiso  ? N
   N29        1.0     0.995467     0.831173     0.317350    Uiso  ? N
   N30        1.0     0.338038     0.830284     0.373523    Uiso  ? N
   N31        1.0     0.496223     0.829770     0.326071    Uiso  ? N
   N32        1.0     0.840788     0.829167     0.391759    Uiso  ? N
   C1         1.0     0.125451     0.062242     0.346156    Uiso  ? C
   C2         1.0     0.280709     0.056924     0.355553    Uiso  ? C
   C3         1.0     0.441620     0.062236     0.362806    Uiso  ? C
   C4         1.0     0.625294     0.062767     0.348617    Uiso  ? C
   C5         1.0     0.781200     0.057864     0.358249    Uiso  ? C
   C6         1.0     0.942203     0.063012     0.360698    Uiso  ? C
   C7         1.0     0.281029     0.221883     0.332935    Uiso  ? C
   C8         1.0     0.446045     0.222091     0.375174    Uiso  ? C
   C9         1.0     0.781291     0.223073     0.331455    Uiso  ? C
   C10        1.0     0.946642     0.223768     0.364284    Uiso  ? C
   C11        1.0     0.440221     0.375349     0.353957    Uiso  ? C
   C12        1.0     0.941715     0.379514     0.344565    Uiso  ? C
   C13        1.0     0.124724     0.561635     0.353003    Uiso  ? C
   C14        1.0     0.280574     0.555365     0.351789    Uiso  ? C
   C15        1.0     0.441286     0.556150     0.345848    Uiso  ? C
   C16        1.0     0.620442     0.555975     0.362569    Uiso  ? C
   C17        1.0     0.779464     0.555589     0.342385    Uiso  ? C
   C18        1.0     0.941395     0.561924     0.334396    Uiso  ? C
   C19        1.0     0.279899     0.723520     0.364431    Uiso  ? C
   C20        1.0     0.443646     0.726137     0.331618    Uiso  ? C
   C21        1.0     0.788647     0.725927     0.378272    Uiso  ? C
   C22        1.0     0.947581     0.723790     0.326311    Uiso  ? C
   C23        1.0     0.440995     0.881166     0.351687    Uiso  ? C
   C24        1.0     0.945124     0.880912     0.353757    Uiso  ? C
   H1         1.0     0.573022     0.710269     0.306657    Uiso  ? H
   H2         1.0     0.652447     0.698004     0.469434    Uiso  ? H
   H3         1.0     0.650252     0.831832     0.590146    Uiso  ? H
   H4         1.0     0.485763     0.753093     0.859601    Uiso  ? H
   H5         1.0     0.554105     0.583342     0.723430    Uiso  ? H
   B1         1.0     0.562122     0.722257     0.723122    Uiso  ? B
   O1         1.0     0.627952     0.759428     0.612773    Uiso  ? O
   O2         1.0     0.527016     0.622619     0.769825    Uiso  ? O
   O3         1.0     0.532313     0.786406     0.784178    Uiso  ? O
