# Supplementary material for: Strong ferromagnetism of g-C3N4 achieved by atomic manipulation
Source: Nat Commun. 2023 Apr 20;14:2278. doi: 10.1038/s41467-023-38012-8 (PMC10119309; doi:10.1038/s41467-023-38012-8)
Supplement: Supplementary file 3 — Source Data [file 41467_2023_38012_MOESM3_ESM.zip › NC Source Data/DFT/DFT.xlsx]

## Sheet: Supplementary Figure 1
1	0
2	0
3	1.074
4	1.074
5	0.64
6	0.64

## Sheet: Supplementary Figure 10e
#Energy	TDOS-UP	TDOS-DOWN
			cu	cd	nu	nd
Col(A)+0.7
-24.3148	0	0	0	0	0	0
-24.3018	0	0	0	0	0	0
-24.2888	0	0	0	0	0	0
-24.2758	0	0	0	0	0	0
-24.2628	0	0	0	0	0	0
-24.2498	0	0	0	0	0	0
-24.2368	0	0	0	0	0	0
-24.2238	0	0	0	0	0	0
-24.2108	0	0	0	0	0	0
-24.1978	0	0	0	0	0	0
-24.1848	0	0	0	0	0	0
-24.1718	0	0	0	0	0	0
-24.1588	0	0	0	0	0	0
-24.1458	0	0	0	0	0	0
-24.1328	0	0	0	0	0	0
-24.1198	0	0	0	0	0	0
-24.1068	0	0	0	0	0	0
-24.0938	0	0	0	0	0	0
-24.0808	0	0	0	0	0	0
-24.0678	0	0	0	0	0	0
-24.0548	0	0	0	0	0	0
-24.0418	0	0	0	0	0	0
-24.0288	0	0	0	0	0	0
-24.0158	0	0	0	0	0	0
-24.0028	0	0	0	0	0	0
-23.9898	0	0	0	0	0	0
-23.9768	0	0	0	0	0	0
-23.9638	0	0	0	0	0	0
-23.9508	0	0	0	0	0	0
-23.9378	0	0	0	0	0	0
-23.9248	0	0	0	0	0	0
-23.9118	0	0	0	0	0	0
-23.8988	0	0	0	0	0	0
-23.8858	0	0	0	0	0	0
-23.8728	0	0	0	0	0	0
-23.8598	0	0	0	0	0	0
-23.8468	0	0	0	0	0	0
-23.8338	0	0	0	0	0	0
-23.8208	0	0	0	0	0	0
-23.8078	0	0	0	0	0	0
-23.7948	0	0	0	0	0	0
-23.7818	0	0	0	0	0	0
-23.7688	0	0	0	0	0	0
-23.7558	0	0	0	0	0	0
-23.7428	0	0	0	0	0	0
-23.7288	0	0	0	0	0	0
-23.7158	0	0	0	0	0	0
-23.7028	0	0	0	0	0	0
-23.6898	0	0	0	0	0	0
-23.6768	0	0	0	0	0	0
-23.6638	0	0	0	0	0	0
-23.6508	0	0	0	0	0	0
-23.6378	0	0	0	0	0	0
-23.6248	0	0	0	0	0	0
-23.6118	0	0	0	0	0	0
-23.5988	0	0	0	0	0	0
-23.5858	0	0	0	0	0	0
-23.5728	0	0	0	0	0	0
-23.5598	0	0	0	0	0	0
-23.5468	0	0	0	0	0	0
-23.5338	0	0	0	0	0	0
-23.5208	0	0	0	0	0	0
-23.5078	0	0	0	0	0	0
-23.4948	0	0	0	0	0	0
-23.4818	0	0	0	0	0	0
-23.4688	0	0	0	0	0	0
-23.4558	0	0	0	0	0	0
-23.4428	0	0	0	0	0	0
-23.4298	0	0	0	0	0	0
-23.4168	0	0	0	0	0	0
-23.4038	0	0	0	0	0	0
-23.3908	0	0	0	0	0	0
-23.3778	0	0	0	0	0	0
-23.3648	0	0	0	0	0	0
-23.3518	0	0	0	0	0	0
-23.3388	0	0	0	0	0	0
-23.3258	0	0	0	0	0	0
-23.3128	0	0	0	0	0	0
-23.2998	0	0	0	0	0	0
-23.2868	0	0	0	0	0	0
-23.2738	0	0	0	0	0	0
-23.2608	0	0	0	0	0	0
-23.2478	0	0	0	0	0	0
-23.2348	0	0	0	0	0	0
-23.2218	0	0	0	0	0	0
-23.2088	0	0	0	0	0	0
-23.1958	0	0	0	0	0	0
-23.1828	0	0	0	0	0	0
-23.1698	0	0	0	0	0	0
-23.1568	0	0	0	0	0	0
-23.1438	0	0	0	0	0	0
-23.1308	0	0	0	0	0	0
-23.1178	0	0	0	0	0	0
-23.1048	0	0	0	0	0	0
-23.0918	0	0	0	0	0	0
-23.0788	0	0	0	0	0	0
-23.0658	0	0	0	0	0	0
-23.0528	0	0	0	0	0	0
-23.0398	0	0	0	0	0	0
-23.0258	0	0	0	0	0	0
-23.0128	0	0	0	0	0	0
-22.9998	0	0	0	0	0	0
-22.9868	0	0	0	0	0	0
-22.9738	0	0	0	0	0	0
-22.9608	0	0	0	0	0	0
-22.9478	0	0	0	0	0	0
-22.9348	0	0	0	0	0	0
-22.9218	0	0	0	0	0	0
-22.9088	0	0	0	0	0	0
-22.8958	0	0	0	0	0	0
-22.8828	0	0	0	0	0	0
-22.8698	0	0	0	0	0	0
-22.8568	0	0	0	0	0	0
-22.8438	0	0	0	0	0	0
-22.8308	0	0	0	0	0	0
-22.8178	0	0	0	0	0	0
-22.8048	0	0	0	0	0	0
-22.7918	0	0	0	0	0	0
-22.7788	0	0	0	0	0	0
-22.7658	0	0	0	0	0	0
-22.7528	0	0	0	0	0	0
-22.7398	0	0	0	0	0	0
-22.7268	0	0	0	0	0	0
-22.7138	3e-05	-1e-05	1e-05	0	1e-05	0
-22.7008	0.00016	-4e-05	4e-05	-1e-05	7e-05	-2e-05
-22.6878	0.00082	-0.00023	0.00023	-6e-05	0.00039	-0.00011
-22.6748	0.00381	-0.00116	0.00107	-0.00032	0.0018	-0.00055
-22.6618	0.01541	-0.00521	0.00431	-0.00146	0.00728	-0.00246
-22.6488	0.05447	-0.02045	0.01524	-0.00572	0.02572	-0.00965
-22.6358	0.1683	-0.07023	0.04709	-0.01966	0.07946	-0.03314
-22.6228	0.4549	-0.2109	0.12729	-0.05902	0.21478	-0.09952
-22.6098	1.075	-0.5536	0.30081	-0.15497	0.50753	-0.26128
-22.5968	2.222	-1.271	0.62172	-0.35581	1.04894	-0.59994
-22.5838	4.016	-2.553	1.12373	-0.71434	1.89561	-1.20471
-22.5708	6.348	-4.482	1.77615	-1.25448	2.99714	-2.11533
-22.5578	8.774	-6.883	2.4552	-1.92653	4.14252	-3.24888
-22.5448	10.61	-9.244	2.96793	-2.58735	5.00805	-4.36288
-22.5318	11.21	-10.86	3.1379	-3.03895	5.29465	-5.12414
-22.5188	10.37	-11.15	2.90132	-3.12129	4.89486	-5.26334
-22.5058	8.384	-10.02	2.34607	-2.8041	3.95851	-4.72812
-22.4928	5.929	-7.87	1.65907	-2.20284	2.79897	-3.71405
-22.4798	3.667	-5.407	1.02602	-1.51341	1.73093	-2.55129
-22.4668	1.983	-3.249	0.5549	-0.90928	0.93617	-1.53324
-22.4538	0.9379	-1.707	0.26244	-0.4778	0.44277	-0.80566
-22.4408	0.3879	-0.7844	0.10855	-0.21955	0.18318	-0.37023
-22.4278	0.1403	-0.3152	0.03926	-0.08822	0.06624	-0.14876
-22.4148	0.04438	-0.1108	0.01242	-0.031	0.02095	-0.05227
-22.4018	0.01228	-0.03404	0.00343	-0.00953	0.00579	-0.01606
-22.3888	0.00297	-0.00915	0.00083	-0.00256	0.0014	-0.00432
-22.3758	0.00063	-0.00215	0.00018	-0.0006	0.0003	-0.00101
-22.3628	0.00012	-0.00044	3e-05	-0.00012	6e-05	-0.00021
-22.3498	6e-05	-8e-05	2e-05	-2e-05	3e-05	-4e-05
-22.3368	0.00023	-1e-05	7e-05	0	0.00011	-1e-05
-22.3228	0.00118	-1e-05	0.00033	0	0.00056	0
-22.3098	0.00532	-5e-05	0.00149	-1e-05	0.00253	-2e-05
-22.2968	0.02094	-0.00028	0.00586	-8e-05	0.00997	-0.00013
-22.2838	0.07245	-0.00142	0.02026	-0.0004	0.03451	-0.00068
-22.2708	0.2202	-0.00629	0.0616	-0.00175	0.10488	-0.003
-22.2578	0.5889	-0.02436	0.16475	-0.00679	0.28051	-0.01162
-22.2448	1.388	-0.08281	0.38837	-0.02309	0.66139	-0.03949
-22.2318	2.89	-0.2472	0.80864	-0.06894	1.37718	-0.11791
-22.2188	5.329	-0.649	1.491	-0.18097	2.53983	-0.30954
-22.2058	8.725	-1.501	2.44164	-0.41861	4.15988	-0.71621
-22.1928	12.73	-3.067	3.56211	-0.85539	6.06907	-1.46364
-22.1798	16.59	-5.551	4.64353	-1.54822	7.91329	-2.64923
-22.1668	19.37	-8.932	5.42336	-2.49143	9.24528	-4.26448
-22.1538	20.3	-12.83	5.68481	-3.57888	9.69287	-6.12681
-22.1408	19.11	-16.51	5.35112	-4.60708	9.12602	-7.88872
-22.1278	16.14	-19.11	4.52038	-5.33378	7.71094	-9.13595
-22.1148	12.21	-19.95	3.42028	-5.56706	5.83585	-9.53904
-22.1018	8.253	-18.78	2.31236	-5.24233	3.94611	-8.98494
-22.0888	4.969	-15.94	1.3924	-4.44941	2.37638	-7.62775
-22.0758	2.656	-12.16	0.74447	-3.39474	1.27069	-5.82179
-22.0628	1.257	-8.308	0.35241	-2.32019	0.60168	-3.97956
-22.0498	0.5257	-5.065	0.14735	-1.41454	0.25156	-2.42693
-22.0368	0.1937	-2.744	0.05429	-0.76643	0.0927	-1.31509
-22.0238	0.06281	-1.317	0.0176	-0.36778	0.03006	-0.63115
-22.0108	0.01789	-0.5578	0.00502	-0.15581	0.00856	-0.26739
-21.9978	0.00447	-0.2082	0.00125	-0.05815	0.00214	-0.0998
-21.9848	0.00098	-0.06832	0.00028	-0.01909	0.00047	-0.03276
-21.9718	0.00019	-0.01969	5e-05	-0.0055	9e-05	-0.00944
-21.9588	3e-05	-0.00498	1e-05	-0.00139	2e-05	-0.00239
-21.9458	0	-0.0011	0	-0.00031	0	-0.00053
-21.9328	0	-0.00021	0	-6e-05	0	-0.0001
-21.9198	0	-4e-05	0	-1e-05	0	-2e-05
-21.9068	0	-1e-05	0	0	0	0
-21.8938	0	0	0	0	0	0
-21.8808	0	0	0	0	0	0
-21.8678	0	0	0	0	0	0
-21.8548	0	0	0	0	0	0
-21.8418	0	0	0	0	0	0
-21.8288	0	0	0	0	0	0
-21.8158	0	0	0	0	0	0
-21.8028	0	0	0	0	0	0
-21.7898	0	0	0	0	0	0
-21.7768	0	0	0	0	0	0
-21.7638	0	0	0	0	0	0
-21.7508	0	0	0	0	0	0
-21.7378	0	0	0	0	0	0
-21.7248	0	0	0	0	0	0
-21.7118	0	0	0	0	0	0
-21.6988	0	0	0	0	0	0
-21.6858	0	0	0	0	0	0
-21.6728	0	0	0	0	0	0
-21.6598	0	0	0	0	0	0
-21.6468	0	0	0	0	0	0
-21.6338	0	0	0	0	0	0
-21.6198	0	0	0	0	0	0
-21.6068	0	0	0	0	0	0
-21.5938	0	0	0	0	0	0
-21.5808	0	0	0	0	0	0
-21.5678	0	0	0	0	0	0
-21.5548	0	0	0	0	0	0
-21.5418	0	0	0	0	0	0
-21.5288	0	0	0	0	0	0
-21.5158	0	0	0	0	0	0
-21.5028	0	0	0	0	0	0
-21.4898	0	0	0	0	0	0
-21.4768	0	0	0	0	0	0
-21.4638	0	0	0	0	0	0
-21.4508	0	0	0	0	0	0
-21.4378	0	0	0	0	0	0
-21.4248	0	0	0	0	0	0
-21.4118	0	0	0	0	0	0
-21.3988	0	0	0	0	0	0
-21.3858	0	0	0	0	0	0
-21.3728	0	0	0	0	0	0
-21.3598	0	0	0	0	0	0
-21.3468	0	0	0	0	0	0
-21.3338	0	0	0	0	0	0
-21.3208	0	0	0	0	0	0
-21.3078	0	0	0	0	0	0
-21.2948	0	0	0	0	0	0
-21.2818	0	0	0	0	0	0
-21.2688	0	0	0	0	0	0
-21.2558	0	0	0	0	0	0
-21.2428	0	0	0	0	0	0
-21.2298	0	0	0	0	0	0
-21.2168	0	0	0	0	0	0
-21.2038	0	0	0	0	0	0
-21.1908	0	0	0	0	0	0
-21.1778	0	0	0	0	0	0
-21.1648	0	0	0	0	0	0
-21.1518	0	0	0	0	0	0
-21.1388	0	0	0	0	0	0
-21.1258	0	0	0	0	0	0
-21.1128	0	0	0	0	0	0
-21.0998	1e-05	0	0	0	1e-05	0
-21.0868	7e-05	0	2e-05	0	3e-05	0
-21.0738	0.00036	-2e-05	0.0001	-1e-05	0.00017	-1e-05
-21.0608	0.00167	-0.00014	0.00047	-4e-05	0.00079	-6e-05
-21.0478	0.00681	-0.00068	0.00193	-0.00019	0.00323	-0.00032
-21.0348	0.02445	-0.00298	0.00694	-0.00084	0.01158	-0.00141
-21.0218	0.07738	-0.01153	0.02197	-0.00327	0.03667	-0.00547
-21.0088	0.2163	-0.03935	0.06141	-0.01115	0.10253	-0.01866
-20.9958	0.5347	-0.1186	0.15179	-0.03359	0.25354	-0.05626
-20.9828	1.171	-0.316	0.33256	-0.08951	0.55571	-0.14999
-20.9698	2.281	-0.7458	0.64758	-0.21125	1.08248	-0.35413
-20.9568	3.963	-1.563	1.12504	-0.44257	1.88133	-0.7422
-20.9438	6.178	-2.914	1.75343	-0.8253	2.93322	-1.38457
-20.9308	8.707	-4.856	2.47131	-1.37512	4.13449	-2.30772
-20.9168	11.22	-7.271	3.18382	-2.059	5.32654	-3.45635
-20.9038	13.39	-9.864	3.79947	-2.79327	6.35611	-4.68962
-20.8908	15	-12.26	4.25784	-3.4721	7.12142	-5.83015
-20.8778	15.94	-14.16	4.52456	-4.00935	7.56547	-6.73361
-20.8648	16.09	-15.41	4.56774	-4.36186	7.63589	-7.32708
-20.8518	15.33	-15.95	4.35193	-4.51293	7.2744	-7.58389
-20.8388	13.64	-15.72	3.8703	-4.44555	6.46914	-7.47386
-20.8258	11.22	-14.64	3.18341	-4.13901	5.32083	-6.96288
-20.8128	8.531	-12.76	2.42196	-3.60557	4.04807	-6.06828
-20.7998	6.116	-10.33	1.73732	-2.91988	2.90296	-4.91619
-20.7868	4.362	-7.821	1.24031	-2.21154	2.07121	-3.72342
-20.7738	3.417	-5.701	0.97296	-1.61353	1.62337	-2.71478
-20.7608	3.239	-4.282	0.92392	-1.21418	1.53984	-2.0396
-20.7478	3.706	-3.671	1.05784	-1.04344	1.76225	-1.74844
-20.7348	4.652	-3.817	1.32839	-1.08683	2.21294	-1.81786
-20.7218	5.848	-4.563	1.66999	-1.30036	2.78236	-2.17369
-20.7088	6.986	-5.659	1.99465	-1.61281	3.32426	-2.69597
-20.6958	7.752	-6.775	2.21317	-1.93041	3.68953	-3.22811
-20.6828	7.95	-7.583	2.26924	-2.16045	3.78457	-3.61445
-20.6698	7.568	-7.873	2.15991	-2.24233	3.60362	-3.75334
-20.6568	6.742	-7.603	1.92385	-2.165	3.21145	-3.62607
-20.6438	5.658	-6.873	1.61453	-1.95709	2.69599	-3.27913
-20.6308	4.477	-5.841	1.27763	-1.6632	2.13387	-2.78753
-20.6178	3.321	-4.659	0.94794	-1.32674	1.58341	-2.22375
-20.6048	2.3	-3.464	0.6567	-0.98694	1.09655	-1.6539
-20.5918	1.513	-2.388	0.43297	-0.68062	0.72185	-1.14027
-20.5788	1.05	-1.546	0.30222	-0.44141	0.50129	-0.73852
-20.5658	0.9754	-1.026	0.28376	-0.2944	0.46612	-0.49041
-20.5528	1.331	-0.8809	0.3905	-0.25541	0.63671	-0.42153
-20.5398	2.126	-1.14	0.62568	-0.3336	1.01766	-0.54612
-20.5268	3.306	-1.813	0.97382	-0.53254	1.58305	-0.86928
-20.5138	4.72	-2.872	1.39066	-0.84457	2.26137	-1.37797
-20.5008	6.121	-4.219	1.80367	-1.24073	2.93427	-2.02528
-20.4878	7.22	-5.663	2.12798	-1.66547	3.46361	-2.72002
-20.4748	7.784	-6.939	2.29518	-2.04136	3.7378	-3.33537
-20.4618	7.735	-7.782	2.28214	-2.28982	3.71789	-3.74322
-20.4488	7.191	-8.02	2.12394	-2.36134	3.46089	-3.86126
-20.4358	6.434	-7.668	1.90397	-2.25954	3.10161	-3.69495
-20.4228	5.803	-6.927	1.72239	-2.04412	2.80245	-3.34217
-20.4098	5.579	-6.108	1.66323	-1.80675	2.69909	-2.95158
-20.3968	5.916	-5.512	1.77335	-1.63643	2.86688	-2.66814
-20.3838	6.82	-5.362	2.05502	-1.60015	3.3089	-2.6002
-20.3708	8.137	-5.793	2.46171	-1.73827	3.95124	-2.81269
-20.3578	9.543	-6.823	2.89466	-2.05733	4.63745	-3.31653
-20.3448	10.59	-8.289	3.21972	-2.50806	5.15271	-4.03224
-20.3318	10.88	-9.794	3.31028	-2.96927	5.2964	-4.76763
-20.3188	10.21	-10.8	3.10953	-3.27746	4.97607	-5.25933
-20.3058	8.736	-10.85	2.66036	-3.29625	4.26074	-5.28904
-20.2928	6.864	-9.845	2.08882	-2.99153	3.35088	-4.80245
-20.2798	5.102	-8.081	1.54881	-2.45496	2.49419	-3.94515
-20.2668	3.855	-6.118	1.16256	-1.85588	1.88778	-2.9906
-20.2538	3.311	-4.513	0.98769	-1.36243	1.62467	-2.2094
-20.2408	3.445	-3.605	1.01622	-1.07822	1.69267	-1.76907
-20.2278	4.09	-3.461	1.19863	-1.02347	2.0114	-1.70253
-20.2138	5.038	-3.946	1.47252	-1.15754	2.47888	-1.94415
-20.2008	6.091	-4.844	1.77945	-1.41565	2.99868	-2.38821
-20.1878	7.053	-5.933	2.06127	-1.73264	3.47448	-2.92693
-20.1748	7.706	-6.995	2.25445	-2.04294	3.7984	-3.4523
-20.1618	7.839	-7.779	2.29555	-2.27362	3.86542	-3.84113
-20.1488	7.347	-8.034	2.15396	-2.35035	3.62479	-3.96884
-20.1358	6.348	-7.618	1.86285	-2.23102	3.13332	-3.76512
-20.1228	5.197	-6.624	1.52666	-1.94169	2.56766	-3.27522
-20.1098	4.381	-5.409	1.288	-1.58726	2.16784	-2.67663
-20.0968	4.324	-4.482	1.27202	-1.31628	2.14466	-2.22098
-20.0838	5.21	-4.298	1.5327	-1.26343	2.58842	-2.13457
-20.0708	6.876	-5.074	2.0231	-1.492	3.41948	-2.5246
-20.0578	8.846	-6.679	2.60296	-1.96431	4.40096	-3.32641
-20.0448	10.48	-8.658	3.08511	-2.54674	5.21649	-4.31377
-20.0318	11.24	-10.38	3.30685	-3.0525	5.59169	-5.17073
-20.0188	10.85	-11.25	3.19277	-3.3107	5.39877	-5.60823
-20.0058	9.433	-10.99	2.77621	-3.23214	4.69486	-5.47553
-19.9928	7.391	-9.645	2.17535	-2.83799	3.67922	-4.80791
-19.9798	5.214	-7.615	1.53478	-2.24091	2.59596	-3.79654
-19.9668	3.306	-5.401	0.97324	-1.58973	1.64635	-2.69339
-19.9538	1.879	-3.436	0.55308	-1.01134	0.93579	-1.71356
-19.9408	0.9545	-1.955	0.28095	-0.57555	0.47535	-0.97509
-19.9278	0.4345	-0.9921	0.12788	-0.29212	0.21642	-0.49498
-19.9148	0.1868	-0.4484	0.05497	-0.13203	0.09317	-0.22371
-19.9018	0.109	-0.1827	0.03198	-0.05379	0.05463	-0.0912
-19.8888	0.1608	-0.07755	0.04701	-0.02278	0.08107	-0.03881
-19.8758	0.3762	-0.06793	0.10993	-0.01981	0.18998	-0.03426
-19.8628	0.8614	-0.1491	0.25173	-0.04334	0.43509	-0.07549
-19.8498	1.768	-0.3797	0.51671	-0.11033	0.89292	-0.19233
-19.8368	3.22	-0.8806	0.9414	-0.25594	1.62669	-0.44615
-19.8238	5.202	-1.811	1.52126	-0.52649	2.62857	-0.91761
-19.8108	7.457	-3.296	2.18093	-0.95838	3.76783	-1.67005
-19.7978	9.487	-5.308	2.77518	-1.54389	4.79427	-2.68978
-19.7848	10.74	-7.569	3.14114	-2.20216	5.42643	-3.83603
-19.7718	10.87	-9.564	3.18196	-2.7833	5.49633	-4.84751
-19.7588	10.01	-10.73	2.92951	-3.12209	5.06094	-5.43706
-19.7458	8.678	-10.73	2.54105	-3.12327	4.39015	-5.43881
-19.7328	7.561	-9.684	2.21531	-2.81981	3.82862	-4.91072
-19.7198	7.125	-8.127	2.08933	-2.36698	3.61253	-4.12344
-19.7068	7.413	-6.742	2.17488	-1.96391	3.76244	-3.42387
-19.6938	8.082	-6.042	2.3727	-1.76009	4.10518	-3.07248
-19.6808	8.658	-6.165	2.54283	-1.79597	4.39965	-3.13878
-19.6678	8.793	-6.882	2.5842	-2.00507	4.46946	-3.507
-19.6548	8.387	-7.772	2.46681	-2.26474	4.26442	-3.96231
-19.6418	7.534	-8.425	2.21862	-2.45591	3.83264	-4.29654
-19.6288	6.398	-8.588	1.88653	-2.50516	3.25641	-4.38101
-19.6158	5.131	-8.2	1.51437	-2.39443	2.61313	-4.1853
-19.6028	3.872	-7.345	1.14212	-2.1468	1.97309	-3.75029
-19.5898	2.762	-6.177	0.81129	-1.80674	1.40884	-3.15581
-19.5768	1.928	-4.884	0.55894	-1.42751	0.98534	-2.49694
-19.5638	1.434	-3.661	0.40434	-1.06541	0.73563	-1.87338
-19.5508	1.248	-2.673	0.33901	-0.76888	0.64349	-1.37041
-19.5378	1.253	-2.012	0.33045	-0.56556	0.64811	-1.03487
-19.5248	1.296	-1.66	0.33696	-0.45178	0.67176	-0.85672
-19.5108	1.259	-1.501	0.32556	-0.39701	0.65321	-0.77726
-19.4978	1.099	-1.39	0.28345	-0.36131	0.57007	-0.72145
-19.4848	0.8464	-1.224	0.21815	-0.31547	0.43908	-0.63598
-19.4718	0.5721	-0.9793	0.14744	-0.25134	0.29681	-0.50884
-19.4588	0.3397	-0.6959	0.08753	-0.17832	0.17623	-0.36164
-19.4458	0.1808	-0.4356	0.04661	-0.11157	0.09382	-0.22639
-19.4328	0.09952	-0.241	0.02578	-0.06172	0.05178	-0.12529
-19.4198	0.09482	-0.124	0.02487	-0.0318	0.04967	-0.0645
-19.4068	0.1859	-0.0802	0.04911	-0.02076	0.09776	-0.04192
-19.3938	0.4295	-0.1136	0.11366	-0.02976	0.22606	-0.05973
-19.3808	0.9183	-0.2581	0.24311	-0.0679	0.48332	-0.13601
-19.3678	1.747	-0.5879	0.46273	-0.15477	0.91965	-0.30986
-19.3548	2.946	-1.203	0.78045	-0.31683	1.55069	-0.63415
-19.3418	4.402	-2.182	1.16646	-0.57469	2.31696	-1.14989
-19.3288	5.83	-3.502	1.5456	-0.92283	3.06921	-1.84609
-19.3158	6.85	-4.981	1.8164	-1.3129	3.60611	-2.62593
-19.3028	7.144	-6.281	1.89497	-1.65616	3.76171	-3.31163
-19.2898	6.637	-7.031	1.76086	-1.85439	3.49532	-3.70742
-19.2768	5.545	-7	1.47176	-1.84656	2.92129	-3.69135
-19.2638	4.281	-6.231	1.13696	-1.64433	2.25797	-3.2868
-19.2508	3.251	-5.034	0.86434	-1.32901	1.71843	-2.65711
-19.2378	2.676	-3.834	0.71266	-1.01294	1.41968	-2.02669
-19.2248	2.527	-2.975	0.6742	-0.78698	1.34587	-1.57667
-19.2118	2.59	-2.581	0.69193	-0.68395	1.38295	-1.37299
-19.1988	2.608	-2.543	0.69702	-0.67501	1.3939	-1.35736
-19.1858	2.418	-2.618	0.64632	-0.69539	1.29283	-1.39954
-19.1728	2.021	-2.571	0.53985	-0.68309	1.08016	-1.3754
-19.1598	1.556	-2.297	0.41519	-0.61043	0.83128	-1.22934
-19.1468	1.231	-1.856	0.32718	-0.49296	0.65637	-0.99317
-19.1338	1.252	-1.424	0.33036	-0.37743	0.66532	-0.76123
-19.1208	1.792	-1.217	0.47021	-0.32104	0.94975	-0.64931
-19.1078	2.965	-1.44	0.77659	-0.37715	1.56998	-0.76559
-19.0948	4.778	-2.252	1.2508	-0.58743	2.52913	-1.19486
-19.0818	7.064	-3.731	1.84921	-0.97239	3.73831	-1.97873
-19.0688	9.466	-5.811	2.47872	-1.51423	5.0091	-3.08125
-19.0558	11.53	-8.226	3.02088	-2.14374	6.10165	-4.36075
-19.0428	12.9	-10.54	3.38025	-2.74838	6.82333	-5.5884
-19.0298	13.45	-12.32	3.52734	-3.21247	7.11543	-6.52825
-19.0168	13.34	-13.29	3.50379	-3.46892	7.06316	-7.04415
-19.0038	12.87	-13.5	3.38315	-3.52641	6.8164	-7.15527
-18.9908	12.23	-13.19	3.21817	-3.45077	6.48286	-6.99722
-18.9778	11.43	-12.65	3.01166	-3.31245	6.06825	-6.71296
-18.9648	10.36	-11.97	2.73159	-3.13779	5.50574	-6.35801
-18.9518	8.913	-11.07	2.34956	-2.90403	4.73876	-5.88527
-18.9388	7.124	-9.797	1.87792	-2.57153	3.7899	-5.21389
-18.9258	5.207	-8.115	1.37223	-2.13047	2.77086	-4.32145
-18.9128	3.439	-6.172	0.90598	-1.62043	1.83058	-3.28843
-18.8998	2.035	-4.251	0.53606	-1.116	1.08378	-2.26595
-18.8868	1.073	-2.627	0.28258	-0.68937	0.57164	-1.40044
-18.8738	0.5022	-1.446	0.13215	-0.37945	0.26749	-0.77122
-18.8608	0.2078	-0.7065	0.05466	-0.1853	0.11069	-0.37679
-18.8478	0.07589	-0.3052	0.01995	-0.08001	0.04043	-0.16277
-18.8348	0.02441	-0.1163	0.00642	-0.03048	0.01301	-0.06204
-18.8218	0.00691	-0.03905	0.00182	-0.01023	0.00368	-0.02083
-18.8078	0.00172	-0.01153	0.00045	-0.00302	0.00092	-0.00615
-18.7948	0.00038	-0.00299	0.0001	-0.00078	0.0002	-0.0016
-18.7818	0.00012	-0.00069	3e-05	-0.00018	6e-05	-0.00037
-18.7688	0.00028	-0.00016	8e-05	-4e-05	0.00015	-9e-05
-18.7558	0.0013	-0.00016	0.00035	-4e-05	0.00068	-9e-05
-18.7428	0.00546	-0.00071	0.00147	-0.00019	0.00287	-0.00037
-18.7298	0.02016	-0.00315	0.00544	-0.00085	0.01059	-0.00166
-18.7168	0.06531	-0.01228	0.01764	-0.00331	0.03432	-0.00646
-18.7038	0.1857	-0.04198	0.05015	-0.01132	0.09758	-0.02207
-18.6908	0.4636	-0.1259	0.12521	-0.03395	0.24365	-0.06618
-18.6778	1.018	-0.3316	0.27491	-0.08943	0.53498	-0.17433
-18.6648	1.968	-0.768	0.53162	-0.20713	1.03459	-0.40375
-18.6518	3.36	-1.566	0.90767	-0.42246	1.76658	-0.8235
-18.6388	5.082	-2.819	1.37308	-0.76045	2.67247	-1.4823
-18.6258	6.846	-4.491	1.8501	-1.21168	3.60036	-2.36152
-18.6128	8.27	-6.36	2.23503	-1.71627	4.34958	-3.34457
-18.5998	9.039	-8.049	2.44338	-2.1728	4.75394	-4.23344
-18.5868	9.03	-9.167	2.44183	-2.47502	4.74919	-4.82149
-18.5738	8.326	-9.464	2.25219	-2.55611	4.37913	-4.97833
-18.5608	7.136	-8.921	1.93068	-2.41013	3.75285	-4.69229
-18.5478	5.705	-7.718	1.54388	-2.08568	3.00043	-4.05932
-18.5348	4.287	-6.145	1.16015	-1.66117	2.25656	-3.23211
-18.5218	3.146	-4.523	0.85098	-1.22284	1.66103	-2.3797
-18.5088	2.553	-3.153	0.68977	-0.85216	1.35968	-1.66214
-18.4958	2.763	-2.298	0.74556	-0.62039	1.49069	-1.2197
-18.4828	3.957	-2.182	1.06702	-0.58781	2.15268	-1.17394
-18.4698	6.15	-2.983	1.65897	-0.80259	3.35507	-1.62322
-18.4568	9.105	-4.791	2.45784	-1.28897	4.96928	-2.61768
-18.4438	12.31	-7.514	3.32763	-2.02287	6.71812	-4.10885
-18.4308	15.12	-10.79	4.09067	-2.90831	8.24159	-5.90085
-18.4178	16.93	-14.03	4.58926	-3.78435	9.22265	-7.66477
-18.4048	17.45	-16.54	4.73812	-4.46861	9.49301	-9.03104
-18.3918	16.68	-17.82	4.53861	-4.822	9.06303	-9.71946
-18.3788	14.88	-17.67	4.05829	-4.7891	8.07491	-9.62569
-18.3658	12.43	-16.21	3.39671	-4.40355	6.73618	-8.82305
-18.3528	9.751	-13.81	2.67031	-3.75836	5.2786	-7.50724
-18.3398	7.291	-10.93	2.00128	-2.98039	3.94333	-5.93606
-18.3268	5.462	-8.082	1.50437	-2.20695	2.95226	-4.3836
-18.3138	4.574	-5.729	1.26582	-1.56843	2.47176	-3.10483
-18.3008	4.74	-4.237	1.3184	-1.16495	2.56254	-2.29479
-18.2878	5.822	-3.799	1.62438	-1.05104	3.14976	-2.05704
-18.2748	7.429	-4.399	2.07491	-1.22299	4.02155	-2.38232
-18.2618	9.002	-5.8	2.51471	-1.61605	4.87523	-3.14284
-18.2488	9.986	-7.569	2.7891	-2.11013	5.41082	-4.10335
-18.2358	10.03	-9.158	2.79981	-2.55279	5.43614	-4.9675
-18.2228	9.112	-10.06	2.54257	-2.8032	4.94246	-5.45905
-18.2098	7.56	-9.991	2.10739	-2.78262	4.10467	-5.42455
-18.1968	5.899	-9.014	1.64019	-2.50859	3.20792	-4.8977
-18.1838	4.654	-7.522	1.28699	-2.08989	2.53942	-4.09189
-18.1708	4.178	-6.077	1.14494	-1.68291	2.29251	-3.3142
-18.1578	4.557	-5.193	1.23766	-1.42925	2.51346	-2.84415
-18.1448	5.607	-5.144	1.51518	-1.40512	3.10365	-2.83329
-18.1318	6.959	-5.894	1.87663	-1.60063	3.85862	-3.26051
-18.1188	8.191	-7.134	2.20811	-1.93189	4.54665	-3.95723
-18.1048	8.988	-8.424	2.42377	-2.27947	4.99376	-4.67989
-18.0918	9.264	-9.379	2.50081	-2.53847	5.15399	-5.21626
-18.0788	9.2	-9.842	2.48685	-2.66639	5.12786	-5.48178
-18.0658	9.149	-9.966	2.47737	-2.70413	5.11257	-5.56193
-18.0528	9.453	-10.12	2.56466	-2.75019	5.29745	-5.66075
-18.0398	10.23	-10.62	2.78115	-2.89357	5.74937	-5.9613
-18.0268	11.26	-11.51	3.06683	-3.14016	6.34173	-6.47391
-18.0138	12.05	-12.39	3.28493	-3.38681	6.79106	-6.98404
-18.0008	12.05	-12.69	3.28976	-3.47084	6.79926	-7.15737
-17.9878	11.03	-11.95	3.01285	-3.27153	6.22833	-6.74709
-17.9748	9.203	-10.2	2.50984	-2.79233	5.19692	-5.76227
-17.9618	7.121	-7.919	1.93376	-2.16242	4.02357	-4.47399
-17.9488	5.407	-5.775	1.45372	-1.56666	3.05961	-3.26616
-17.9358	4.457	-4.318	1.17823	-1.15342	2.52832	-2.44675
-17.9228	4.342	-3.765	1.12776	-0.9834	2.47023	-2.14084
-17.9098	4.892	-4.033	1.25758	-1.03407	2.79051	-2.30032
-17.8968	5.844	-4.871	1.49679	-1.239	3.3393	-2.78473
-17.8838	6.926	-5.994	1.77273	-1.52166	3.9635	-3.43187
-17.8708	7.883	-7.13	2.01725	-1.81019	4.51691	-4.08792
-17.8578	8.501	-8.034	2.17378	-2.03978	4.87528	-4.61022
-17.8448	8.664	-8.513	2.21244	-2.16002	4.97305	-4.88971
-17.8318	8.416	-8.499	2.14491	-2.15329	4.83401	-4.88592
-17.8188	7.933	-8.093	2.01682	-2.0454	4.5598	-4.65613
-17.8058	7.426	-7.514	1.88171	-1.8925	4.27163	-4.32757
-17.7928	7.04	-6.983	1.77609	-1.75093	4.0541	-4.02673
-17.7798	6.834	-6.626	1.71391	-1.65209	3.94074	-3.82649
-17.7668	6.809	-6.471	1.69594	-1.6025	3.93287	-3.74379
-17.7538	6.935	-6.506	1.71574	-1.59897	4.01097	-3.77069
-17.7408	7.134	-6.703	1.75648	-1.63564	4.13081	-3.89109
-17.7278	7.28	-6.993	1.78839	-1.69773	4.21804	-4.06494
-17.7148	7.234	-7.247	1.77684	-1.75468	4.19215	-4.21521
-17.7018	6.9	-7.304	1.69644	-1.76761	3.99871	-4.24931
-17.6888	6.261	-7.049	1.54125	-1.70744	3.62852	-4.10136
-17.6758	5.379	-6.467	1.3244	-1.56776	3.11774	-3.7623
-17.6628	4.373	-5.629	1.07432	-1.36457	2.53583	-3.27588
-17.6498	3.393	-4.666	0.8276	-1.1278	1.97061	-2.71695
-17.6368	2.584	-3.722	0.61983	-0.89252	1.50544	-2.17011
-17.6238	2.035	-2.925	0.47345	-0.68999	1.19122	-1.71005
-17.6108	1.743	-2.347	0.39005	-0.53916	1.02701	-1.37777
-17.5978	1.64	-1.987	0.35439	-0.4418	0.97221	-1.17283
-17.5848	1.658	-1.801	0.35003	-0.38811	0.98868	-1.0686
-17.5718	1.81	-1.765	0.37632	-0.37135	1.08543	-1.05374
-17.5588	2.202	-1.937	0.45333	-0.4007	1.3296	-1.16515
-17.5458	2.979	-2.448	0.60891	-0.5005	1.80814	-1.48287
-17.5328	4.198	-3.41	0.8544	-0.6925	2.55699	-2.07614
-17.5198	5.738	-4.805	1.1647	-0.97214	3.50199	-2.93335
-17.5068	7.286	-6.414	1.4761	-1.29466	4.45178	-3.9212
-17.4938	8.437	-7.857	1.70614	-1.58331	5.15876	-4.80836
-17.4808	8.852	-8.732	1.78681	-1.75666	5.41681	-5.34748
-17.4678	8.397	-8.775	1.69213	-1.76268	5.14155	-5.37737
-17.4548	7.196	-7.968	1.44755	-1.59785	4.4095	-4.88617
-17.4418	5.57	-6.535	1.11886	-1.30836	3.41506	-4.01047
-17.4288	3.914	-4.846	0.78525	-0.96879	2.40025	-2.97543
-17.4158	2.571	-3.283	0.51609	-0.65559	1.57569	-2.01537
-17.4018	1.77	-2.136	0.35708	-0.42698	1.08056	-1.30906
-17.3888	1.627	-1.576	0.33201	-0.31704	0.985	-0.96011
-17.3758	2.178	-1.679	0.44877	-0.34102	1.30983	-1.01322
-17.3628	3.384	-2.452	0.69988	-0.50099	2.02985	-1.4719
-17.3498	5.09	-3.823	1.05457	-0.78278	3.05223	-2.29182
-17.3368	7.003	-5.599	1.4524	-1.1472	4.20086	-3.35639
-17.3238	8.735	-7.45	1.81366	-1.52673	5.24225	-4.46751
-17.3108	9.933	-8.975	2.06591	-1.83967	5.96523	-5.38461
-17.2978	10.44	-9.838	2.17767	-2.01736	6.27511	-5.9064
-17.2848	10.38	-9.912	2.17782	-2.03598	6.24984	-5.95572
-17.2718	10.13	-9.362	2.14323	-1.93168	6.10643	-5.63105
-17.2588	10.08	-8.603	2.15826	-1.79209	6.08861	-5.18211
-17.2458	10.43	-8.138	2.26189	-1.72336	6.31586	-4.91258
-17.2328	11.03	-8.318	2.4158	-1.79626	6.69187	-5.033
-17.2198	11.43	-9.133	2.51756	-2.00432	6.94087	-5.53712
-17.2068	11.13	-10.18	2.46035	-2.25443	6.76571	-6.17798
-17.1938	9.917	-10.83	2.1955	-2.41116	6.032	-6.58293
-17.1808	7.958	-10.61	1.76342	-2.36481	4.84294	-6.44916
-17.1678	5.707	-9.369	1.26507	-2.09028	3.47392	-5.69876
-17.1548	3.647	-7.402	0.80844	-1.6519	2.22089	-4.50368
-17.1418	2.094	-5.212	0.46345	-1.16319	1.27573	-3.17244
-17.1288	1.145	-3.274	0.25072	-0.73029	0.69753	-1.99321
-17.1158	0.7629	-1.86	0.16065	-0.41391	0.46511	-1.1329
-17.1028	0.9041	-1.038	0.1802	-0.22772	0.55155	-0.63236
-17.0898	1.584	-0.7656	0.30873	-0.16072	0.96669	-0.46705
-17.0768	2.853	-1.012	0.55368	-0.20264	1.74138	-0.61808
-17.0638	4.688	-1.804	0.90961	-0.35542	2.8628	-1.10201
-17.0508	6.873	-3.182	1.33394	-0.62535	4.19823	-1.94479
-17.0378	8.953	-5.092	1.73829	-1.00067	5.46983	-3.11321
-17.0248	10.35	-7.273	2.0106	-1.4296	6.32498	-4.44721
-17.0118	10.61	-9.242	2.06223	-1.81743	6.48705	-5.65298
-16.9988	9.641	-10.44	1.87382	-2.05359	5.89426	-6.38613
-16.9858	7.752	-10.47	1.50709	-2.06077	4.73989	-6.4076
-16.9728	5.518	-9.324	1.07327	-1.83571	3.3743	-5.70744
-16.9598	3.499	-7.379	0.6818	-1.45391	2.14105	-4.51769
-16.9468	2.055	-5.244	0.40312	-1.0357	1.25925	-3.21297
-16.9338	1.318	-3.502	0.26531	-0.69717	0.8125	-2.14994
-16.9208	1.303	-2.546	0.27407	-0.51865	0.81169	-1.57228
-16.9078	2.007	-2.556	0.43262	-0.53877	1.25799	-1.59244
-16.8948	3.419	-3.532	0.74158	-0.7603	2.14604	-2.21276
-16.8818	5.423	-5.3	1.1773	-1.1487	3.40477	-3.32657
-16.8688	7.684	-7.472	1.66879	-1.62181	4.82541	-4.69201
-16.8558	9.652	-9.463	2.09586	-2.05453	6.06085	-5.94302
-16.8428	10.73	-10.64	2.32903	-2.31126	6.73595	-6.68533
-16.8298	10.55	-10.61	2.29075	-2.30449	6.62545	-6.66568
-16.8168	9.212	-9.401	2.00092	-2.04222	5.78626	-5.90623
-16.8038	7.239	-7.498	1.5749	-1.63136	4.55019	-4.71398
-16.7908	5.37	-5.634	1.17412	-1.23199	3.38285	-3.55015
-16.7778	4.268	-4.496	0.94518	-0.99522	2.70416	-2.84873
-16.7648	4.314	-4.494	0.97288	-1.01234	2.75599	-2.86995
-16.7518	5.512	-5.649	1.25798	-1.288	3.54035	-3.62734
-16.7388	7.474	-7.571	1.71358	-1.73501	4.81063	-4.87281
-16.7258	9.504	-9.559	2.18193	-2.19374	6.12181	-6.15688
-16.7128	10.82	-10.83	2.48531	-2.48643	6.97162	-6.97796
-16.6988	10.89	-10.85	2.50002	-2.49131	7.01453	-6.99183
-16.6858	9.639	-9.578	2.21334	-2.19831	6.20977	-6.17068
-16.6728	7.507	-7.438	1.72345	-1.70724	4.8359	-4.79208
-16.6598	5.141	-5.083	1.18021	-1.16633	3.31199	-3.2746
-16.6468	3.097	-3.057	0.71084	-0.70133	1.9951	-1.96933
-16.6338	1.641	-1.618	0.37659	-0.37121	1.05721	-1.04255
-16.6208	0.765	-0.7541	0.17553	-0.17295	0.49285	-0.48579
-16.6078	0.3138	-0.3093	0.07199	-0.07093	0.20215	-0.19928
-16.5948	0.1132	-0.1117	0.02597	-0.02562	0.07294	-0.07198
-16.5818	0.03595	-0.03552	0.00825	-0.00814	0.02316	-0.02288
-16.5688	0.01004	-0.00994	0.0023	-0.00228	0.00647	-0.0064
-16.5558	0.00247	-0.00245	0.00057	-0.00056	0.00159	-0.00158
-16.5428	0.00053	-0.00053	0.00012	-0.00012	0.00034	-0.00034
-16.5298	0.0001	-0.0001	2e-05	-2e-05	7e-05	-7e-05
-16.5168	2e-05	-2e-05	0	0	1e-05	-1e-05
-16.5038	0	0	0	0	0	0
-16.4908	0	0	0	0	0	0
-16.4778	0	0	0	0	0	0
-16.4648	0	0	0	0	0	0
-16.4518	0	0	0	0	0	0
-16.4388	0	0	0	0	0	0
-16.4258	0	0	0	0	0	0
-16.4128	0	0	0	0	0	0
-16.3998	0	0	0	0	0	0
-16.3868	0	0	0	0	0	0
-16.3738	0	0	0	0	0	0
-16.3608	0	0	0	0	0	0
-16.3478	0	0	0	0	0	0
-16.3348	0	0	0	0	0	0
-16.3218	0	0	0	0	0	0
-16.3088	0	0	0	0	0	0
-16.2958	0	0	0	0	0	0
-16.2828	0	0	0	0	0	0
-16.2698	0	0	0	0	0	0
-16.2568	0	0	0	0	0	0
-16.2438	0	0	0	0	0	0
-16.2308	0	0	0	0	0	0
-16.2178	0	0	0	0	0	0
-16.2048	0	0	0	0	0	0
-16.1918	0	0	0	0	0	0
-16.1788	0	0	0	0	0	0
-16.1658	0	0	0	0	0	0
-16.1528	0	0	0	0	0	0
-16.1398	0	0	0	0	0	0
-16.1268	0	0	0	0	0	0
-16.1138	0	0	0	0	0	0
-16.1008	0	0	0	0	0	0
-16.0878	0	0	0	0	0	0
-16.0748	0	0	0	0	0	0
-16.0618	0	0	0	0	0	0
-16.0488	0	0	0	0	0	0
-16.0358	0	0	0	0	0	0
-16.0228	0	0	0	0	0	0
-16.0098	0	0	0	0	0	0
-15.9958	0	0	0	0	0	0
-15.9828	0	0	0	0	0	0
-15.9698	0	0	0	0	0	0
-15.9568	0	0	0	0	0	0
-15.9438	0	0	0	0	0	0
-15.9308	0	0	0	0	0	0
-15.9178	0	0	0	0	0	0
-15.9048	0	0	0	0	0	0
-15.8918	0	0	0	0	0	0
-15.8788	0	0	0	0	0	0
-15.8658	0	0	0	0	0	0
-15.8528	0	0	0	0	0	0
-15.8398	0	0	0	0	0	0
-15.8268	0	0	0	0	0	0
-15.8138	0	0	0	0	0	0
-15.8008	0	0	0	0	0	0
-15.7878	0	0	0	0	0	0
-15.7748	0	0	0	0	0	0
-15.7618	0	0	0	0	0	0
-15.7488	0	0	0	0	0	0
-15.7358	0	0	0	0	0	0
-15.7228	0	0	0	0	0	0
-15.7098	0	0	0	0	0	0
-15.6968	0	0	0	0	0	0
-15.6838	0	0	0	0	0	0
-15.6708	0	0	0	0	0	0
-15.6578	0	0	0	0	0	0
-15.6448	0	0	0	0	0	0
-15.6318	0	0	0	0	0	0
-15.6188	0	0	0	0	0	0
-15.6058	0	0	0	0	0	0
-15.5928	0	0	0	0	0	0
-15.5798	0	0	0	0	0	0
-15.5668	0	0	0	0	0	0
-15.5538	0	0	0	0	0	0
-15.5408	0	0	0	0	0	0
-15.5278	0	0	0	0	0	0
-15.5148	0	0	0	0	0	0
-15.5018	0	0	0	0	0	0
-15.4888	0	0	0	0	0	0
-15.4758	0	0	0	0	0	0
-15.4628	0	0	0	0	0	0
-15.4498	0	0	0	0	0	0
-15.4368	0	0	0	0	0	0
-15.4238	0	0	0	0	0	0
-15.4108	0	0	0	0	0	0
-15.3978	0	0	0	0	0	0
-15.3848	0	0	0	0	0	0
-15.3718	0	0	0	0	0	0
-15.3588	0	0	0	0	0	0
-15.3458	0	0	0	0	0	0
-15.3328	0	0	0	0	0	0
-15.3198	0	0	0	0	0	0
-15.3068	0	0	0	0	0	0
-15.2928	0	0	0	0	0	0
-15.2798	0	0	0	0	0	0
-15.2668	0	0	0	0	0	0
-15.2538	0	0	0	0	0	0
-15.2408	0	0	0	0	0	0
-15.2278	0	0	0	0	0	0
-15.2148	0	0	0	0	0	0
-15.2018	0	0	0	0	0	0
-15.1888	0	0	0	0	0	0
-15.1758	0	0	0	0	0	0
-15.1628	0	0	0	0	0	0
-15.1498	0	0	0	0	0	0
-15.1368	0	0	0	0	0	0
-15.1238	0	0	0	0	0	0
-15.1108	0	0	0	0	0	0
-15.0978	0	0	0	0	0	0
-15.0848	0	0	0	0	0	0
-15.0718	0	0	0	0	0	0
-15.0588	0	0	0	0	0	0
-15.0458	0	0	0	0	0	0
-15.0328	0	0	0	0	0	0
-15.0198	0	0	0	0	0	0
-15.0068	0	0	0	0	0	0
-14.9938	0	0	0	0	0	0
-14.9808	0	0	0	0	0	0
-14.9678	0	0	0	0	0	0
-14.9548	0	0	0	0	0	0
-14.9418	0	0	0	0	0	0
-14.9288	0	0	0	0	0	0
-14.9158	0	0	0	0	0	0
-14.9028	0	0	0	0	0	0
-14.8898	0	0	0	0	0	0
-14.8768	0	0	0	0	0	0
-14.8638	0	0	0	0	0	0
-14.8508	0	0	0	0	0	0
-14.8378	0	0	0	0	0	0
-14.8248	0	0	0	0	0	0
-14.8118	0	0	0	0	0	0
-14.7988	0	0	0	0	0	0
-14.7858	0	0	0	0	0	0
-14.7728	0	0	0	0	0	0
-14.7598	0	0	0	0	0	0
-14.7468	0	0	0	0	0	0
-14.7338	0	0	0	0	0	0
-14.7208	0	0	0	0	0	0
-14.7078	0	0	0	0	0	0
-14.6948	0	0	0	0	0	0
-14.6818	0	0	0	0	0	0
-14.6688	0	0	0	0	0	0
-14.6558	0	0	0	0	0	0
-14.6428	0	0	0	0	0	0
-14.6298	0	0	0	0	0	0
-14.6168	0	0	0	0	0	0
-14.6038	0	0	0	0	0	0
-14.5898	0	0	0	0	0	0
-14.5768	0	0	0	0	0	0
-14.5638	0	0	0	0	0	0
-14.5508	0	0	0	0	0	0
-14.5378	0	0	0	0	0	0
-14.5248	0	0	0	0	0	0
-14.5118	0	0	0	0	0	0
-14.4988	0	0	0	0	0	0
-14.4858	0	0	0	0	0	0
-14.4728	0	0	0	0	0	0
-14.4598	0	0	0	0	0	0
-14.4468	0	0	0	0	0	0
-14.4338	0	0	0	0	0	0
-14.4208	0	0	0	0	0	0
-14.4078	0	0	0	0	0	0
-14.3948	0	0	0	0	0	0
-14.3818	0	0	0	0	0	0
-14.3688	0	0	0	0	0	0
-14.3558	0	0	0	0	0	0
-14.3428	0	0	0	0	0	0
-14.3298	0	0	0	0	0	0
-14.3168	0	0	0	0	0	0
-14.3038	0	0	0	0	0	0
-14.2908	1e-05	0	1e-05	0	0	0
-14.2778	8e-05	0	4e-05	0	3e-05	0
-14.2648	0.00044	0	0.00019	0	0.00016	0
-14.2518	0.00203	-2e-05	0.00088	-1e-05	0.00074	-1e-05
-14.2388	0.00825	-0.00012	0.00356	-5e-05	0.00302	-4e-05
-14.2258	0.02942	-0.00061	0.01271	-0.00027	0.01078	-0.00022
-14.2128	0.09203	-0.00267	0.03974	-0.00118	0.03375	-0.00096
-14.1998	0.2525	-0.01033	0.10895	-0.00454	0.09265	-0.00374
-14.1868	0.6074	-0.03516	0.26202	-0.01546	0.22305	-0.01273
-14.1738	1.282	-0.1054	0.55283	-0.04629	0.47116	-0.03818
-14.1608	2.377	-0.2783	1.02428	-0.12213	0.87401	-0.10094
-14.1478	3.875	-0.6481	1.66862	-0.28419	1.42543	-0.23534
-14.1348	5.567	-1.333	2.39675	-0.58385	2.04925	-0.48449
-14.1218	7.084	-2.423	3.0486	-1.06076	2.60946	-0.88197
-14.1088	8.051	-3.906	3.4642	-1.7086	2.9683	-1.4232
-14.0958	8.296	-5.6	3.56983	-2.44762	3.06157	-2.0424
-14.0828	7.933	-7.178	3.41496	-3.13584	2.93117	-2.62052
-14.0698	7.266	-8.29	3.12911	-3.62162	2.68865	-3.02935
-14.0568	6.584	-8.722	2.83593	-3.81136	2.44113	-3.18956
-14.0438	6.042	-8.473	2.59908	-3.70589	2.24612	-3.10048
-14.0308	5.683	-7.714	2.43671	-3.37806	2.12039	-2.82429
-14.0178	5.551	-6.676	2.36742	-2.92664	2.0816	-2.44674
-14.0048	5.74	-5.589	2.43281	-2.44884	2.16405	-2.05247
-13.9918	6.334	-4.688	2.67131	-2.04379	2.39817	-1.72988
-13.9788	7.299	-4.232	3.07197	-1.82326	2.77032	-1.57706
-13.9658	8.438	-4.459	3.55193	-1.88843	3.2047	-1.68253
-13.9528	9.453	-5.458	3.98427	-2.27982	3.58961	-2.07983
-13.9398	10.08	-7.064	4.25568	-2.93001	3.82738	-2.70472
-13.9268	10.21	-8.853	4.31206	-3.66463	3.8755	-3.396
-13.9138	9.852	-10.3	4.16202	-4.26372	3.74457	-3.95223
-13.9008	9.126	-11	3.8495	-4.55902	3.47528	-4.22253
-13.8868	8.16	-10.86	3.43172	-4.50419	3.11578	-4.16819
-13.8738	7.111	-10.06	2.97781	-4.17173	2.72467	-3.86136
-13.8608	6.178	-8.893	2.57352	-3.68783	2.37663	-3.4195
-13.8478	5.563	-7.634	2.30363	-3.16029	2.14881	-2.94065
-13.8348	5.39	-6.435	2.22052	-2.65694	2.08937	-2.48477
-13.8218	5.635	-5.425	2.31301	-2.233	2.19038	-2.10018
-13.8088	6.124	-4.769	2.50828	-1.957	2.38474	-1.85061
-13.7958	6.597	-4.643	2.69835	-1.89948	2.57171	-1.80523
-13.7828	6.82	-5.113	2.78645	-2.08715	2.66077	-1.99102
-13.7698	6.694	-6.043	2.73212	-2.46248	2.61379	-2.35538
-13.7568	6.314	-7.11	2.57245	-2.89325	2.46733	-2.77345
-13.7438	5.905	-7.949	2.39961	-3.23054	2.31008	-3.1037
-13.7308	5.693	-8.336	2.30586	-3.38338	2.22999	-3.25825
-13.7178	5.781	-8.283	2.33352	-3.35689	2.26662	-3.24145
-13.7048	6.131	-7.994	2.46755	-3.23379	2.40566	-3.13284
-13.6918	6.633	-7.719	2.66388	-3.11681	2.60343	-3.02942
-13.6788	7.166	-7.622	2.87337	-3.07155	2.81362	-2.99443
-13.6658	7.598	-7.714	3.04278	-3.10281	2.98351	-3.03257
-13.6528	7.768	-7.878	3.10754	-3.16366	3.05044	-3.09807
-13.6398	7.52	-7.932	3.00613	-3.18063	2.95395	-3.11964
-13.6268	6.786	-7.708	2.71126	-3.08746	2.66627	-3.03213
-13.6138	5.641	-7.119	2.25254	-2.84873	2.21706	-2.8013
-13.6008	4.287	-6.185	1.71094	-2.47324	1.68525	-2.43465
-13.5878	2.973	-5.018	1.18629	-2.00552	1.16896	-1.9761
-13.5748	1.91	-3.777	0.76249	-1.50868	0.75118	-1.48792
-13.5618	1.227	-2.624	0.4905	-1.04779	0.48187	-1.03409
-13.5488	0.9704	-1.693	0.38999	-0.67597	0.38024	-0.66716
-13.5358	1.143	-1.073	0.46145	-0.42897	0.44655	-0.42259
-13.5228	1.719	-0.8155	0.69488	-0.32713	0.67108	-0.32027
-13.5098	2.647	-0.9517	1.06916	-0.38324	1.03405	-0.37252
-13.4968	3.84	-1.505	1.54845	-0.60683	1.50187	-0.58855
-13.4838	5.171	-2.475	2.07983	-0.99711	2.02553	-0.96818
-13.4708	6.476	-3.796	2.59719	-1.52625	2.54095	-1.48602
-13.4578	7.568	-5.305	3.02581	-2.12901	2.97589	-2.07997
-13.4448	8.272	-6.763	3.2966	-2.70707	3.26039	-2.65574
-13.4318	8.488	-7.912	3.37122	-3.15758	3.35362	-3.11348
-13.4188	8.267	-8.567	3.2714	-3.40804	3.2752	-3.3801
-13.4058	7.827	-8.691	3.08528	-3.44458	3.11125	-3.43865
-13.3928	7.47	-8.411	2.93309	-3.32065	2.98005	-3.33867
-13.3798	7.414	-7.978	2.90154	-3.13756	2.96715	-3.1778
-13.3668	7.663	-7.662	2.99403	-3.00326	3.07395	-3.06241
-13.3538	7.996	-7.62	3.12358	-2.98105	3.21202	-3.05434
-13.3408	8.098	-7.82	3.16538	-3.05807	3.25496	-3.14047
-13.3278	7.734	-8.051	3.026	-3.15006	3.10973	-3.23598
-13.3148	6.888	-8.03	2.69776	-3.1458	2.77017	-3.22935
-13.3018	5.768	-7.561	2.26175	-2.96532	2.32056	-3.04133
-13.2888	4.69	-6.646	1.84132	-2.60891	1.88859	-2.67359
-13.2758	3.919	-5.495	1.53996	-2.15925	1.58011	-2.21152
-13.2628	3.548	-4.423	1.3947	-1.73972	1.43309	-1.78181
-13.2498	3.488	-3.69	1.37024	-1.45255	1.41123	-1.48884
-13.2368	3.538	-3.383	1.38838	-1.33155	1.43323	-1.36751
-13.2238	3.5	-3.399	1.37175	-1.33683	1.41921	-1.37678
-13.2108	3.28	-3.528	1.28404	-1.38565	1.33125	-1.43112
-13.1978	2.929	-3.569	1.14597	-1.39967	1.19078	-1.44936
-13.1838	2.613	-3.433	1.02295	-1.34482	1.06601	-1.39597
-13.1708	2.518	-3.181	0.9873	-1.2457	1.03178	-1.29624
-13.1578	2.745	-2.978	1.07871	-1.16706	1.12907	-1.2174
-13.1448	3.262	-2.988	1.28522	-1.17354	1.34452	-1.22635
-13.1318	3.936	-3.283	1.55437	-1.29242	1.62266	-1.3511
-13.1188	4.602	-3.808	1.82176	-1.503	1.89638	-1.56922
-13.1058	5.131	-4.433	2.03499	-1.75357	2.1123	-1.82664
-13.0928	5.439	-5.014	2.16003	-1.98752	2.23737	-2.06502
-13.0798	5.478	-5.435	2.17762	-2.15746	2.25296	-2.23688
-13.0668	5.237	-5.605	2.08183	-2.22716	2.15434	-2.30587
-13.0538	4.751	-5.467	1.88789	-2.17298	1.9563	-2.24939
-13.0408	4.12	-5.024	1.63612	-1.99635	1.69986	-2.06826
-13.0278	3.49	-4.364	1.38446	-1.73332	1.44397	-1.79928
-13.0148	2.995	-3.646	1.18714	-1.44711	1.24426	-1.50697
-13.0018	2.715	-3.036	1.07565	-1.204	1.13312	-1.2593
-12.9888	2.656	-2.64	1.05188	-1.04674	1.11255	-1.10028
-12.9758	2.758	-2.486	1.09209	-0.98535	1.15772	-1.04031
-12.9628	2.914	-2.533	1.15391	-1.00375	1.22459	-1.06288
-12.9498	2.995	-2.697	1.18629	-1.06889	1.25935	-1.1336
-12.9368	2.898	-2.865	1.14771	-1.13558	1.21847	-1.20505
-12.9238	2.602	-2.913	1.03065	-1.15446	1.09384	-1.22537
-12.9108	2.204	-2.756	0.87305	-1.09217	0.92576	-1.1593
-12.8978	1.884	-2.408	0.7464	-0.95429	0.78986	-1.01258
-12.8848	1.824	-1.996	0.72281	-0.79127	0.7622	-0.83881
-12.8718	2.123	-1.715	0.84165	-0.67964	0.88438	-0.71884
-12.8588	2.761	-1.734	1.09491	-0.68758	1.14789	-0.72466
-12.8458	3.616	-2.134	1.4345	-0.84632	1.50236	-0.88921
-12.8328	4.523	-2.873	1.79384	-1.13996	1.87825	-1.19572
-12.8198	5.317	-3.816	2.10801	-1.51413	2.20804	-1.58726
-12.8068	5.865	-4.778	2.32323	-1.89516	2.43706	-1.98702
-12.7938	6.073	-5.573	2.40308	-2.20944	2.52587	-2.31855
-12.7808	5.904	-6.053	2.33279	-2.39743	2.45867	-2.51967
-12.7678	5.402	-6.128	2.13101	-2.42433	2.25233	-2.55325
-12.7548	4.695	-5.797	1.849	-2.28972	1.95962	-2.41777
-12.7418	3.959	-5.161	1.55719	-2.03531	1.65365	-2.15509
-12.7288	3.363	-4.402	1.32155	-1.73349	1.40525	-1.84004
-12.7158	3.024	-3.721	1.18758	-1.46345	1.26405	-1.55623
-12.7028	2.992	-3.264	1.17417	-1.28246	1.25215	-1.36484
-12.6898	3.251	-3.084	1.27431	-1.21105	1.36464	-1.28911
-12.6768	3.734	-3.151	1.46019	-1.23691	1.57501	-1.31791
-12.6638	4.348	-3.393	1.69529	-1.33041	1.84598	-1.422
-12.6508	5.006	-3.741	1.94509	-1.46382	2.14087	-1.575
-12.6378	5.631	-4.174	2.1801	-1.62782	2.42477	-1.77028
-12.6248	6.132	-4.715	2.36698	-1.83115	2.65595	-2.01814
-12.6118	6.395	-5.369	2.46271	-2.07601	2.78074	-2.31818
-12.5988	6.318	-6.039	2.429	-2.32701	2.75358	-2.62481
-12.5858	5.896	-6.523	2.26402	-2.50741	2.57318	-2.84752
-12.5728	5.285	-6.622	2.02677	-2.54165	2.30873	-2.89747
-12.5598	4.766	-6.301	1.82433	-2.41539	2.084	-2.7607
-12.5468	4.607	-5.761	1.75958	-2.20517	2.01767	-2.52632
-12.5338	4.911	-5.337	1.87152	-2.03915	2.15336	-2.34235
-12.5208	5.536	-5.291	2.10739	-2.01819	2.43002	-2.32444
-12.5078	6.175	-5.647	2.3496	-2.15101	2.71124	-2.48223
-12.4948	6.506	-6.177	2.47599	-2.35123	2.8567	-2.7159
-12.4808	6.342	-6.547	2.41437	-2.49229	2.78405	-2.87835
-12.4678	5.679	-6.5	2.16387	-2.47586	2.49248	-2.85733
-12.4548	4.668	-5.96	1.7797	-2.27174	2.04805	-2.61871
-12.4418	3.529	-5.022	1.34655	-1.91604	1.54814	-2.20598
-12.4288	2.491	-3.885	0.95096	-1.48346	1.09273	-1.70583
-12.4158	1.74	-2.768	0.66387	-1.0578	0.76387	-1.21513
-12.4028	1.398	-1.862	0.53205	-0.71164	0.61511	-0.81739
-12.3898	1.516	-1.302	0.57523	-0.49715	0.66927	-0.57251
-12.3768	2.081	-1.171	0.78793	-0.44584	0.92051	-0.51669
-12.3638	3.021	-1.506	1.14279	-0.57155	1.33741	-0.66639
-12.3508	4.212	-2.298	1.59289	-0.87096	1.8662	-1.01831
-12.3378	5.482	-3.477	2.07209	-1.3167	2.42996	-1.54152
-12.3248	6.603	-4.882	2.49468	-1.84776	2.92866	-2.16583
-12.3118	7.316	-6.258	2.76286	-2.36725	3.24712	-2.77844
-12.2988	7.401	-7.294	2.79316	-2.75651	3.28652	-3.24074
-12.2858	6.78	-7.704	2.5574	-2.90846	3.01271	-3.42568
-12.2728	5.6	-7.349	2.11153	-2.77153	2.4901	-3.27111
-12.2598	4.197	-6.316	1.58238	-2.37955	1.86769	-2.81385
-12.2468	2.966	-4.905	1.11902	-1.84644	1.3215	-2.18741
-12.2338	2.21	-3.521	0.83627	-1.32501	0.98749	-1.57204
-12.2208	2.066	-2.523	0.78507	-0.95053	0.92673	-1.12862
-12.2078	2.507	-2.125	0.95521	-0.80372	1.12839	-0.95409
-12.1948	3.4	-2.375	1.29527	-0.90127	1.53309	-1.06986
-12.1818	4.559	-3.179	1.73525	-1.20749	2.05849	-1.43488
-12.1688	5.794	-4.35	2.20239	-1.65168	2.61835	-1.96589
-12.1558	6.923	-5.654	2.62824	-2.14498	3.12922	-2.55699
-12.1428	7.779	-6.853	2.95107	-2.59777	3.51515	-3.10027
-12.1298	8.218	-7.745	3.11684	-2.93467	3.7104	-3.5033
-12.1168	8.139	-8.194	3.08745	-3.10462	3.66956	-3.70311
-12.1038	7.52	-8.136	2.854	-3.08388	3.38436	-3.67219
-12.0908	6.443	-7.578	2.44707	-2.87406	2.89416	-3.41409
-12.0778	5.097	-6.594	1.93727	-2.50316	2.28503	-2.9652
-12.0648	3.735	-5.328	1.4206	-2.02459	1.67082	-2.39112
-12.0518	2.597	-3.982	0.98852	-1.51446	1.15863	-1.78364
-12.0388	1.831	-2.776	0.6974	-1.05639	0.81366	-1.24061
-12.0258	1.449	-1.881	0.55222	-0.71623	0.64055	-0.8382
-12.0128	1.344	-1.37	0.51277	-0.52133	0.59202	-0.6073
-11.9998	1.362	-1.196	0.51967	-0.45499	0.59856	-0.5275
-11.9868	1.382	-1.233	0.52716	-0.46893	0.60704	-0.54211
-11.9738	1.384	-1.338	0.52795	-0.50871	0.60874	-0.58762
-11.9608	1.46	-1.425	0.55712	-0.54161	0.64434	-0.62598
-11.9478	1.762	-1.511	0.67218	-0.57467	0.78049	-0.66554
-11.9348	2.4	-1.715	0.9161	-0.65203	1.06668	-0.75764
-11.9218	3.36	-2.177	1.28263	-0.82819	1.4956	-0.96533
-11.9088	4.47	-2.965	1.70703	-1.12863	1.9914	-1.31813
-11.8958	5.483	-3.998	2.09461	-1.52269	2.44401	-1.77994
-11.8828	6.208	-5.068	2.37304	-1.93101	2.76905	-2.25793
-11.8698	6.605	-5.949	2.52637	-2.2682	2.94835	-2.65239
-11.8568	6.741	-6.521	2.58068	-2.48824	3.01205	-2.90987
-11.8438	6.67	-6.796	2.55544	-2.59558	2.98368	-3.03575
-11.8308	6.347	-6.828	2.43348	-2.60968	2.84136	-3.05274
-11.8178	5.683	-6.606	2.17967	-2.52703	2.54542	-2.95653
-11.8048	4.673	-6.056	1.79285	-2.31788	2.09393	-2.71225
-11.7918	3.462	-5.142	1.3282	-1.96847	1.55132	-2.30367
-11.7778	2.28	-3.96	0.87499	-1.51616	1.0221	-1.77455
-11.7648	1.326	-2.725	0.50878	-1.04358	0.59435	-1.22147
-11.7518	0.6776	-1.661	0.26003	-0.63597	0.30375	-0.74432
-11.7388	0.3036	-0.8909	0.11652	-0.34119	0.13611	-0.39936
-11.7258	0.1191	-0.4196	0.04572	-0.1607	0.05341	-0.18807
-11.7128	0.04092	-0.1732	0.0157	-0.06632	0.01834	-0.07762
-11.6998	0.01229	-0.06256	0.00472	-0.02396	0.00551	-0.02804
-11.6868	0.00323	-0.01978	0.00124	-0.00757	0.00145	-0.00886
-11.6738	0.00074	-0.00547	0.00028	-0.00209	0.00033	-0.00245
-11.6608	0.00015	-0.00132	6e-05	-0.00051	7e-05	-0.00059
-11.6478	3e-05	-0.00028	1e-05	-0.00011	1e-05	-0.00013
-11.6348	0	-5e-05	0	-2e-05	0	-2e-05
-11.6218	0	-1e-05	0	0	0	0
-11.6088	0	0	0	0	0	0
-11.5958	0	0	0	0	0	0
-11.5828	0	0	0	0	0	0
-11.5698	0	0	0	0	0	0
-11.5568	0	0	0	0	0	0
-11.5438	1e-05	0	0	0	1e-05	0
-11.5308	7e-05	0	3e-05	0	3e-05	0
-11.5178	0.00033	-3e-05	0.00012	-1e-05	0.00014	-1e-05
-11.5048	0.00135	-0.00013	0.00049	-5e-05	0.00057	-5e-05
-11.4918	0.00488	-0.00058	0.00178	-0.00021	0.00208	-0.00025
-11.4788	0.01543	-0.00227	0.00562	-0.00083	0.00658	-0.00097
-11.4658	0.04273	-0.00781	0.01557	-0.00284	0.0182	-0.00333
-11.4528	0.1034	-0.02344	0.03769	-0.00853	0.04407	-0.01
-11.4398	0.219	-0.06155	0.07979	-0.02239	0.09329	-0.02624
-11.4268	0.4054	-0.1413	0.1477	-0.05141	0.17272	-0.06026
-11.4138	0.6563	-0.2838	0.23915	-0.10322	0.27963	-0.12099
-11.4008	0.9293	-0.4982	0.33862	-0.18125	0.39593	-0.21244
-11.3878	1.151	-0.7651	0.4193	-0.27833	0.49029	-0.32621
-11.3748	1.247	-1.027	0.45423	-0.37376	0.53118	-0.43806
-11.3618	1.183	-1.207	0.43106	-0.43897	0.50404	-0.5145
-11.3488	0.9883	-1.24	0.36008	-0.45102	0.42105	-0.5286
-11.3358	0.7424	-1.115	0.2705	-0.40571	0.31627	-0.47553
-11.3228	0.5432	-0.8825	0.19793	-0.32103	0.23133	-0.37628
-11.3098	0.4762	-0.6272	0.17349	-0.22819	0.20264	-0.26741
-11.2968	0.6006	-0.4365	0.21881	-0.15879	0.25539	-0.18607
-11.2838	0.9424	-0.3783	0.34331	-0.1376	0.40067	-0.16115
-11.2708	1.483	-0.5009	0.54019	-0.18218	0.63048	-0.2133
-11.2578	2.15	-0.8356	0.78314	-0.30396	0.91442	-0.35587
-11.2448	2.834	-1.386	1.03263	-0.50425	1.20648	-0.59058
-11.2318	3.435	-2.11	1.25158	-0.76767	1.46394	-0.89948
-11.2188	3.9	-2.915	1.42065	-1.06046	1.66388	-1.24345
-11.2058	4.222	-3.683	1.53749	-1.33951	1.8039	-1.57227
-11.1928	4.406	-4.306	1.6035	-1.566	1.88514	-1.84066
-11.1798	4.441	-4.715	1.61503	-1.71426	1.90236	-2.01757
-11.1668	4.321	-4.875	1.57009	-1.77124	1.85289	-2.08821
-11.1538	4.087	-4.788	1.48378	-1.73854	1.75379	-2.05292
-11.1408	3.826	-4.509	1.38892	-1.63622	1.64395	-1.93543
-11.1278	3.627	-4.145	1.31689	-1.50339	1.56015	-1.7811
-11.1148	3.512	-3.81	1.27631	-1.38189	1.51301	-1.63981
-11.1018	3.444	-3.563	1.25246	-1.29296	1.48503	-1.53623
-11.0888	3.377	-3.377	1.22885	-1.22658	1.45701	-1.45847
-11.0748	3.32	-3.188	1.20776	-1.15869	1.4319	-1.37847
-11.0618	3.323	-2.98	1.20822	-1.08302	1.43249	-1.28854
-11.0488	3.431	-2.824	1.24609	-1.02577	1.47777	-1.22057
-11.0358	3.64	-2.839	1.32052	-1.03036	1.56739	-1.22613
-11.0228	3.921	-3.105	1.42004	-1.12533	1.68801	-1.33966
-11.0098	4.25	-3.607	1.53678	-1.30543	1.83067	-1.55537
-10.9968	4.616	-4.255	1.66617	-1.53768	1.9896	-1.83442
-10.9838	4.975	-4.928	1.7934	-1.77909	2.14696	-2.12572
-10.9708	5.241	-5.508	1.88712	-1.98575	2.26458	-2.37681
-10.9578	5.329	-5.874	1.9172	-2.11589	2.30657	-2.5373
-10.9448	5.243	-5.946	1.88494	-2.13984	2.27466	-2.5713
-10.9318	5.103	-5.738	1.83353	-2.06335	2.22218	-2.48658
-10.9188	5.074	-5.401	1.82162	-1.9409	2.21987	-2.34892
-10.9058	5.22	-5.161	1.87274	-1.85297	2.29489	-2.2554
-10.8928	5.425	-5.16	1.94485	-1.8509	2.39432	-2.26745
-10.8798	5.442	-5.335	1.94988	-1.91202	2.40804	-2.35511
-10.8668	5.061	-5.436	1.81259	-1.94707	2.24343	-2.40745
-10.8538	4.262	-5.195	1.52607	-1.85982	1.89159	-2.3048
-10.8408	3.236	-4.513	1.15845	-1.61536	1.43759	-2.00485
-10.8278	2.28	-3.534	0.81609	-1.26462	1.01363	-1.571
-10.8148	1.655	-2.551	0.59293	-0.91311	0.73669	-1.13512
-10.8018	1.509	-1.861	0.54171	-0.66664	0.6726	-0.82874
-10.7888	1.869	-1.648	0.67228	-0.59153	0.83385	-0.73454
-10.7758	2.678	-1.962	0.96375	-0.70573	1.19444	-0.87469
-10.7628	3.822	-2.747	1.37578	-0.98927	1.70422	-1.22416
-10.7498	5.15	-3.879	1.85359	-1.39782	2.29603	-1.72816
-10.7368	6.471	-5.192	2.3282	-1.87105	2.88433	-2.31275
-10.7238	7.55	-6.484	2.71485	-2.33525	3.36577	-2.88865
-10.7108	8.143	-7.521	2.925	-2.70575	3.63117	-3.35198
-10.6978	8.07	-8.068	2.89463	-2.89807	3.601	-3.59977
-10.6848	7.322	-7.967	2.62213	-2.85592	3.26993	-3.55956
-10.6718	6.107	-7.218	2.18268	-2.58134	2.72985	-3.23001
-10.6588	4.786	-6.022	1.70783	-2.14836	2.14194	-2.69905
-10.6458	3.73	-4.72	1.32896	-1.68031	1.67089	-2.11823
-10.6328	3.158	-3.661	1.12401	-1.30141	1.41592	-1.64413
-10.6198	3.071	-3.061	1.09163	-1.08784	1.37862	-1.37461
-10.6068	3.292	-2.935	1.16741	-1.04282	1.48076	-1.31769
-10.5938	3.591	-3.124	1.26886	-1.10864	1.61963	-1.40426
-10.5808	3.821	-3.412	1.34427	-1.20686	1.72858	-1.53711
-10.5678	3.994	-3.646	1.39937	-1.28379	1.81198	-1.64789
-10.5548	4.261	-3.818	1.48849	-1.33768	1.93627	-1.73156
-10.5418	4.806	-4.053	1.67623	-1.41397	2.18386	-1.84272
-10.5288	5.711	-4.524	1.99148	-1.57403	2.59447	-2.05832
-10.5158	6.88	-5.337	2.39825	-1.85551	3.12504	-2.42785
-10.5028	8.055	-6.457	2.80608	-2.24424	3.66133	-2.9368
-10.4898	8.953	-7.698	3.11662	-2.67412	4.07416	-3.50238
-10.4768	9.431	-8.806	3.2808	-3.05692	4.29809	-4.01177
-10.4638	9.596	-9.601	3.33507	-3.32998	4.37906	-4.38033
-10.4508	9.778	-10.08	3.39245	-3.49381	4.46675	-4.60776
-10.4378	10.37	-10.48	3.58788	-3.62363	4.74228	-4.79296
-10.4248	11.64	-11.13	4.00813	-3.83736	5.32215	-5.0931
-10.4118	13.51	-12.31	4.63473	-4.23197	6.18099	-5.63808
-10.3988	15.6	-14.06	5.33737	-4.81663	7.1404	-6.43838
-10.3858	17.35	-16.04	5.92693	-5.48344	7.94646	-7.34705
-10.3718	18.3	-17.71	6.24641	-6.04908	8.38872	-8.11854
-10.3588	18.28	-18.6	6.2378	-6.34644	8.39415	-8.52951
-10.3458	17.47	-18.49	5.95448	-6.30845	8.03356	-8.49187
-10.3328	16.19	-17.57	5.51466	-5.991	7.46485	-8.08416
-10.3198	14.84	-16.23	5.04554	-5.5274	6.85557	-7.48166
-10.3068	13.64	-14.85	4.63319	-5.05496	6.3163	-6.86571
-10.2938	12.66	-13.69	4.29405	-4.65312	5.87012	-6.33971
-10.2808	11.73	-12.71	3.97779	-4.3173	5.44662	-5.89395
-10.2678	10.66	-11.71	3.61047	-3.97723	4.94821	-5.43572
-10.2548	9.339	-10.47	3.16173	-3.55411	4.3354	-4.86041
-10.2418	7.955	-8.927	2.68891	-3.02958	3.69018	-4.14464
-10.2288	6.896	-7.318	2.32404	-2.48003	3.19442	-3.39515
-10.2158	6.56	-6.064	2.20106	-2.04895	3.03369	-2.80962
-10.2028	7.114	-5.579	2.37643	-1.87537	3.28711	-2.58022
-10.1898	8.375	-6.054	2.78958	-2.02426	3.87051	-2.79672
-10.1768	9.876	-7.353	3.2847	-2.45006	4.56795	-3.39735
-10.1638	11.09	-9.056	3.68742	-3.01297	5.13366	-4.18815
-10.1508	11.7	-10.63	3.8937	-3.536	5.42075	-4.92195
-10.1378	11.78	-11.68	3.92419	-3.88643	5.4548	-5.41103
-10.1248	11.66	-12.12	3.89684	-4.03843	5.39801	-5.61585
-10.1118	11.71	-12.19	3.92917	-4.07259	5.41668	-5.64731
-10.0988	12	-12.22	4.04311	-4.10041	5.54662	-5.66151
-10.0858	12.27	-12.37	4.14767	-4.16516	5.66759	-5.72452
-10.0728	12.13	-12.45	4.11109	-4.20701	5.60204	-5.7594
-10.0598	11.38	-12.16	3.86211	-4.11733	5.25323	-5.62181
-10.0468	10.12	-11.32	3.44171	-3.8373	4.67271	-5.231
-10.0338	8.734	-10.05	2.97862	-3.4093	4.0326	-4.64266
-10.0208	7.652	-8.693	2.62484	-2.95413	3.53451	-4.01682
-10.0078	7.2	-7.64	2.49333	-2.60637	3.32904	-3.53227
-9.99484	7.482	-7.164	2.61912	-2.4618	3.46257	-3.3156
-9.98184	8.34	-7.358	2.94694	-2.55392	3.86199	-3.40962
-9.96884	9.405	-8.118	3.34493	-2.84479	4.35559	-3.76507
-9.95584	10.24	-9.15	3.65669	-3.23107	4.74047	-4.24525
-9.94284	10.51	-10.06	3.76786	-3.57367	4.87137	-4.66891
-9.92984	10.19	-10.52	3.66063	-3.75241	4.72653	-4.88169
-9.91684	9.469	-10.39	3.40823	-3.72095	4.4027	-4.82702
-9.90384	8.664	-9.805	3.12258	-3.5219	4.04255	-4.56295
-9.89084	7.998	-9.032	2.88459	-3.25145	3.74716	-4.21601
-9.87784	7.52	-8.326	2.7138	-3.00071	3.53688	-3.90081
-9.86484	7.149	-7.799	2.58335	-2.81245	3.37274	-3.66862
-9.85184	6.794	-7.421	2.46126	-2.67907	3.21287	-3.50322
-9.83884	6.418	-7.101	2.33398	-2.56891	3.041	-3.36128
-9.82584	6.01	-6.762	2.19542	-2.45453	2.85234	-3.20761
-9.81284	5.53	-6.354	2.02894	-2.3159	2.62855	-3.01928
-9.79984	4.914	-5.827	1.80884	-2.13226	2.33796	-2.77279
-9.78684	4.146	-5.131	1.5296	-1.88369	1.97387	-2.44388
-9.77384	3.335	-4.272	1.23168	-1.57192	1.58732	-2.0363
-9.76084	2.697	-3.369	0.99594	-1.24131	1.28131	-1.60561
-9.74784	2.454	-2.636	0.90524	-0.97107	1.16173	-1.25403
-9.73484	2.71	-2.292	0.99851	-0.84327	1.27793	-1.08587
-9.72184	3.375	-2.453	1.24309	-0.90142	1.58782	-1.15696
-9.70884	4.182	-3.062	1.54084	-1.12446	1.96549	-1.43935
-9.69584	4.795	-3.884	1.76763	-1.42687	2.25251	-1.82367
-9.68284	4.971	-4.595	1.83354	-1.68886	2.33542	-2.15635
-9.66884	4.696	-4.918	1.73227	-1.80892	2.20666	-2.30758
-9.65584	4.192	-4.768	1.54586	-1.75459	1.97235	-2.23791
-9.64284	3.802	-4.304	1.39938	-1.58343	1.79228	-2.02157
-9.62984	3.78	-3.847	1.38696	-1.41345	1.78673	-1.81039
-9.61684	4.149	-3.704	1.51708	-1.35664	1.96471	-1.74754
-9.60384	4.682	-3.983	1.70721	-1.45384	2.2181	-1.88384
-9.59084	5.038	-4.529	1.8335	-1.64886	2.38619	-2.14506
-9.57784	4.969	-5.01	1.80636	-1.82081	2.35208	-2.37359
-9.56484	4.465	-5.115	1.62275	-1.8573	2.11137	-2.42307
-9.55184	3.746	-4.746	1.36324	-1.72301	1.76907	-2.24683
-9.53884	3.117	-4.064	1.13907	-1.47703	1.46906	-1.92163
-9.52584	2.788	-3.376	1.02571	-1.23113	1.31076	-1.59337
-9.51284	2.78	-2.941	1.02927	-1.07894	1.30388	-1.38482
-9.49984	2.96	-2.837	1.10038	-1.04777	1.38623	-1.3327
-9.48684	3.167	-2.965	1.17927	-1.09993	1.48152	-1.39034
-9.47384	3.317	-3.162	1.23554	-1.17506	1.55024	-1.48039
-9.46084	3.426	-3.32	1.27477	-1.23465	1.59856	-1.55309
-9.44784	3.541	-3.437	1.31595	-1.27736	1.65007	-1.60581
-9.43484	3.68	-3.557	1.36571	-1.3206	1.71323	-1.65989
-9.42184	3.811	-3.703	1.41204	-1.37309	1.77328	-1.72658
-9.40884	3.881	-3.848	1.4354	-1.42457	1.80535	-1.793
-9.39584	3.839	-3.933	1.41757	-1.45387	1.78609	-1.83253
-9.38284	3.647	-3.901	1.34461	-1.43995	1.69701	-1.81828
-9.36984	3.286	-3.708	1.21025	-1.36654	1.5295	-1.72844
-9.35684	2.791	-3.329	1.02772	-1.22552	1.2997	-1.55231
-9.34384	2.275	-2.792	0.83911	-1.02733	1.06064	-1.3024
-9.33084	1.911	-2.198	0.70791	-0.80913	0.89261	-1.02596
-9.31784	1.855	-1.708	0.69205	-0.63052	0.86878	-0.79827
-9.30484	2.162	-1.488	0.8114	-0.5529	1.01466	-0.69725
-9.29184	2.734	-1.639	1.02874	-0.61338	1.28392	-0.76992
-9.27884	3.338	-2.139	1.25728	-0.804	1.56785	-1.00617
-9.26584	3.709	-2.829	1.39704	-1.06489	1.74189	-1.33133
-9.25284	3.679	-3.456	1.38546	-1.30114	1.72747	-1.62623
-9.23984	3.27	-3.777	1.23169	-1.42247	1.53589	-1.77768
-9.22684	2.693	-3.691	1.01548	-1.39019	1.2664	-1.73749
-9.21384	2.25	-3.3	0.85067	-1.24393	1.06114	-1.55477
-9.20084	2.222	-2.878	0.84292	-1.08704	1.05197	-1.35885
-9.18784	2.796	-2.75	1.06269	-1.04196	1.327	-1.30297
-9.17484	4.041	-3.173	1.53551	-1.20511	1.91784	-1.50746
-9.16184	5.886	-4.261	2.23412	-1.61929	2.79097	-2.02617
-9.14884	8.085	-5.958	3.06685	-2.26359	3.8309	-2.83248
-9.13584	10.21	-8.029	3.87281	-3.04911	4.8376	-3.81498
-9.12284	11.74	-10.07	4.4547	-3.82231	5.56515	-4.78169
-9.10984	12.26	-11.57	4.65145	-4.3931	5.81134	-5.49606
-9.09684	11.62	-12.12	4.41258	-4.60077	5.51397	-5.75642
-9.08384	10.08	-11.55	3.83262	-4.38538	4.79059	-5.48868
-9.07084	8.165	-10.08	3.10622	-3.82901	3.88334	-4.79427
-9.05784	6.417	-8.217	2.4415	-3.12001	3.05193	-3.90731
-9.04484	5.205	-6.499	1.97802	-2.46585	2.47146	-3.08853
-9.03184	4.633	-5.304	1.75554	-2.00895	2.19104	-2.5155
-9.01884	4.577	-4.73	1.72858	-1.7867	2.15457	-2.23517
-9.00584	4.804	-4.646	1.81135	-1.75035	2.25445	-2.18668
-8.99284	5.107	-4.825	1.92611	-1.81598	2.39435	-2.26496
-8.97984	5.383	-5.083	2.03488	-1.91524	2.52624	-2.38439
-8.96584	5.636	-5.349	2.13902	-2.02156	2.65304	-2.51246
-8.95284	5.898	-5.641	2.24939	-2.14157	2.78819	-2.65818
-8.93984	6.144	-5.981	2.35369	-2.28193	2.9172	-2.83033
-8.92684	6.289	-6.321	2.41807	-2.42206	2.99821	-3.00447
-8.91384	6.271	-6.556	2.41731	-2.52038	3.00032	-3.12818
-8.90084	6.135	-6.614	2.36692	-2.54722	2.94264	-3.16624
-8.88784	6.019	-6.531	2.31896	-2.51605	2.89043	-3.13329
-8.87484	6.069	-6.433	2.32819	-2.47346	2.9125	-3.08908
-8.86184	6.343	-6.448	2.41901	-2.46793	3.03686	-3.09306
-8.84884	6.787	-6.621	2.57273	-2.51921	3.23936	-3.16797
-8.83584	7.268	-6.903	2.74332	-2.61169	3.46009	-3.29337
-8.82284	7.63	-7.193	2.8748	-2.71226	3.62756	-3.42497
-8.80984	7.733	-7.39	2.91526	-2.78389	3.67632	-3.5159
-8.79684	7.475	-7.398	2.82406	-2.79089	3.55732	-3.521
-8.78384	6.812	-7.125	2.58103	-2.69533	3.24709	-3.39552
-8.77084	5.783	-6.499	2.19739	-2.46612	2.76087	-3.102
-8.75784	4.52	-5.518	1.72147	-2.09929	2.16082	-2.63763
-8.74484	3.221	-4.292	1.22882	-1.63625	1.54165	-2.05386
-8.73184	2.089	-3.022	0.79693	-1.15354	1.0001	-1.44727
-8.71884	1.259	-1.918	0.47819	-0.73207	0.60181	-0.91871
-8.70584	0.7762	-1.116	0.28949	-0.4246	0.36824	-0.53421
-8.69284	0.6082	-0.6543	0.21813	-0.24466	0.28389	-0.31095
-8.67984	0.6767	-0.4923	0.23409	-0.17671	0.31121	-0.2302
-8.66684	0.8787	-0.557	0.29942	-0.19225	0.40166	-0.25647
-8.65384	1.1	-0.7613	0.37327	-0.2587	0.50201	-0.34843
-8.64084	1.237	-1.008	0.41926	-0.34109	0.56415	-0.46053
-8.62784	1.228	-1.197	0.41633	-0.40484	0.56016	-0.54681
-8.61484	1.084	-1.257	0.36744	-0.42497	0.49405	-0.57396
-8.60184	0.8799	-1.175	0.29907	-0.39767	0.40096	-0.53649
-8.58884	0.7353	-1.017	0.25158	-0.34498	0.33458	-0.46389
-8.57584	0.7693	-0.9033	0.26615	-0.30844	0.34916	-0.41131
-8.56284	1.066	-0.968	0.37206	-0.33388	0.48302	-0.4394
-8.54984	1.64	-1.303	0.57414	-0.45283	0.74227	-0.58991
-8.53684	2.4	-1.907	0.84092	-0.66527	1.08594	-0.86283
-8.52384	3.15	-2.661	1.10395	-0.92893	1.42544	-1.20339
-8.51084	3.651	-3.341	1.27931	-1.16666	1.65198	-1.511
-8.49784	3.734	-3.713	1.30849	-1.29626	1.68992	-1.67905
-8.48484	3.407	-3.649	1.19455	-1.27374	1.54314	-1.65052
-8.47184	2.871	-3.213	1.00817	-1.12222	1.30255	-1.45443
-8.45884	2.426	-2.645	0.85541	-0.92545	1.10515	-1.19971
-8.44584	2.345	-2.251	0.83102	-0.79071	1.07372	-1.02525
-8.43284	2.763	-2.277	0.98275	-0.8036	1.27044	-1.04213
-8.41984	3.66	-2.821	1.30263	-0.9987	1.68511	-1.29554
-8.40684	4.894	-3.823	1.74032	-1.35471	2.25301	-1.75798
-8.39384	6.259	-5.105	2.22391	-1.80907	2.88132	-2.34884
-8.38084	7.528	-6.436	2.67447	-2.2811	3.46792	-2.96259
-8.36784	8.471	-7.584	3.01099	-2.68978	3.90741	-3.4951
-8.35484	8.875	-8.35	3.15782	-2.96462	4.10172	-3.85526
-8.34184	8.61	-8.586	3.06625	-3.05189	3.98778	-3.97292
-8.32884	7.71	-8.225	2.74729	-2.92618	3.57916	-3.81563
-8.31584	6.42	-7.327	2.28597	-2.60776	2.98504	-3.40747
-8.30284	5.147	-6.097	1.82316	-2.1697	2.39073	-2.84282
-8.28984	4.332	-4.859	1.50815	-1.72524	1.99257	-2.26948
-8.27684	4.317	-3.96	1.44593	-1.39541	1.93294	-1.84656
-8.26284	5.257	-3.681	1.66645	-1.27138	2.25709	-1.69683
-8.24984	7.09	-4.168	2.12157	-1.38828	2.90687	-1.87082
-8.23684	9.518	-5.424	2.69816	-1.72055	3.73463	-2.34102
-8.22384	12.02	-7.316	3.24309	-2.19666	4.53137	-3.01727
-8.21084	13.94	-9.589	3.59956	-2.71691	5.07293	-3.76939
-8.19784	14.67	-11.84	3.65622	-3.17061	5.19097	-4.44357
-8.18484	13.97	-13.54	3.39807	-3.45083	4.85075	-4.88299
-8.17184	12.11	-14.21	2.92645	-3.4854	4.1845	-4.96963
-8.15884	9.786	-13.64	2.41701	-3.27393	3.44142	-4.68968
-8.14584	7.738	-12.07	2.03758	-2.90654	2.86326	-4.16091
-8.13284	6.427	-10.12	1.867	-2.53119	2.57206	-3.59553
-8.11984	5.872	-8.419	1.87446	-2.27655	2.53373	-3.18326
-8.10684	5.778	-7.334	1.95891	-2.18562	2.61381	-2.99811
-8.09384	5.791	-6.816	2.01885	-2.20368	2.67399	-2.97524
-8.08084	5.688	-6.571	2.00111	-2.23174	2.64047	-2.98262
-8.06784	5.424	-6.311	1.90982	-2.19299	2.51563	-2.91456
-8.05484	5.082	-5.916	1.7858	-2.07179	2.35031	-2.74497
-8.04184	4.79	-5.435	1.68044	-1.90625	2.21029	-2.52068
-8.02884	4.673	-5.015	1.64006	-1.75949	2.15414	-2.32213
-8.01584	4.812	-4.805	1.69017	-1.68888	2.216	-2.22274
-8.00284	5.191	-4.87	1.81942	-1.71733	2.38276	-2.25348
-7.98984	5.698	-5.129	1.97477	-1.81491	2.58944	-2.37567
-7.97684	6.205	-5.36	2.09073	-1.90109	2.75718	-2.48469
-7.96384	6.708	-5.301	2.14069	-1.8816	2.8573	-2.4586
-7.95084	7.384	-4.802	2.16535	-1.70429	2.94927	-2.22789
-7.93784	8.485	-3.926	2.2498	-1.39189	3.14465	-1.82128
-7.92484	10.13	-2.923	2.46311	-1.03322	3.52722	-1.3556
-7.91184	12.18	-2.127	2.818	-0.74399	4.1007	-0.98359
-7.89884	14.39	-1.862	3.28872	-0.63237	4.81537	-0.85144
-7.88584	16.61	-2.419	3.86378	-0.78817	5.6516	-1.0842
-7.87284	18.9	-4.065	4.56425	-1.28395	6.63785	-1.78697
-7.85984	21.36	-6.988	5.39583	-2.15984	7.78733	-3.02157
-7.84684	23.76	-11.15	6.27279	-3.38204	8.98414	-4.74767
-7.83384	25.5	-16.12	7.0036	-4.80314	9.95945	-6.76221
-7.82084	25.91	-21.05	7.36932	-6.16909	10.4128	-8.71108
-7.80784	24.68	-24.95	7.25374	-7.20322	10.1868	-10.1971
-7.79484	22.08	-27.1	6.70453	-7.72647	9.35925	-10.9663
-7.78184	18.77	-27.44	5.89006	-7.7373	8.17675	-11.0107
-7.76884	15.42	-26.5	4.99489	-7.38719	6.90133	-10.5445
-7.75584	12.45	-24.99	4.14016	-6.86893	5.69976	-9.84687
-7.74284	9.954	-23.36	3.37505	-6.30182	4.63604	-9.08208
-7.72984	7.884	-21.55	2.70523	-5.69295	3.71234	-8.25355
-7.71684	6.152	-19.25	2.12312	-4.98713	2.91311	-7.26814
-7.70384	4.679	-16.23	1.61788	-4.1477	2.22042	-6.06751
-7.69084	3.414	-12.65	1.18086	-3.21113	1.62128	-4.70601
-7.67784	2.345	-8.97	0.81044	-2.2788	1.11307	-3.34007
-7.66484	1.486	-5.733	0.51313	-1.46562	0.70494	-2.14533
-7.65184	0.8538	-3.279	0.2947	-0.84765	0.4049	-1.23745
-7.63884	0.4393	-1.671	0.15159	-0.43808	0.2083	-0.63758
-7.62584	0.2007	-0.7566	0.06922	-0.20146	0.09512	-0.29218
-7.61284	0.08088	-0.3035	0.02789	-0.08218	0.03833	-0.11873
-7.59984	0.02867	-0.1077	0.00989	-0.02965	0.01359	-0.04268
-7.58684	0.00891	-0.03373	0.00307	-0.00944	0.00422	-0.01354
-7.57384	0.00243	-0.00932	0.00084	-0.00265	0.00115	-0.00379
-7.55984	0.00058	-0.00227	0.0002	-0.00065	0.00027	-0.00093
-7.54684	0.00012	-0.00049	4e-05	-0.00014	6e-05	-0.0002
-7.53384	4e-05	-0.0001	1e-05	-3e-05	2e-05	-4e-05
-7.52084	9e-05	-5e-05	3e-05	-2e-05	4e-05	-2e-05
-7.50784	0.00044	-0.00021	0.00015	-7e-05	0.00021	-0.0001
-7.49484	0.00204	-0.00103	0.00068	-0.00034	0.00095	-0.00048
-7.48184	0.00828	-0.00443	0.00277	-0.00148	0.00387	-0.00207
-7.46884	0.02943	-0.01671	0.00984	-0.00558	0.01374	-0.00781
-7.45584	0.09168	-0.05526	0.03066	-0.01846	0.04279	-0.02582
-7.44284	0.2504	-0.1602	0.08376	-0.05353	0.11689	-0.07488
-7.42984	0.6001	-0.4074	0.2007	-0.13611	0.28007	-0.19039
-7.41684	1.261	-0.9086	0.42188	-0.30356	0.58873	-0.42462
-7.40384	2.327	-1.778	0.77817	-0.59412	1.08588	-0.83102
-7.39084	3.767	-3.055	1.26014	-1.0207	1.75827	-1.42785
-7.37784	5.355	-4.609	1.79129	-1.54003	2.49955	-2.15434
-7.36484	6.686	-6.109	2.23663	-2.04127	3.12078	-2.85537
-7.35184	7.333	-7.115	2.45317	-2.37773	3.42293	-3.32595
-7.33884	7.07	-7.286	2.36503	-2.43501	3.29992	-3.40586
-7.32584	6.002	-6.565	2.00817	-2.19424	2.80194	-3.06926
-7.31284	4.52	-5.217	1.51254	-1.74404	2.10999	-2.43939
-7.29984	3.104	-3.691	1.03912	-1.23431	1.4493	-1.72625
-7.28684	2.14	-2.414	0.71762	-0.80789	0.99976	-1.12964
-7.27384	1.837	-1.662	0.6176	-0.55708	0.85867	-0.77844
-7.26084	2.239	-1.547	0.75433	-0.52004	1.0468	-0.72581
-7.24784	3.262	-2.074	1.09957	-0.69788	1.52482	-0.97315
-7.23484	4.704	-3.166	1.58573	-1.06543	2.19854	-1.48519
-7.22184	6.255	-4.655	2.10867	-1.56581	2.92449	-2.18253
-7.20884	7.564	-6.258	2.54967	-2.10435	3.53703	-2.93373
-7.19584	8.344	-7.623	2.81333	-2.56297	3.90442	-3.57365
-7.18284	8.498	-8.445	2.8659	-2.83986	3.97886	-3.96001
-7.16984	8.139	-8.609	2.74556	-2.89489	3.81319	-4.03843
-7.15684	7.516	-8.235	2.5358	-2.76987	3.52286	-3.8651
-7.14384	6.863	-7.604	2.31499	-2.55707	3.21651	-3.56861
-7.13084	6.283	-6.967	2.11805	-2.34207	2.94371	-3.26929
-7.11784	5.745	-6.419	1.93498	-2.15632	2.69045	-3.01055
-7.10484	5.179	-5.895	1.74272	-1.97853	2.42434	-2.76288
-7.09184	4.6	-5.309	1.5467	-1.78084	2.15262	-2.4872
-7.07884	4.164	-4.703	1.39916	-1.57655	1.94837	-2.20263
-7.06584	4.109	-4.284	1.38062	-1.43557	1.92331	-2.00644
-7.05284	4.61	-4.319	1.54946	-1.44747	2.15913	-2.02402
-7.03984	5.626	-4.954	1.89144	-1.66101	2.63627	-2.32334
-7.02684	6.852	-6.07	2.30416	-2.03649	3.2115	-2.84866
-7.01384	7.831	-7.282	2.63299	-2.44398	3.67005	-3.4193
-7.00084	8.169	-8.099	2.74418	-2.7188	3.82525	-3.80406
-6.98784	7.746	-8.158	2.59376	-2.73889	3.61638	-3.83155
-6.97484	6.787	-7.4	2.24953	-2.48453	3.13949	-3.47619
-6.96184	5.783	-6.091	1.86431	-2.04426	2.60782	-2.85979
-6.94884	5.303	-4.687	1.61275	-1.56967	2.26697	-2.19564
-6.93584	5.774	-3.648	1.62304	-1.2108	2.29758	-1.6939
-6.92284	7.277	-3.29	1.92369	-1.06513	2.74047	-1.49249
-6.90984	9.459	-3.739	2.42289	-1.15936	3.4636	-1.63081
-6.89684	11.61	-4.94	2.93379	-1.45557	4.20077	-2.05999
-6.88384	12.97	-6.693	3.25238	-1.8735	4.66204	-2.66957
-6.87084	13.03	-8.677	3.25159	-2.31071	4.66421	-3.31654
-6.85684	11.85	-10.47	2.93758	-2.66181	4.2171	-3.8476
-6.84384	9.942	-11.63	2.43836	-2.83599	3.50447	-4.12581
-6.83084	8.042	-11.8	1.9364	-2.77978	2.78721	-4.06717
-6.81784	6.786	-10.91	1.58751	-2.50212	2.29012	-3.67743
-6.80484	6.516	-9.246	1.4736	-2.07561	2.13201	-3.06017
-6.79184	7.21	-7.307	1.58988	-1.61394	2.3064	-2.38419
-6.77884	8.535	-5.637	1.85812	-1.22993	2.70027	-1.818
-6.76584	9.943	-4.64	2.15436	-1.00253	3.13377	-1.48256
-6.75284	10.86	-4.519	2.34963	-0.96911	3.42028	-1.43576
-6.73984	10.91	-5.3	2.3572	-1.13122	3.43306	-1.68162
-6.72684	10	-6.836	2.16139	-1.45516	3.14884	-2.17091
-6.71384	8.401	-8.774	1.81505	-1.86483	2.64538	-2.78965
-6.70084	6.508	-10.56	1.40594	-2.24271	2.05029	-3.36124
-6.68784	4.702	-11.59	1.01524	-2.46	1.48212	-3.69168
-6.67484	3.214	-11.45	0.69366	-2.42957	1.01381	-3.64954
-6.66184	2.138	-10.13	0.46118	-2.14882	0.67508	-3.22889
-6.64884	1.499	-8.003	0.32317	-1.69812	0.47381	-2.55286
-6.63584	1.319	-5.662	0.28419	-1.20162	0.41707	-1.80639
-6.62284	1.63	-3.626	0.35121	-0.76975	0.51558	-1.15696
-6.60984	2.436	-2.204	0.52471	-0.46838	0.77066	-0.70334
-6.59684	3.641	-1.496	0.78418	-0.31832	1.15258	-0.47696
-6.58384	5.01	-1.471	1.07847	-0.31372	1.58663	-0.46891
-6.57084	6.193	-2.044	1.33221	-0.43603	1.96232	-0.65111
-6.55784	6.846	-3.065	1.47181	-0.65383	2.17097	-0.97647
-6.54484	6.78	-4.298	1.45635	-0.91655	2.15204	-1.37015
-6.53184	6.052	-5.435	1.29864	-1.15802	1.92277	-1.73391
-6.51884	4.94	-6.182	1.05891	-1.31575	1.57139	-1.9743
-6.50584	3.817	-6.374	0.81725	-1.3545	1.21605	-2.03841
-6.49284	2.992	-6.029	0.63984	-1.27893	0.95514	-1.93175
-6.47984	2.594	-5.322	0.55412	-1.12664	0.83001	-1.70847
-6.46684	2.544	-4.495	0.543	-0.94965	0.81521	-1.44589
-6.45384	2.623	-3.771	0.5598	-0.79574	0.84131	-1.21543
-6.44084	2.604	-3.289	0.55576	-0.69381	0.83549	-1.06141
-6.42784	2.368	-3.055	0.50558	-0.6448	0.7597	-0.98634
-6.41484	1.957	-2.95	0.41831	-0.62329	0.62723	-0.95269
-6.40184	1.534	-2.805	0.32934	-0.59307	0.49047	-0.90549
-6.38884	1.302	-2.503	0.28255	-0.52972	0.41397	-0.80793
-6.37584	1.425	-2.059	0.31353	-0.43631	0.44956	-0.66378
-6.36284	1.98	-1.605	0.43937	-0.34188	0.62177	-0.51625
-6.34984	2.941	-1.33	0.65443	-0.28635	0.92247	-0.42459
-6.33684	4.185	-1.385	0.93079	-0.30322	1.31288	-0.43786
-6.32384	5.517	-1.838	1.22575	-0.40702	1.73259	-0.57705
-6.31084	6.727	-2.646	1.49224	-0.58817	2.1152	-0.82846
-6.29784	7.632	-3.667	1.68971	-0.8158	2.40297	-1.14824
-6.28484	8.102	-4.723	1.79044	-1.04975	2.5545	-1.48028
-6.27184	8.071	-5.67	1.78116	-1.25819	2.54834	-1.78032
-6.25884	7.545	-6.448	1.66336	-1.42761	2.38537	-2.02927
-6.24584	6.604	-7.053	1.45506	-1.55737	2.09028	-2.22519
-6.23284	5.391	-7.459	1.18773	-1.64254	1.70807	-2.35873
-6.21984	4.087	-7.575	0.9005	-1.66409	1.29596	-2.39974
-6.20684	2.876	-7.284	0.63396	-1.59743	0.91302	-2.31121
-6.19384	1.923	-6.553	0.4242	-1.43517	0.61235	-2.08341
-6.18084	1.366	-5.522	0.30128	-1.20653	0.43896	-1.76226
-6.16784	1.323	-4.504	0.29137	-0.97934	0.43397	-1.45128
-6.15384	1.915	-3.904	0.41962	-0.83955	0.63937	-1.2839
-6.14084	3.243	-4.078	0.70657	-0.8637	1.09253	-1.37859
-6.12784	5.32	-5.193	1.15357	-1.08878	1.80198	-1.79113
-6.11484	7.981	-7.128	1.72399	-1.49033	2.7133	-2.47833
-6.10184	10.83	-9.439	2.33305	-1.97747	3.69036	-3.28599
-6.08884	13.31	-11.47	2.86499	-2.41106	4.539	-3.98508
-6.07584	14.89	-12.55	3.21154	-2.65263	5.07071	-4.34968
-6.06284	15.29	-12.34	3.31458	-2.62253	5.1826	-4.2576
-6.04984	14.57	-10.92	3.18684	-2.33807	4.89742	-3.74877
-6.03684	13.09	-8.828	2.90115	-1.90638	4.34842	-3.00661
-6.02384	11.35	-6.755	2.55561	-1.47675	3.71217	-2.27389
-6.01084	9.772	-5.295	2.23785	-1.17762	3.14242	-1.75146
-5.99784	8.623	-4.728	2.00375	-1.07135	2.73031	-1.5312
-5.98484	7.987	-4.978	1.87438	-1.14292	2.50239	-1.58565
-5.97184	7.825	-5.712	1.84402	-1.31952	2.44082	-1.80465
-5.95884	8.029	-6.527	1.89073	-1.51079	2.50603	-2.05551
-5.94584	8.46	-7.122	1.9856	-1.64948	2.65085	-2.2404
-5.93284	8.949	-7.416	2.09063	-1.71806	2.81786	-2.33245
-5.91984	9.283	-7.547	2.15866	-1.74823	2.93687	-2.37475
-5.90684	9.229	-7.766	2.138	-1.79843	2.93167	-2.44727
-5.89384	8.612	-8.278	1.98927	-1.91484	2.7442	-2.61562
-5.88084	7.41	-9.09	1.708	-2.09892	2.36645	-2.88142
-5.86784	5.798	-9.957	1.33428	-2.29454	1.85447	-3.16667
-5.85484	4.09	-10.47	0.94024	-2.40767	1.30969	-3.33963
-5.84184	2.604	-10.25	0.59822	-2.35255	0.83464	-3.27673
-5.82884	1.557	-9.153	0.35728	-2.09793	0.49914	-2.93221
-5.81584	1.035	-7.367	0.23736	-1.68648	0.33188	-2.36336
-5.80284	1.056	-5.306	0.24195	-1.21358	0.33829	-1.70411
-5.78984	1.621	-3.415	0.37155	-0.78055	0.51907	-1.09779
-5.77684	2.723	-1.999	0.62428	-0.45651	0.87133	-0.64323
-5.76384	4.283	-1.176	0.98227	-0.26817	1.36976	-0.37911
-5.75084	6.09	-0.9532	1.39735	-0.21634	1.94689	-0.30792
-5.73784	7.802	-1.321	1.79083	-0.29886	2.49353	-0.42751
-5.72484	9.047	-2.296	2.07703	-0.51901	2.89119	-0.74328
-5.71184	9.565	-3.861	2.19612	-0.873	3.05757	-1.24974
-5.69884	9.31	-5.862	2.13771	-1.32593	2.97851	-1.89713
-5.68584	8.44	-7.944	1.93708	-1.79757	2.70355	-2.57077
-5.67284	7.215	-9.614	1.65546	-2.17634	2.31506	-3.11087
-5.65984	5.904	-10.42	1.35454	-2.36017	1.89911	-3.37224
-5.64684	4.751	-10.16	1.08995	-2.30297	1.53274	-3.28975
-5.63384	3.991	-8.984	0.91568	-2.03642	1.2926	-2.90844
-5.62084	3.862	-7.279	0.88626	-1.65117	1.25771	-2.35805
-5.60784	4.548	-5.518	1.04308	-1.25256	1.48839	-1.78942
-5.59484	6.039	-4.051	1.38421	-0.92047	1.98211	-1.31639
-5.58184	8.017	-3.063	1.83667	-0.69595	2.63548	-0.99899
-5.56884	9.871	-2.64	2.26061	-0.59831	3.24683	-0.86638
-5.55584	10.91	-2.866	2.4976	-0.64589	3.59045	-0.94771
-5.54284	10.69	-3.828	2.44775	-0.85826	3.52052	-1.27314
-5.52984	9.258	-5.507	2.11834	-1.2308	3.04872	-1.8365
-5.51684	7.077	-7.626	1.61842	-1.70228	2.331	-2.54647
-5.50384	4.802	-9.625	1.09779	-2.1472	1.58223	-3.21523
-5.49084	2.971	-10.83	0.67844	-2.41566	0.97952	-3.61854
-5.47784	1.855	-10.78	0.4222	-2.40397	0.61248	-3.60235
-5.46484	1.495	-9.464	0.3378	-2.10996	0.49531	-3.16204
-5.45084	1.811	-7.321	0.40636	-1.63169	0.60248	-2.44592
-5.43784	2.685	-4.998	0.60011	-1.11334	0.89528	-1.6705
-5.42484	3.974	-3.041	0.8872	-0.67644	1.3272	-1.01767
-5.41184	5.502	-1.73	1.22824	-0.38228	1.83835	-0.58132
-5.39884	7.044	-1.096	1.57469	-0.23756	2.35293	-0.37345
-5.38584	8.351	-1.049	1.87106	-0.22144	2.78655	-0.36441
-5.37284	9.19	-1.473	2.06587	-0.30773	3.06066	-0.51506
-5.35984	9.398	-2.249	2.12022	-0.47134	3.12148	-0.78466
-5.34684	8.929	-3.243	2.02213	-0.6845	2.95769	-1.12562
-5.33384	7.878	-4.299	1.79047	-0.91566	2.60225	-1.48358
-5.32084	6.447	-5.276	1.4699	-1.13469	2.12439	-1.80894
-5.30784	4.886	-6.069	1.11682	-1.31803	1.60644	-2.06835
-5.29484	3.418	-6.612	0.78304	-1.4489	1.12195	-2.24065
-5.28184	2.199	-6.852	0.50477	-1.51231	0.72079	-2.31078
-5.26884	1.294	-6.759	0.29753	-1.49945	0.42381	-2.27134
-5.25584	0.6926	-6.378	0.15943	-1.41899	0.22663	-2.13739
-5.24284	0.335	-5.846	0.07718	-1.30199	0.10954	-1.95501
-5.22984	0.1459	-5.329	0.03364	-1.18675	0.04772	-1.77884
-5.21684	0.05867	-4.909	0.01348	-1.09229	0.01926	-1.63581
-5.20384	0.02842	-4.531	0.00633	-1.00773	0.00963	-1.5081
-5.19084	0.03693	-4.068	0.00773	-0.90478	0.01327	-1.35278
-5.17784	0.09551	-3.432	0.01963	-0.76363	0.03486	-1.14082
-5.16484	0.2499	-2.652	0.05127	-0.59063	0.09136	-0.88113
-5.15184	0.5821	-1.85	0.11942	-0.41229	0.21281	-0.61464
-5.13884	1.193	-1.163	0.24487	-0.25916	0.43619	-0.3867
-5.12584	2.154	-0.6807	0.44211	-0.1511	0.78717	-0.2276
-5.11284	3.431	-0.4361	0.70447	-0.0949	1.25355	-0.14918
-5.09984	4.836	-0.436	0.99333	-0.09125	1.76627	-0.15537
-5.08684	6.052	-0.6946	1.24355	-0.14193	2.20926	-0.25331
-5.07384	6.747	-1.237	1.38729	-0.25109	2.46193	-0.45364
-5.06084	6.731	-2.067	1.38475	-0.41904	2.45425	-0.75874
-5.04784	6.037	-3.125	1.24274	-0.63337	2.19999	-1.14689
-5.03484	4.909	-4.267	1.01095	-0.8645	1.78862	-1.56475
-5.02184	3.693	-5.286	0.76007	-1.07109	1.34697	-1.93785
-5.00884	2.714	-5.986	0.55625	-1.21247	0.9952	-2.19377
-4.99584	2.19	-6.247	0.4426	-1.26303	0.81481	-2.29156
-4.98284	2.2	-6.086	0.43205	-1.22255	0.84044	-2.24395
-4.96984	2.715	-5.686	0.51192	-1.12117	1.06973	-2.12785
-4.95684	3.655	-5.38	0.65635	-1.01632	1.48703	-2.08062
-4.94384	4.957	-5.569	0.84232	-0.97855	2.08274	-2.26535
-4.93084	6.594	-6.561	1.05972	-1.06462	2.85389	-2.80374
-4.91784	8.543	-8.389	1.31051	-1.2875	3.78274	-3.69925
-4.90484	10.74	-10.73	1.60218	-1.60121	4.81657	-4.80127
-4.89184	13.06	-12.98	1.94072	-1.9167	5.87365	-5.85095
-4.87884	15.41	-14.58	2.32919	-2.14369	6.87686	-6.59572
-4.86584	17.68	-15.23	2.76081	-2.2354	7.77261	-6.90595
-4.85284	19.76	-15.04	3.20626	-2.20968	8.51706	-6.82441
-4.83984	21.42	-14.43	3.60623	-2.13822	9.05363	-6.5346
-4.82684	22.43	-13.98	3.88918	-2.11623	9.31874	-6.27648
-4.81384	22.61	-14.16	4.00328	-2.22084	9.28109	-6.24935
-4.80084	22.01	-15.13	3.9461	-2.47464	8.97317	-6.52268
-4.78784	20.84	-16.61	3.76143	-2.82455	8.47364	-6.99521
-4.77484	19.37	-18	3.50984	-3.15527	7.86473	-7.42799
-4.76184	17.76	-18.63	3.23559	-3.34393	7.19212	-7.56661
-4.74784	16.05	-18.18	2.95056	-3.32392	6.46119	-7.28246
-4.73484	14.19	-16.8	2.64228	-3.12171	5.65925	-6.64585
-4.72184	12.13	-15.03	2.29476	-2.83506	4.78578	-5.87227
-4.70884	9.946	-13.43	1.9108	-2.57024	3.87809	-5.18614
-4.69584	7.818	-12.29	1.52492	-2.38178	3.0194	-4.69933
-4.68284	6.068	-11.54	1.20257	-2.25779	2.33047	-4.38433
-4.66984	5.05	-10.91	1.02091	-2.15021	1.94179	-4.13716
-4.65684	5.028	-10.21	1.04088	-2.02254	1.94516	-3.87491
-4.64384	6.051	-9.429	1.28049	-1.88008	2.35008	-3.59584
-4.63084	7.896	-8.78	1.69997	-1.76797	3.06116	-3.37426
-4.61784	10.1	-8.53	2.20686	-1.74266	3.89532	-3.30501
-4.60484	12.11	-8.846	2.68189	-1.84094	4.63612	-3.4444
-4.59184	13.44	-9.726	3.01593	-2.06536	5.10784	-3.78378
-4.57884	13.87	-11.01	3.1498	-2.38517	5.23632	-4.26205
-4.56584	13.5	-12.46	3.09587	-2.7459	5.07256	-4.78589
-4.55284	12.68	-13.78	2.92434	-3.0804	4.75272	-5.25544
-4.53984	11.76	-14.69	2.71766	-3.31925	4.41354	-5.57467
-4.52684	10.9	-14.97	2.51585	-3.4056	4.10649	-5.666
-4.51384	10.02	-14.48	2.30428	-3.30587	3.78855	-5.47848
-4.50084	8.953	-13.2	2.04846	-3.01397	3.39207	-4.99748
-4.48784	7.707	-11.22	1.74985	-2.55916	2.9202	-4.26006
-4.47484	6.562	-8.845	1.46643	-2.00731	2.48366	-3.37072
-4.46184	5.943	-6.502	1.28293	-1.45424	2.25511	-2.4993
-4.44884	6.197	-4.701	1.26066	-1.00323	2.38935	-1.85112
-4.43584	7.456	-3.9	1.40695	-0.73636	2.96549	-1.62164
-4.42284	9.606	-4.404	1.67599	-0.69721	3.96825	-1.95301
-4.40984	12.3	-6.291	1.99059	-0.88504	5.27388	-2.89178
-4.39684	14.99	-9.325	2.26304	-1.25525	6.63639	-4.33914
-4.38384	16.98	-12.9	2.41476	-1.72152	7.71645	-6.01527
-4.37084	17.67	-16.13	2.39934	-2.16767	8.18469	-7.49451
-4.35784	16.81	-18.09	2.21749	-2.4767	7.87018	-8.3458
-4.34484	14.61	-18.25	1.91599	-2.57137	6.85318	-8.31867
-4.33184	11.66	-16.65	1.5623	-2.4418	5.42315	-7.4616
-4.31884	8.614	-13.9	1.21242	-2.14591	3.92868	-6.08489
-4.30584	5.95	-10.82	0.89818	-1.77603	2.63049	-4.59135
-4.29284	3.861	-8.053	0.63042	-1.41408	1.6415	-3.29053
-4.27984	2.351	-5.883	0.41334	-1.1021	0.95924	-2.30843
-4.26684	1.335	-4.272	0.24952	-0.84298	0.5246	-1.61672
-4.25384	0.7123	-3.049	0.13942	-0.62318	0.27152	-1.12414
-4.24084	0.3956	-2.081	0.0799	-0.43376	0.14806	-0.75503
-4.22784	0.334	-1.317	0.0682	-0.2773	0.12541	-0.47385
-4.21484	0.5336	-0.7565	0.10864	-0.16002	0.20258	-0.27113
-4.20184	1.065	-0.3938	0.21655	-0.0834	0.40564	-0.14105
-4.18884	2.039	-0.2019	0.41458	-0.04254	0.77629	-0.07285
-4.17584	3.541	-0.1522	0.72068	-0.0314	1.34727	-0.0565
-4.16284	5.556	-0.2455	1.13208	-0.04965	2.11189	-0.09333
-4.14984	7.912	-0.533	1.61398	-0.10726	3.0032	-0.20388
-4.13684	10.3	-1.118	2.10324	-0.22472	3.903	-0.42824
-4.12384	12.35	-2.132	2.52636	-0.42785	4.67651	-0.81722
-4.11084	13.82	-3.685	2.82723	-0.73789	5.22773	-1.41469
-4.09784	14.61	-5.812	2.9859	-1.16015	5.53383	-2.23772
-4.08484	14.83	-8.438	3.01721	-1.67602	5.64247	-3.2621
-4.07184	14.67	-11.36	2.95495	-2.24218	5.63231	-4.41888
-4.05884	14.27	-14.29	2.82849	-2.79657	5.5605	-5.59829
-4.04484	13.7	-16.86	2.65499	-3.26688	5.44279	-6.65903
-4.03184	12.97	-18.7	2.44613	-3.58462	5.2735	-7.45296
-4.01884	12.16	-19.55	2.22248	-3.70436	5.07548	-7.8721
-4.00584	11.49	-19.4	2.02376	-3.62371	4.92698	-7.9059
-3.99284	11.21	-18.5	1.90244	-3.38831	4.93546	-7.65763
-3.97984	11.53	-17.23	1.90458	-3.07145	5.16821	-7.28183
-3.96684	12.41	-15.89	2.04545	-2.73526	5.58111	-6.88156
-3.95384	13.59	-14.5	2.29495	-2.40667	6.02272	-6.43817
-3.94084	14.62	-12.95	2.57943	-2.08712	6.30263	-5.86211
-3.92784	15.09	-11.21	2.80083	-1.78707	6.27743	-5.11619
-3.91484	14.71	-9.528	2.86633	-1.54983	5.89398	-4.2993
-3.90184	13.39	-8.312	2.721	-1.43617	5.18782	-3.61177
-3.88884	11.3	-7.892	2.37097	-1.48375	4.25668	-3.22897
-3.87584	8.769	-8.271	1.88151	-1.67073	3.23326	-3.19001
-3.86284	6.211	-9.089	1.35303	-1.91415	2.25781	-3.37425
-3.84984	4.005	-9.798	0.87949	-2.10227	1.44485	-3.57236
-3.83684	2.381	-9.92	0.5215	-2.14228	0.86236	-3.5934
-3.82384	1.417	-9.247	0.29927	-1.99825	0.53384	-3.34862
-3.81084	1.112	-7.915	0.20874	-1.70224	0.46616	-2.88171
-3.79784	1.48	-6.329	0.24351	-1.33988	0.6812	-2.34451
-3.78484	2.593	-5.005	0.4073	-1.01465	1.22663	-1.93841
-3.77184	4.535	-4.4	0.70901	-0.81482	2.14724	-1.84895
-3.75884	7.264	-4.78	1.14185	-0.78898	3.42253	-2.18866
-3.74584	10.48	-6.148	1.66016	-0.93831	4.90762	-2.95642
-3.73284	13.6	-8.236	2.17248	-1.22028	6.32382	-4.02407
-3.71984	15.9	-10.57	2.5643	-1.56406	7.34007	-5.16288
-3.70684	16.84	-12.64	2.74419	-1.89178	7.71113	-6.1145
-3.69384	16.31	-14.02	2.6881	-2.14089	7.39872	-6.68402
-3.68084	14.68	-14.55	2.44918	-2.27948	6.59175	-6.80455
-3.66784	12.62	-14.32	2.12956	-2.30908	5.6088	-6.54846
-3.65484	10.79	-13.6	1.83459	-2.257	4.75784	-6.07965
-3.64184	9.636	-12.73	1.63764	-2.16143	4.23499	-5.58232
-3.62884	9.337	-12	1.57367	-2.06145	4.117	-5.20711
-3.61584	9.902	-11.62	1.64966	-1.98959	4.39649	-5.05297
-3.60284	11.24	-11.76	1.85533	-1.97794	5.02361	-5.17866
-3.58984	13.17	-12.54	2.1616	-2.06112	5.90989	-5.61345
-3.57684	15.36	-14.02	2.51197	-2.2659	6.90744	-6.34972
-3.56384	17.3	-16.04	2.82125	-2.58197	7.79688	-7.29057
-3.55084	18.42	-18.13	2.99303	-2.93666	8.32349	-8.21336
-3.53784	18.26	-19.55	2.95304	-3.20049	8.27435	-8.7999
-3.52484	16.66	-19.59	2.68017	-3.24086	7.57553	-8.75877
-3.51184	13.88	-17.92	2.21973	-2.99068	6.33604	-7.97308
-3.49884	10.49	-14.83	1.66674	-2.48728	4.81034	-6.57337
-3.48584	7.162	-11.02	1.12891	-1.85274	3.29813	-4.87731
-3.47284	4.392	-7.325	0.68646	-1.23148	2.03337	-3.24272
-3.45984	2.413	-4.342	0.3736	-0.72841	1.12337	-1.9253
-3.44684	1.189	-2.29	0.18245	-0.38264	0.55686	-1.01797
-3.43384	0.5472	-1.074	0.08354	-0.17837	0.25667	-0.47911
-3.42084	0.3015	-0.4542	0.04678	-0.07436	0.13918	-0.20446
-3.40784	0.3475	-0.1997	0.05507	-0.03028	0.1567	-0.09383
-3.39484	0.6967	-0.1692	0.10855	-0.01984	0.31619	-0.08887
-3.38184	1.469	-0.3368	0.22183	-0.03369	0.679	-0.18618
-3.36884	2.846	-0.7856	0.41556	-0.07717	1.34094	-0.43657
-3.35584	4.974	-1.677	0.70305	-0.16602	2.3861	-0.92994
-3.34184	7.833	-3.18	1.07499	-0.31891	3.81656	-1.75588
-3.32884	11.12	-5.35	1.48853	-0.54589	5.48398	-2.93748
-3.31584	14.22	-8.013	1.86997	-0.83611	7.08071	-4.36695
-3.30284	16.41	-10.74	2.13449	-1.15325	8.2204	-5.79574
-3.28984	17.15	-12.98	2.22176	-1.44511	8.60999	-6.91232
-3.27684	16.37	-14.31	2.12688	-1.66516	8.21338	-7.48999
-3.26384	14.59	-14.65	1.90889	-1.79184	7.30192	-7.50799
-3.25084	12.71	-14.31	1.66759	-1.83492	6.35124	-7.169
-3.23784	11.59	-13.8	1.49734	-1.82504	5.82692	-6.80388
-3.22484	11.7	-13.62	1.44785	-1.79704	5.97578	-6.71464
-3.21184	12.9	-14.04	1.51101	-1.77763	6.72937	-7.04193
-3.19884	14.63	-14.95	1.63682	-1.77725	7.75638	-7.69915
-3.18584	16.16	-15.95	1.76449	-1.78638	8.63513	-8.41259
-3.17284	16.95	-16.54	1.84896	-1.77898	9.05588	-8.85405
-3.15984	16.87	-16.36	1.8723	-1.72913	8.95422	-8.81209
-3.14684	16.15	-15.43	1.8424	-1.63002	8.49374	-8.31837
-3.13384	15.23	-14.14	1.78318	-1.5056	7.94233	-7.61513
-3.12084	14.48	-13.03	1.72302	-1.39724	7.51516	-7.00925
-3.10784	14.04	-12.43	1.68632	-1.33753	7.27574	-6.68291
-3.09484	13.84	-12.28	1.68561	-1.32789	7.14264	-6.60143
-3.08184	13.67	-12.25	1.71796	-1.33796	6.97702	-6.56081
-3.06884	13.36	-11.93	1.76269	-1.32659	6.6734	-6.3394
-3.05584	12.77	-11.11	1.7845	-1.2684	6.1989	-5.83655
-3.04284	11.81	-9.887	1.74343	-1.16696	5.56883	-5.11427
-3.02984	10.47	-8.553	1.6119	-1.05127	4.81351	-4.33941
-3.01684	8.798	-7.441	1.39143	-0.96032	3.9737	-3.68489
-3.00384	6.973	-6.789	1.11699	-0.92689	3.12192	-3.26484
-2.99084	5.28	-6.688	0.84515	-0.96638	2.36602	-3.11796
-2.97784	4.004	-7.079	0.63066	-1.06986	1.81621	-3.21477
-2.96484	3.307	-7.768	0.50452	-1.20638	1.53583	-3.47276
-2.95184	3.162	-8.495	0.46544	-1.33354	1.50782	-3.77836
-2.93884	3.391	-9.018	0.4868	-1.41524	1.64649	-4.02112
-2.92584	3.76	-9.194	0.53316	-1.43338	1.84332	-4.12865
-2.91284	4.08	-8.997	0.57596	-1.38933	2.01112	-4.07686
-2.89984	4.264	-8.472	0.60112	-1.29479	2.1087	-3.87783
-2.88684	4.315	-7.706	0.60827	-1.16535	2.13832	-3.56599
-2.87384	4.295	-6.827	0.60646	-1.02103	2.13177	-3.19769
-2.86084	4.293	-6.003	0.60798	-0.88744	2.13197	-2.85036
-2.84784	4.373	-5.4	0.62189	-0.78962	2.17101	-2.60073
-2.83484	4.531	-5.094	0.64794	-0.739	2.2476	-2.48426
-2.82184	4.679	-5.016	0.67331	-0.72542	2.31967	-2.46656
-2.80884	4.684	-4.973	0.67813	-0.72017	2.32076	-2.45619
-2.79584	4.43	-4.755	0.64509	-0.69114	2.19379	-2.35334
-2.78284	3.882	-4.244	0.5683	-0.61959	1.92217	-2.10183
-2.76984	3.111	-3.464	0.4573	-0.50788	1.53999	-1.71571
-2.75684	2.258	-2.555	0.33291	-0.37599	1.11777	-1.26539
-2.74384	1.481	-1.692	0.21835	-0.24967	0.73351	-0.83774
-2.73084	0.8983	-1.007	0.13089	-0.14885	0.44593	-0.49884
-2.71784	0.5681	-0.56	0.07853	-0.08239	0.28466	-0.27795
-2.70484	0.5093	-0.353	0.06285	-0.05054	0.25986	-0.17671
-2.69184	0.73	-0.3772	0.0839	-0.05132	0.37657	-0.19141
-2.67884	1.237	-0.6463	0.14271	-0.08568	0.63823	-0.32959
-2.66584	2.012	-1.193	0.23889	-0.15745	1.03448	-0.60808
-2.65284	2.979	-2.027	0.36559	-0.26791	1.52487	-1.03113
-2.63884	4.002	-3.078	0.50647	-0.40826	2.03955	-1.56268
-2.62584	4.936	-4.185	0.64008	-0.55716	2.50572	-2.11966
-2.61284	5.706	-5.154	0.7508	-0.68882	2.88904	-2.60578
-2.59984	6.36	-5.887	0.83973	-0.78853	3.21663	-2.9728
-2.58684	7.025	-6.464	0.92436	-0.8653	3.55448	-3.26369
-2.57384	7.797	-7.09	1.02445	-0.94576	3.94793	-3.58388
-2.56084	8.636	-7.918	1.14368	-1.05255	4.37174	-4.00946
-2.54784	9.366	-8.879	1.26042	-1.18067	4.73616	-4.50351
-2.53484	9.797	-9.68	1.34055	-1.29434	4.94933	-4.91372
-2.52184	9.864	-9.983	1.35773	-1.34815	4.98816	-5.06943
-2.50884	9.664	-9.635	1.30797	-1.31445	4.90915	-4.89446
-2.49584	9.357	-8.759	1.20666	-1.19814	4.79614	-4.45764
-2.48284	9.028	-7.685	1.07393	-1.03019	4.68378	-3.93231
-2.46984	8.622	-6.773	0.9249	-0.85104	4.53293	-3.50472
-2.45684	8.025	-6.252	0.7686	-0.69359	4.27279	-3.28994
-2.44384	7.198	-6.134	0.61446	-0.57445	3.87533	-3.2875
-2.43084	6.242	-6.24	0.47649	-0.49224	3.39514	-3.3947
-2.41784	5.357	-6.324	0.36971	-0.43526	2.94121	-3.47685
-2.40484	4.723	-6.242	0.30593	-0.39363	2.61198	-3.45722
-2.39184	4.427	-6.044	0.2913	-0.369	2.45594	-3.3643
-2.37884	4.48	-5.923	0.32744	-0.37462	2.48005	-3.3055
-2.36584	4.863	-6.071	0.41143	-0.42502	2.67691	-3.38466
-2.35284	5.536	-6.546	0.53174	-0.52276	3.02971	-3.63401
-2.33984	6.394	-7.232	0.66423	-0.64967	3.48853	-3.99252
-2.32684	7.267	-7.904	0.77645	-0.7705	3.96772	-4.34598
-2.31384	7.997	-8.358	0.84166	-0.84863	4.38469	-4.59015
-2.30084	8.536	-8.522	0.85275	-0.86474	4.71209	-4.69145
-2.28784	8.977	-8.497	0.8251	-0.82668	4.99667	-4.70506
-2.27484	9.48	-8.487	0.78419	-0.76137	5.3227	-4.73991
-2.26184	10.18	-8.694	0.74983	-0.69842	5.76361	-4.90287
-2.24884	11.14	-9.256	0.72823	-0.65557	6.35169	-5.27033
-2.23584	12.28	-10.23	0.71344	-0.6372	7.05628	-5.87547
-2.22284	13.41	-11.56	0.6933	-0.63697	7.7649	-6.68218
-2.20984	14.23	-12.97	0.65631	-0.64124	8.29458	-7.53547
-2.19684	14.44	-13.99	0.59741	-0.63195	8.46395	-8.16312
-2.18384	13.94	-14.16	0.52303	-0.59465	8.20304	-8.28154
-2.17084	12.9	-13.27	0.45004	-0.52802	7.61132	-7.77003
-2.15784	11.72	-11.59	0.3984	-0.44863	6.90429	-6.7812
-2.14484	10.69	-9.732	0.38033	-0.38384	6.27199	-5.6756
-2.13184	9.926	-8.341	0.39337	-0.35695	5.77485	-4.82946
-2.11884	9.272	-7.723	0.42132	-0.37349	5.34103	-4.42516
-2.10584	8.528	-7.735	0.44237	-0.41792	4.86221	-4.38842
-2.09284	7.611	-7.948	0.44076	-0.46252	4.30045	-4.47754
-2.07984	6.643	-7.946	0.41588	-0.48385	3.7291	-4.45638
-2.06684	5.901	-7.56	0.38462	-0.47597	3.30487	-4.22566
-2.05384	5.673	-6.909	0.3741	-0.45367	3.18103	-3.8483
-2.04084	6.101	-6.286	0.40786	-0.4436	3.42704	-3.48151
-2.02784	7.104	-5.988	0.49266	-0.46994	3.98714	-3.29069
-2.01484	8.426	-6.189	0.61414	-0.54137	4.71618	-3.37293
-2.00184	9.777	-6.869	0.7434	-0.6462	5.45789	-3.72436
-1.98884	10.96	-7.831	0.84929	-0.75654	6.11465	-4.24353
-1.97584	11.89	-8.792	0.91176	-0.84153	6.65068	-4.77986
-1.96284	12.52	-9.525	0.92761	-0.88263	7.03938	-5.20768
-1.94984	12.77	-9.983	0.90912	-0.88281	7.21575	-5.49654
-1.93584	12.52	-10.34	0.87737	-0.86618	7.09702	-5.73411
-1.92284	11.74	-10.85	0.85127	-0.86278	6.65017	-6.06147
-1.90984	10.55	-11.65	0.8385	-0.88959	5.94506	-6.54988
-1.89684	9.209	-12.59	0.83287	-0.9379	5.13658	-7.1061
-1.88384	7.958	-13.24	0.81983	-0.97864	4.38941	-7.49384
-1.87084	6.973	-13.2	0.78717	-0.98122	3.81852	-7.48235
-1.85784	6.323	-12.35	0.73409	-0.93283	3.46791	-7.00664
-1.84484	5.995	-10.93	0.67041	-0.84475	3.32417	-6.2137
-1.83184	5.916	-9.385	0.61014	-0.74264	3.3314	-5.35681
-1.81884	5.961	-8.08	0.56192	-0.65026	3.40587	-4.63764
-1.80584	6	-7.138	0.52618	-0.57874	3.46479	-4.12311
-1.79284	5.959	-6.503	0.49919	-0.52736	3.46564	-3.77804
-1.77984	5.872	-6.089	0.47973	-0.49235	3.43111	-3.55407
-1.76684	5.849	-5.881	0.47136	-0.47333	3.43053	-3.44619
-1.75384	5.987	-5.909	0.47787	-0.47253	3.52409	-3.47533
-1.74084	6.29	-6.161	0.49757	-0.48878	3.71336	-3.63533
-1.72784	6.649	-6.528	0.52127	-0.51358	3.93662	-3.86271
-1.71484	6.921	-6.842	0.53703	-0.53339	4.10778	-4.05832
-1.70184	7.014	-6.97	0.53762	-0.53743	4.1759	-4.14452
-1.68884	6.956	-6.893	0.52559	-0.52454	4.15801	-4.11314
-1.67584	6.875	-6.727	0.51213	-0.50431	4.12904	-4.03176
-1.66284	6.929	-6.649	0.51137	-0.49217	4.18224	-4.0056
-1.64984	7.235	-6.813	0.53353	-0.50153	4.38508	-4.12431
-1.63684	7.815	-7.281	0.58019	-0.53759	4.75038	-4.42369
-1.62384	8.585	-8.005	0.64314	-0.59574	5.22779	-4.87474
-1.61084	9.366	-8.842	0.70635	-0.66292	5.71011	-5.39159
-1.59784	9.938	-9.589	0.7513	-0.72153	6.06538	-5.85344
-1.58484	10.14	-10.05	0.76463	-0.75523	6.19644	-6.14244
-1.57184	9.978	-10.14	0.74507	-0.7555	6.10442	-6.20181
-1.55884	9.661	-9.939	0.70499	-0.72672	5.91698	-6.09022
-1.54584	9.546	-9.755	0.66397	-0.68461	5.85195	-5.98475
-1.53284	9.995	-9.974	0.63765	-0.64808	6.12855	-6.12324
-1.51984	11.2	-10.9	0.62915	-0.62847	6.86297	-6.69229
-1.50684	13.04	-12.57	0.6278	-0.62325	7.98909	-7.71468
-1.49384	15.09	-14.66	0.61693	-0.61865	9.24173	-8.98922
-1.48084	16.69	-16.52	0.58482	-0.59956	10.2245	-10.1306
-1.46784	17.26	-17.48	0.53397	-0.56044	10.5672	-10.7156
-1.45484	16.55	-17.13	0.48297	-0.5116	10.1187	-10.4914
-1.44184	14.85	-15.6	0.46069	-0.47757	9.05687	-9.53372
-1.42884	12.88	-13.54	0.49314	-0.48702	7.81037	-8.23647
-1.41584	11.35	-11.74	0.58761	-0.55732	6.82172	-7.09005
-1.40284	10.58	-10.72	0.72191	-0.67948	6.29296	-6.40929
-1.38984	10.34	-10.42	0.84939	-0.81569	6.10461	-6.17405
-1.37684	10.14	-10.36	0.92052	-0.91409	5.95323	-6.10155
-1.36384	9.53	-9.996	0.90882	-0.93563	5.58573	-5.8734
-1.35084	8.432	-9.088	0.82211	-0.87363	4.94264	-5.33837
-1.33784	7.05	-7.745	0.6918	-0.75147	4.14002	-4.55559
-1.32484	5.686	-6.275	0.55121	-0.60424	3.35115	-3.70229
-1.31184	4.589	-4.997	0.42062	-0.45958	2.7217	-2.9641
-1.29884	3.952	-4.169	0.3072	-0.33202	2.36991	-2.49777
-1.28584	3.964	-4.015	0.21282	-0.22703	2.41363	-2.44119
-1.27284	4.776	-4.695	0.13931	-0.14685	2.94924	-2.8971
-1.25984	6.361	-6.194	0.08798	-0.09175	3.96144	-3.85611
-1.24684	8.372	-8.179	0.05699	-0.05876	5.23373	-5.11306
-1.23284	10.17	-10.02	0.04093	-0.04179	6.3659	-6.27257
-1.21984	11.05	-11.01	0.03297	-0.03357	6.92168	-6.8976
-1.20684	10.62	-10.71	0.02762	-0.02826	6.65799	-6.71169
-1.19384	9.002	-9.184	0.02214	-0.02285	5.64276	-5.75755
-1.18084	6.713	-6.934	0.01624	-0.01688	4.20815	-4.34753
-1.16784	4.405	-4.607	0.01093	-0.01121	2.76171	-2.88863
-1.15484	2.551	-2.695	0.00763	-0.00695	1.59831	-1.69017
-1.14184	1.325	-1.397	0.00806	-0.00506	0.82743	-0.87507
-1.12884	0.6749	-0.6663	0.01499	-0.00686	0.41369	-0.41436
-1.11584	0.4641	-0.3573	0.03302	-0.01499	0.26824	-0.21433
-1.10284	0.5766	-0.3413	0.06814	-0.03404	0.31376	-0.19102
-1.08984	0.9412	-0.5503	0.12525	-0.06982	0.50192	-0.29763
-1.07684	1.499	-0.9553	0.2041	-0.12646	0.79545	-0.51289
-1.06384	2.163	-1.517	0.29661	-0.20245	1.14534	-0.81305
-1.05084	2.817	-2.153	0.38876	-0.28844	1.48841	-1.15242
-1.03784	3.357	-2.751	0.46687	-0.37022	1.76766	-1.46946
-1.02484	3.732	-3.219	0.52402	-0.43624	1.95735	-1.71474
-1.01184	3.964	-3.541	0.56174	-0.48407	2.07076	-1.87953
-0.99884	4.121	-3.773	0.58728	-0.52019	2.14926	-1.99684
-0.98584	4.292	-4.005	0.61056	-0.55453	2.24432	-2.11835
-0.97284	4.558	-4.311	0.64135	-0.59465	2.40093	-2.28862
-0.95984	4.951	-4.723	0.68492	-0.64332	2.6345	-2.5264
-0.94684	5.405	-5.213	0.73446	-0.69769	2.90552	-2.81623
-0.93384	5.76	-5.68	0.76961	-0.74653	3.12323	-3.09875
-0.92084	5.857	-5.976	0.76823	-0.77146	3.20226	-3.28755
-0.90784	5.689	-5.993	0.72501	-0.7572	3.14506	-3.32647
-0.89484	5.462	-5.794	0.66001	-0.70638	3.07661	-3.25798
-0.88184	5.503	-5.637	0.60935	-0.64425	3.18834	-3.23667
-0.86884	6.051	-5.847	0.60192	-0.60692	3.61465	-3.45362
-0.85584	7.086	-6.602	0.64146	-0.6177	4.33508	-4.00582
-0.84284	8.306	-7.774	0.70541	-0.67156	5.1582	-4.80543
-0.82984	9.272	-8.968	0.75869	-0.73804	5.80698	-5.60341
-0.81684	9.614	-9.722	0.77206	-0.77962	6.04801	-6.10946
-0.80384	9.19	-9.738	0.73373	-0.77179	5.79358	-6.13855
-0.79084	8.127	-9.006	0.65159	-0.71231	5.12435	-5.68567
-0.77784	6.731	-7.758	0.54716	-0.61707	4.23858	-4.89906
-0.76484	5.354	-6.32	0.44747	-0.50973	3.35975	-3.98863
-0.75184	4.283	-4.98	0.37811	-0.41245	2.66293	-3.13527
-0.73884	3.695	-3.932	0.36026	-0.34339	2.24691	-2.45381
-0.72584	3.663	-3.29	0.40863	-0.31885	2.14196	-2.00555
-0.71284	4.167	-3.137	0.52736	-0.35448	2.3269	-1.82609
-0.69984	5.08	-3.511	0.70216	-0.46063	2.72791	-1.93011
-0.68684	6.149	-4.358	0.89609	-0.63145	3.21568	-2.28615
-0.67384	7.045	-5.474	1.05824	-0.83691	3.62599	-2.7905
-0.66084	7.491	-6.533	1.14408	-1.02617	3.82153	-3.27996
-0.64784	7.389	-7.212	1.13826	-1.14851	3.75287	-3.59377
-0.63484	6.858	-7.341	1.06031	-1.17616	3.47845	-3.64619
-0.62184	6.151	-6.967	0.95208	-1.11759	3.12057	-3.46011
-0.60884	5.519	-6.305	0.85575	-1.0093	2.80121	-3.13782
-0.59584	5.107	-5.616	0.79514	-0.89592	2.59027	-2.80376
-0.58284	4.906	-5.093	0.7687	-0.81077	2.48355	-2.54951
-0.56984	4.789	-4.795	0.75485	-0.76417	2.41824	-2.4026
-0.55684	4.6	-4.644	0.72753	-0.74249	2.31963	-2.32532
-0.54384	4.282	-4.488	0.67705	-0.71976	2.15994	-2.24397
-0.52984	3.944	-4.208	0.62079	-0.67599	1.99391	-2.10198
-0.51684	3.811	-3.822	0.5959	-0.6138	1.93431	-1.9086
-0.50384	4.099	-3.494	0.63785	-0.56028	2.086	-1.74632
-0.49084	4.869	-3.456	0.75886	-0.5534	2.47808	-1.7293
-0.47784	5.984	-3.873	0.93846	-0.62124	3.03805	-1.9387
-0.46484	7.146	-4.752	1.12935	-0.76566	3.61598	-2.37517
-0.45184	8.006	-5.921	1.27448	-0.95993	4.03839	-2.95248
-0.43884	8.284	-7.089	1.32662	-1.15653	4.1678	-3.52552
-0.42584	7.863	-7.932	1.26475	-1.30095	3.94883	-3.93543
-0.41284	6.82	-8.195	1.10038	-1.35011	3.42173	-4.05829
-0.39984	5.389	-7.772	0.87108	-1.28469	2.70269	-3.84392
-0.38684	3.867	-6.739	0.62559	-1.11642	1.93943	-3.33095
-0.37384	2.51	-5.325	0.40632	-0.88331	1.25936	-2.63163
-0.36084	1.468	-3.82	0.23757	-0.63405	0.73675	-1.88831
-0.34784	0.7699	-2.479	0.12456	-0.41142	0.38654	-1.22584
-0.33484	0.3605	-1.448	0.05832	-0.24038	0.18108	-0.71664
-0.32184	0.1501	-0.7588	0.02428	-0.12588	0.07543	-0.37565
-0.30884	0.05539	-0.3548	0.00896	-0.05884	0.02784	-0.17575
-0.29584	0.01805	-0.1475	0.00292	-0.02446	0.00908	-0.0731
-0.28284	0.00519	-0.05434	0.00084	-0.009	0.00261	-0.02693
-0.26984	0.00131	-0.01768	0.00021	-0.00293	0.00066	-0.00877
-0.25684	0.00029	-0.00507	5e-05	-0.00084	0.00015	-0.00251
-0.24384	6e-05	-0.00128	1e-05	-0.00021	3e-05	-0.00063
-0.23084	1e-05	-0.00028	0	-5e-05	0	-0.00014
-0.21784	0	-5e-05	0	-1e-05	0	-3e-05
-0.20484	0	-1e-05	0	0	0	0
-0.19184	0	0	0	0	0	0
-0.17884	0	0	0	0	0	0
-0.16584	0	0	0	0	0	0
-0.15284	0	0	0	0	0	0
-0.13984	0	0	0	0	0	0
-0.12684	0	0	0	0	0	0
-0.11384	0	0	0	0	0	0
-0.10084	0	0	0	0	0	0
-0.08784	0	0	0	0	0	0
-0.07484	0	0	0	0	0	0
-0.06184	0	0	0	0	0	0
-0.04884	0	0	0	0	0	0
-0.03584	0	0	0	0	0	0
-0.02284	0	0	0	0	0	0
-0.00984	1e-05	0	0	0	0	0
0.00316	5e-05	0	2e-05	0	0	0
0.01616	0.00025	0	0.00011	0	2e-05	0
0.02916	0.00113	0	0.0005	0	0.0001	0
0.04216	0.00451	-1e-05	0.00201	-1e-05	0.0004	0
0.05516	0.01583	-7e-05	0.00707	-3e-05	0.00139	-1e-05
0.06816	0.04891	-0.00037	0.02182	-0.00017	0.00432	-3e-05
0.08116	0.133	-0.00161	0.05931	-0.00074	0.01177	-0.00012
0.09416	0.3188	-0.00621	0.14214	-0.00284	0.0283	-0.00047
0.10716	0.6754	-0.02097	0.30104	-0.00959	0.06018	-0.00159
0.12016	1.268	-0.06224	0.56512	-0.02846	0.11355	-0.00472
0.13316	2.12	-0.1627	0.94412	-0.07437	0.19084	-0.01237
0.14616	3.173	-0.3755	1.41243	-0.17164	0.28753	-0.02864
0.15916	4.291	-0.7683	1.90891	-0.35105	0.39161	-0.05882
0.17316	5.307	-1.401	2.35973	-0.63984	0.48814	-0.10777
0.18616	6.106	-2.292	2.71495	-1.04667	0.56577	-0.17746
0.19916	6.662	-3.402	2.96362	-1.55249	0.62071	-0.26542
0.21216	7.009	-4.635	3.12168	-2.11447	0.65447	-0.36514
0.22516	7.164	-5.883	3.19548	-2.68185	0.66861	-0.4691
0.23816	7.087	-7.044	3.16407	-3.20738	0.66278	-0.57115
0.25116	6.726	-8.022	2.99573	-3.64265	0.64096	-0.66828
0.26416	6.105	-8.704	2.68913	-3.92703	0.62147	-0.76188
0.27716	5.388	-8.989	2.3013	-3.99911	0.64029	-0.86099
0.29016	4.833	-8.856	1.9324	-3.83285	0.73965	-0.98499
0.30316	4.654	-8.427	1.67691	-3.47249	0.94257	-1.15609
0.31616	4.892	-7.912	1.57252	-3.02299	1.22913	-1.38072
0.32916	5.383	-7.483	1.58456	-2.59645	1.53515	-1.63241
0.34216	5.865	-7.181	1.63702	-2.25646	1.7857	-1.85994
0.35516	6.158	-6.954	1.6676	-2.01081	1.94043	-2.01904
0.36816	6.256	-6.757	1.6617	-1.84132	2.01487	-2.10516
0.38116	6.267	-6.607	1.63934	-1.73156	2.05374	-2.14801
0.39416	6.253	-6.508	1.61488	-1.6635	2.07921	-2.17192
0.40716	6.141	-6.373	1.56946	-1.60315	2.06514	-2.16226
0.42016	5.79	-6.052	1.46697	-1.50584	1.96415	-2.0762
0.43316	5.138	-5.45	1.29098	-1.34362	1.75649	-1.88576
0.44616	4.28	-4.613	1.06405	-1.12531	1.47607	-1.60971
0.45916	3.4	-3.692	0.83315	-0.8888	1.18557	-1.30202
0.47216	2.649	-2.84	0.63921	-0.67199	0.93425	-1.01394
0.48516	2.088	-2.124	0.50043	-0.49334	0.73883	-0.76852
0.49816	1.714	-1.54	0.42039	-0.35168	0.59383	-0.56365
0.51116	1.535	-1.062	0.40445	-0.23939	0.49691	-0.39196
0.52416	1.591	-0.6787	0.46578	-0.15179	0.45818	-0.25201
0.53716	1.925	-0.3937	0.6156	-0.08761	0.49069	-0.14667
0.55016	2.523	-0.2041	0.84805	-0.04529	0.59425	-0.07617
0.56316	3.304	-0.09366	1.13507	-0.02075	0.74901	-0.03499
0.57616	4.147	-0.03785	1.43904	-0.00838	0.92487	-0.01415
0.58916	4.971	-0.01343	1.73573	-0.00297	1.09897	-0.00502
0.60216	5.767	-0.00419	2.02475	-0.00093	1.26571	-0.00156
0.61516	6.565	-0.00117	2.31741	-0.00026	1.43078	-0.00043
0.62816	7.339	-0.00043	2.60304	-0.00012	1.58919	-0.00013
0.64116	7.947	-0.00076	2.82834	-0.00026	1.71271	-0.00017
0.65416	8.168	-0.00273	2.91278	-0.00097	1.75558	-0.00056
0.66716	7.841	-0.00923	2.79773	-0.0033	1.68467	-0.00191
0.68016	6.984	-0.02755	2.49004	-0.00986	1.50309	-0.00569
0.69316	5.809	-0.0724	2.06816	-0.02591	1.2555	-0.01495
0.70616	4.631	-0.168	1.64512	-0.06017	1.00685	-0.0347
0.71916	3.724	-0.3462	1.32072	-0.12396	0.81523	-0.07152
0.73216	3.244	-0.6374	1.15012	-0.2283	0.71391	-0.13172
0.74516	3.201	-1.058	1.13525	-0.37922	0.70653	-0.21889
0.75816	3.498	-1.604	1.23982	-0.5748	0.77472	-0.33192
0.77116	4.002	-2.247	1.41369	-0.80565	0.89134	-0.46553
0.78416	4.605	-2.954	1.61898	-1.05974	1.03422	-0.61279
0.79716	5.254	-3.697	1.8366	-1.32659	1.19115	-0.76781
0.81016	5.912	-4.465	2.05685	-1.60279	1.35205	-0.92836
0.82316	6.5	-5.263	2.25443	-1.88973	1.49557	-1.09494
0.83616	6.864	-6.088	2.37747	-2.1872	1.58503	-1.26707
0.84916	6.823	-6.897	2.3632	-2.47918	1.5783	-1.43502
0.86216	6.268	-7.572	2.17207	-2.72381	1.4508	-1.57472
0.87616	5.246	-7.954	1.8196	-2.86313	1.21435	-1.65357
0.88916	3.964	-7.938	1.3764	-2.85781	0.91758	-1.65017
0.90216	2.704	-7.568	0.94137	-2.72288	0.62631	-1.57537
0.91516	1.72	-7.063	0.60474	-2.53638	0.39971	-1.47535
0.92816	1.181	-6.71	0.42941	-2.40088	0.27772	-1.4098
0.94116	1.186	-6.698	0.45673	-2.38576	0.28502	-1.41857
0.95416	1.803	-7.018	0.71853	-2.48938	0.43927	-1.49942
0.96716	3.056	-7.496	1.22967	-2.65351	0.74815	-1.61515
0.98016	4.854	-7.93	1.95578	-2.81197	1.19071	-1.72341
0.99316	6.913	-8.258	2.78363	-2.95166	1.69831	-1.81353
1.00616	8.77	-8.632	3.52681	-3.13568	2.15817	-1.92068
1.01916	9.938	-9.327	3.98962	-3.46728	2.4506	-2.10814
1.03216	10.12	-10.52	4.05261	-4.00436	2.50063	-2.41399
1.04516	9.344	-12.06	3.7308	-4.67451	2.31396	-2.79974
1.05816	7.966	-13.42	3.16565	-5.26138	1.9752	-3.14016
1.07116	6.508	-13.93	2.56546	-5.49434	1.61147	-3.2769
1.08416	5.462	-13.16	2.12408	-5.2053	1.34403	-3.10649
1.09716	5.122	-11.17	1.95595	-4.42362	1.24732	-2.64444
1.11016	5.512	-8.5	2.06942	-3.36649	1.33097	-2.01769
1.12316	6.421	-5.879	2.38495	-2.32514	1.54784	-1.39894
1.13616	7.527	-3.913	2.78038	-1.53818	1.82344	-0.93248
1.14916	8.529	-2.92	3.14371	-1.12877	2.08755	-0.69495
1.16216	9.246	-2.936	3.40702	-1.10903	2.29539	-0.69671
1.17516	9.645	-3.802	3.55759	-1.4146	2.43657	-0.90208
1.18816	9.838	-5.244	3.63339	-1.93981	2.53268	-1.24854
1.20116	10.03	-6.931	3.70354	-2.56037	2.62793	-1.66081
1.21416	10.39	-8.538	3.82992	-3.15716	2.76076	-2.06496
1.22716	10.95	-9.809	4.01759	-3.63692	2.93028	-2.40122
1.24016	11.47	-10.6	4.18624	-3.94731	3.07466	-2.63475
1.25316	11.56	-10.92	4.1953	-4.08217	3.09045	-2.75935
1.26616	10.86	-10.86	3.92429	-4.07662	2.89213	-2.79474
1.27916	9.324	-10.61	3.35371	-3.98833	2.46827	-2.77432
1.29216	7.21	-10.31	2.58309	-3.86981	1.89713	-2.72704
1.30516	4.994	-10.03	1.78289	-3.74581	1.30587	-2.66256
1.31816	3.115	-9.723	1.10759	-3.60273	0.80916	-2.56744
1.33116	1.822	-9.275	0.64354	-3.40207	0.46945	-2.4169
1.34416	1.163	-8.549	0.40526	-3.10291	0.29653	-2.18916
1.35716	1.069	-7.471	0.36535	-2.68512	0.26958	-1.87906
1.37016	1.427	-6.08	0.48285	-2.16764	0.3584	-1.5055
1.38316	2.113	-4.54	0.71327	-1.60807	0.53008	-1.11023
1.39616	2.977	-3.082	1.00544	-1.08598	0.74683	-0.74683
1.40916	3.853	-1.915	1.30256	-0.67187	0.96634	-0.46157
1.42216	4.587	-1.161	1.5528	-0.40496	1.15049	-0.27953
1.43516	5.091	-0.8425	1.72575	-0.29069	1.27675	-0.20392
1.44816	5.365	-0.9149	1.82056	-0.3123	1.34542	-0.22338
1.46116	5.482	-1.299	1.86145	-0.44129	1.37429	-0.31851
1.47416	5.537	-1.889	1.88129	-0.64127	1.38766	-0.46393
1.48716	5.598	-2.569	1.90346	-0.87184	1.4015	-0.63103
1.50016	5.663	-3.243	1.92716	-1.10104	1.41546	-0.79693
1.51316	5.652	-3.882	1.92615	-1.31917	1.41074	-0.95434
1.52616	5.446	-4.517	1.85819	-1.53635	1.35706	-1.11035
1.53916	4.944	-5.171	1.68899	-1.76129	1.23045	-1.27102
1.55216	4.143	-5.798	1.4166	-1.97762	1.03043	-1.42465
1.56516	3.161	-6.284	1.08139	-2.14681	0.78581	-1.54272
1.57916	2.194	-6.524	0.75087	-2.23222	0.54559	-1.59947
1.59216	1.437	-6.483	0.49164	-2.22223	0.35793	-1.58673
1.60516	1.015	-6.189	0.3469	-2.12544	0.25425	-1.51202
1.61816	0.9676	-5.669	0.3301	-1.95004	0.24445	-1.38246
1.63116	1.259	-4.928	0.4291	-1.69748	0.31973	-1.20014
1.64416	1.795	-3.998	0.61195	-1.37853	0.45641	-0.97263
1.65716	2.443	-2.986	0.8332	-1.03001	0.62046	-0.72601
1.67016	3.064	-2.062	1.04596	-0.71114	0.77654	-0.50165
[truncated: 1,004 more rows]

## Sheet: Supplementary Figure 10f
#Energy	TDOS-UP	TDOS-DOWN
			cu	cd	nu	nd
-24.0718	0	0	0	0	0	0
-24.0598	0	0	0	0	0	0
-24.0468	0	0	0	0	0	0
-24.0338	0	0	0	0	0	0
-24.0208	0	0	0	0	0	0
-24.0088	0	0	0	0	0	0
-23.9958	0	0	0	0	0	0
-23.9828	0	0	0	0	0	0
-23.9698	0	0	0	0	0	0
-23.9568	0	0	0	0	0	0
-23.9448	0	0	0	0	0	0
-23.9318	0	0	0	0	0	0
-23.9188	0	0	0	0	0	0
-23.9058	0	0	0	0	0	0
-23.8938	0	0	0	0	0	0
-23.8808	0	0	0	0	0	0
-23.8678	0	0	0	0	0	0
-23.8548	0	0	0	0	0	0
-23.8428	0	0	0	0	0	0
-23.8298	0	0	0	0	0	0
-23.8168	0	0	0	0	0	0
-23.8038	0	0	0	0	0	0
-23.7918	0	0	0	0	0	0
-23.7788	0	0	0	0	0	0
-23.7658	0	0	0	0	0	0
-23.7528	0	0	0	0	0	0
-23.7408	0	0	0	0	0	0
-23.7278	0	0	0	0	0	0
-23.7148	0	0	0	0	0	0
-23.7018	0	0	0	0	0	0
-23.6888	0	0	0	0	0	0
-23.6768	0	0	0	0	0	0
-23.6638	0	0	0	0	0	0
-23.6508	0	0	0	0	0	0
-23.6378	0	0	0	0	0	0
-23.6258	0	0	0	0	0	0
-23.6128	0	0	0	0	0	0
-23.5998	0	0	0	0	0	0
-23.5868	0	0	0	0	0	0
-23.5748	0	0	0	0	0	0
-23.5618	0	0	0	0	0	0
-23.5488	0	0	0	0	0	0
-23.5358	0	0	0	0	0	0
-23.5238	0	0	0	0	0	0
-23.5108	0	0	0	0	0	0
-23.4978	0	0	0	0	0	0
-23.4848	0	0	0	0	0	0
-23.4718	0	0	0	0	0	0
-23.4598	0	0	0	0	0	0
-23.4468	0	0	0	0	0	0
-23.4338	0	0	0	0	0	0
-23.4208	0	0	0	0	0	0
-23.4088	0	0	0	0	0	0
-23.3958	0	0	0	0	0	0
-23.3828	0	0	0	0	0	0
-23.3698	0	0	0	0	0	0
-23.3578	0	0	0	0	0	0
-23.3448	0	0	0	0	0	0
-23.3318	0	0	0	0	0	0
-23.3188	0	0	0	0	0	0
-23.3068	0	0	0	0	0	0
-23.2938	0	0	0	0	0	0
-23.2808	0	0	0	0	0	0
-23.2678	0	0	0	0	0	0
-23.2548	0	0	0	0	0	0
-23.2428	0	0	0	0	0	0
-23.2298	0	0	0	0	0	0
-23.2168	0	0	0	0	0	0
-23.2038	0	0	0	0	0	0
-23.1918	0	0	0	0	0	0
-23.1788	0	0	0	0	0	0
-23.1658	0	0	0	0	0	0
-23.1528	0	0	0	0	0	0
-23.1408	0	0	0	0	0	0
-23.1278	0	0	0	0	0	0
-23.1148	0	0	0	0	0	0
-23.1018	0	0	0	0	0	0
-23.0898	0	0	0	0	0	0
-23.0768	0	0	0	0	0	0
-23.0638	0	0	0	0	0	0
-23.0508	0	0	0	0	0	0
-23.0388	0	0	0	0	0	0
-23.0258	0	0	0	0	0	0
-23.0128	0	0	0	0	0	0
-22.9998	0	0	0	0	0	0
-22.9868	0	0	0	0	0	0
-22.9748	0	0	0	0	0	0
-22.9618	0	0	0	0	0	0
-22.9488	0	0	0	0	0	0
-22.9358	0	0	0	0	0	0
-22.9238	0	0	0	0	0	0
-22.9108	0	0	0	0	0	0
-22.8978	0	0	0	0	0	0
-22.8848	0	0	0	0	0	0
-22.8728	0	0	0	0	0	0
-22.8598	0	0	0	0	0	0
-22.8468	0	0	0	0	0	0
-22.8338	0	0	0	0	0	0
-22.8218	0	0	0	0	0	0
-22.8088	0	0	0	0	0	0
-22.7958	0	0	0	0	0	0
-22.7828	0	0	0	0	0	0
-22.7698	0	0	0	0	0	0
-22.7578	0	0	0	0	0	0
-22.7448	0	0	0	0	0	0
-22.7318	0	0	0	0	0	0
-22.7188	0	0	0	0	0	0
-22.7068	0	0	0	0	0	0
-22.6938	0	0	0	0	0	0
-22.6808	0	0	0	0	0	0
-22.6678	0	0	0	0	0	0
-22.6558	0	0	0	0	0	0
-22.6428	0	0	0	0	0	0
-22.6298	0	0	0	0	0	0
-22.6168	0	0	0	0	0	0
-22.6048	0	0	0	0	0	0
-22.5918	0	0	0	0	0	0
-22.5788	0	0	0	0	0	0
-22.5658	0	0	0	0	0	0
-22.5528	0	0	0	0	0	0
-22.5408	0	0	0	0	0	0
-22.5278	0	0	0	0	0	0
-22.5148	0	0	0	0	0	0
-22.5018	1e-05	-1e-05	0	0	0	0
-22.4898	5e-05	-5e-05	1e-05	-1e-05	3e-05	-3e-05
-22.4768	0.00028	-0.00028	8e-05	-8e-05	0.00013	-0.00013
-22.4638	0.00134	-0.00134	0.00038	-0.00038	0.00063	-0.00063
-22.4508	0.0056	-0.0056	0.00157	-0.00157	0.00265	-0.00264
-22.4388	0.0208	-0.02079	0.00584	-0.00583	0.00983	-0.00983
-22.4258	0.06874	-0.06872	0.01929	-0.01928	0.03249	-0.03248
-22.4128	0.2025	-0.2024	0.05682	-0.0568	0.09574	-0.0957
-22.3998	0.5332	-0.5331	0.1496	-0.14956	0.25214	-0.25207
-22.3878	1.259	-1.259	0.35327	-0.35319	0.59552	-0.59537
-22.3748	2.677	-2.677	0.75113	-0.75095	1.26667	-1.26623
-22.3618	5.149	-5.148	1.44457	-1.44427	2.43681	-2.43632
-22.3488	8.999	-8.997	2.52462	-2.52429	4.2606	-4.25989
-22.3368	14.35	-14.35	4.02665	-4.0264	6.79864	-6.79787
-22.3238	20.96	-20.95	5.8787	-5.87812	9.93092	-9.92956
-22.3108	28.04	-28.03	7.86561	-7.86475	13.2929	-13.2924
-22.2978	34.34	-34.34	9.63489	-9.63406	16.2909	-16.2906
-22.2848	38.41	-38.41	10.7746	-10.7742	18.2259	-18.2259
-22.2728	39.05	-39.05	10.9551	-10.9552	18.5391	-18.5402
-22.2598	35.93	-35.94	10.08	-10.0805	17.0635	-17.0649
-22.2468	29.78	-29.78	8.35371	-8.35446	14.1452	-14.1466
-22.2338	22.14	-22.14	6.20948	-6.21018	10.5163	-10.5168
-22.2218	14.7	-14.71	4.12477	-4.12546	6.9867	-6.98915
-22.2088	8.703	-8.704	2.4412	-2.44169	4.13575	-4.1366
-22.1958	4.578	-4.579	1.28422	-1.28448	2.17596	-2.17635
-22.1828	2.137	-2.137	0.5993	-0.59946	1.01542	-1.01592
-22.1708	0.8832	-0.8834	0.24773	-0.24782	0.41984	-0.41997
-22.1578	0.323	-0.3231	0.0906	-0.09063	0.15354	-0.1536
-22.1448	0.1044	-0.1044	0.02928	-0.02929	0.04963	-0.04965
-22.1318	0.0298	-0.02981	0.00836	-0.00836	0.01417	-0.01418
-22.1198	0.00751	-0.00751	0.00211	-0.00211	0.00357	-0.00357
-22.1068	0.00167	-0.00167	0.00047	-0.00047	0.00079	-0.00079
-22.0938	0.00033	-0.00033	9e-05	-9e-05	0.00016	-0.00016
-22.0808	6e-05	-6e-05	2e-05	-2e-05	3e-05	-3e-05
-22.0678	1e-05	-1e-05	0	0	0	0
-22.0558	0	0	0	0	0	0
-22.0428	0	0	0	0	0	0
-22.0298	0	0	0	0	0	0
-22.0168	0	0	0	0	0	0
-22.0048	0	0	0	0	0	0
-21.9918	0	0	0	0	0	0
-21.9788	0	0	0	0	0	0
-21.9658	0	0	0	0	0	0
-21.9538	0	0	0	0	0	0
-21.9408	0	0	0	0	0	0
-21.9278	0	0	0	0	0	0
-21.9148	0	0	0	0	0	0
-21.9028	0	0	0	0	0	0
-21.8898	0	0	0	0	0	0
-21.8768	0	0	0	0	0	0
-21.8638	0	0	0	0	0	0
-21.8508	0	0	0	0	0	0
-21.8388	0	0	0	0	0	0
-21.8258	0	0	0	0	0	0
-21.8128	0	0	0	0	0	0
-21.7998	0	0	0	0	0	0
-21.7878	0	0	0	0	0	0
-21.7748	0	0	0	0	0	0
-21.7618	0	0	0	0	0	0
-21.7488	0	0	0	0	0	0
-21.7368	0	0	0	0	0	0
-21.7238	0	0	0	0	0	0
-21.7108	0	0	0	0	0	0
-21.6978	0	0	0	0	0	0
-21.6858	0	0	0	0	0	0
-21.6728	0	0	0	0	0	0
-21.6598	0	0	0	0	0	0
-21.6468	0	0	0	0	0	0
-21.6348	0	0	0	0	0	0
-21.6218	0	0	0	0	0	0
-21.6088	0	0	0	0	0	0
-21.5958	0	0	0	0	0	0
-21.5828	0	0	0	0	0	0
-21.5708	0	0	0	0	0	0
-21.5578	0	0	0	0	0	0
-21.5448	0	0	0	0	0	0
-21.5318	0	0	0	0	0	0
-21.5198	0	0	0	0	0	0
-21.5068	0	0	0	0	0	0
-21.4938	0	0	0	0	0	0
-21.4808	0	0	0	0	0	0
-21.4688	0	0	0	0	0	0
-21.4558	0	0	0	0	0	0
-21.4428	0	0	0	0	0	0
-21.4298	0	0	0	0	0	0
-21.4178	0	0	0	0	0	0
-21.4048	0	0	0	0	0	0
-21.3918	0	0	0	0	0	0
-21.3788	0	0	0	0	0	0
-21.3658	0	0	0	0	0	0
-21.3538	0	0	0	0	0	0
-21.3408	0	0	0	0	0	0
-21.3278	0	0	0	0	0	0
-21.3148	0	0	0	0	0	0
-21.3028	0	0	0	0	0	0
-21.2898	0	0	0	0	0	0
-21.2768	0	0	0	0	0	0
-21.2638	0	0	0	0	0	0
-21.2518	0	0	0	0	0	0
-21.2388	0	0	0	0	0	0
-21.2258	0	0	0	0	0	0
-21.2128	0	0	0	0	0	0
-21.2008	0	0	0	0	0	0
-21.1878	0	0	0	0	0	0
-21.1748	0	0	0	0	0	0
-21.1618	0	0	0	0	0	0
-21.1498	0	0	0	0	0	0
-21.1368	0	0	0	0	0	0
-21.1238	0	0	0	0	0	0
-21.1108	0	0	0	0	0	0
-21.0978	0	0	0	0	0	0
-21.0858	0	0	0	0	0	0
-21.0728	0	0	0	0	0	0
-21.0598	0	0	0	0	0	0
-21.0468	0	0	0	0	0	0
-21.0348	0	0	0	0	0	0
-21.0218	0	0	0	0	0	0
-21.0088	0	0	0	0	0	0
-20.9958	0	0	0	0	0	0
-20.9838	0	0	0	0	0	0
-20.9708	0	0	0	0	0	0
-20.9578	0	0	0	0	0	0
-20.9448	0	0	0	0	0	0
-20.9328	0	0	0	0	0	0
-20.9198	0	0	0	0	0	0
-20.9068	0	0	0	0	0	0
-20.8938	0	0	0	0	0	0
-20.8808	0	0	0	0	0	0
-20.8688	0	0	0	0	0	0
-20.8558	0	0	0	0	0	0
-20.8428	0	0	0	0	0	0
-20.8298	0	0	0	0	0	0
-20.8178	0	0	0	0	0	0
-20.8048	0	0	0	0	0	0
-20.7918	0	0	0	0	0	0
-20.7788	0	0	0	0	0	0
-20.7668	0	0	0	0	0	0
-20.7538	0	0	0	0	0	0
-20.7408	0	0	0	0	0	0
-20.7278	0	0	0	0	0	0
-20.7158	1e-05	-1e-05	0	0	0	0
-20.7028	4e-05	-4e-05	1e-05	-1e-05	2e-05	-2e-05
-20.6898	0.00019	-0.00019	6e-05	-6e-05	9e-05	-9e-05
-20.6768	0.00089	-0.00088	0.00026	-0.00026	0.00041	-0.00041
-20.6638	0.00362	-0.00362	0.00105	-0.00105	0.00168	-0.00168
-20.6518	0.01317	-0.01317	0.00383	-0.00383	0.00611	-0.00611
-20.6388	0.04282	-0.04281	0.01244	-0.01244	0.01987	-0.01986
-20.6258	0.1248	-0.1248	0.03627	-0.03626	0.05792	-0.05791
-20.6128	0.3277	-0.3276	0.09524	-0.09521	0.1521	-0.15205
-20.6008	0.7777	-0.7775	0.22604	-0.22598	0.36101	-0.36094
-20.5878	1.673	-1.672	0.4862	-0.48605	0.77658	-0.7764
-20.5748	3.263	-3.262	0.94851	-0.94833	1.51516	-1.51487
-20.5618	5.767	-5.766	1.67688	-1.67651	2.6788	-2.67832
-20.5498	9.214	-9.213	2.67945	-2.67923	4.28115	-4.28023
-20.5368	13.26	-13.26	3.85698	-3.85683	6.16239	-6.16182
-20.5238	17.14	-17.14	4.98407	-4.98372	7.96376	-7.96309
-20.5108	19.83	-19.83	5.76942	-5.76911	9.21856	-9.21834
-20.4988	20.58	-20.58	5.9871	-5.98721	9.56766	-9.56765
-20.4858	19.29	-19.29	5.6112	-5.61122	8.96678	-8.96702
-20.4728	16.65	-16.65	4.84501	-4.84521	7.74341	-7.74365
-20.4598	13.81	-13.81	4.02057	-4.02066	6.42638	-6.42704
-20.4478	11.73	-11.73	3.42001	-3.42034	5.46876	-5.46878
-20.4348	10.81	-10.81	3.15413	-3.15405	5.0446	-5.04478
-20.4218	10.81	-10.81	3.15709	-3.15707	5.05057	-5.05047
-20.4088	11.22	-11.22	3.27766	-3.27766	5.24467	-5.24454
-20.3958	11.54	-11.54	3.37543	-3.37542	5.40122	-5.40117
-20.3838	11.48	-11.48	3.35957	-3.35976	5.37574	-5.37568
-20.3708	10.87	-10.87	3.18194	-3.18198	5.09214	-5.09217
-20.3578	9.661	-9.662	2.82863	-2.82863	4.52653	-4.52669
-20.3448	7.936	-7.937	2.32386	-2.32424	3.71967	-3.71974
-20.3328	5.941	-5.942	1.74019	-1.74033	2.78475	-2.78502
-20.3198	4.009	-4.009	1.17433	-1.1745	1.87912	-1.87937
-20.3068	2.43	-2.43	0.71193	-0.71207	1.13916	-1.13937
-20.2938	1.356	-1.356	0.39765	-0.39772	0.63606	-0.63622
-20.2818	0.8058	-0.8059	0.23703	-0.23706	0.37867	-0.37871
-20.2688	0.744	-0.7439	0.22036	-0.22035	0.35107	-0.35103
-20.2558	1.158	-1.158	0.34441	-0.34436	0.54782	-0.54773
-20.2428	2.06	-2.059	0.61324	-0.61309	0.97501	-0.9748
-20.2308	3.408	-3.407	1.01488	-1.01476	1.61347	-1.61322
-20.2178	5.008	-5.008	1.49168	-1.49153	2.37147	-2.37112
-20.2048	6.489	-6.488	1.93256	-1.93232	3.07215	-3.07165
-20.1918	7.416	-7.416	2.20924	-2.20898	3.51169	-3.51159
-20.1788	7.532	-7.532	2.2447	-2.24479	3.56667	-3.56667
-20.1668	6.955	-6.955	2.07533	-2.07563	3.2943	-3.29451
-20.1538	6.227	-6.227	1.86528	-1.86538	2.95198	-2.95199
-20.1408	6.176	-6.175	1.86381	-1.86372	2.93232	-2.93224
-20.1278	7.654	-7.654	2.32948	-2.32924	3.64119	-3.64031
-20.1158	11.26	-11.26	3.44474	-3.44448	5.36189	-5.36098
-20.1028	17.06	-17.06	5.22959	-5.22887	8.1266	-8.12577
-20.0898	24.38	-24.38	7.48274	-7.48198	11.6199	-11.6185
-20.0768	31.86	-31.86	9.78231	-9.78162	15.1849	-15.184
-20.0648	37.73	-37.73	11.5886	-11.5882	17.9842	-17.9834
-20.0518	40.45	-40.45	12.4297	-12.4297	19.2839	-19.2838
-20.0388	39.31	-39.31	12.0825	-12.0827	18.7397	-18.7403
-20.0258	34.66	-34.66	10.6573	-10.658	16.5245	-16.5252
-20.0138	27.74	-27.75	8.53464	-8.53547	13.2292	-13.2304
-20.0008	20.16	-20.16	6.20434	-6.20488	9.61432	-9.6152
-19.9878	13.28	-13.29	4.0899	-4.0905	6.33573	-6.33678
-19.9748	7.923	-7.925	2.43999	-2.44034	3.77907	-3.7798
-19.9618	4.266	-4.267	1.31429	-1.31458	2.03511	-2.0356
-19.9498	2.068	-2.069	0.63733	-0.63749	0.98668	-0.98695
-19.9368	0.9	-0.9003	0.27742	-0.27746	0.42937	-0.42952
-19.9238	0.3505	-0.3507	0.10806	-0.1081	0.16725	-0.16731
-19.9108	0.1219	-0.1219	0.03758	-0.03759	0.05815	-0.05817
-19.8988	0.03774	-0.03775	0.01164	-0.01164	0.01801	-0.01801
-19.8858	0.01039	-0.01039	0.0032	-0.0032	0.00496	-0.00496
-19.8728	0.00254	-0.00254	0.00078	-0.00078	0.00121	-0.00121
-19.8598	0.00055	-0.00055	0.00017	-0.00017	0.00026	-0.00026
-19.8478	0.00011	-0.00011	3e-05	-3e-05	5e-05	-5e-05
-19.8348	2e-05	-2e-05	1e-05	-1e-05	1e-05	-1e-05
-19.8218	0	0	0	0	0	0
-19.8088	0	0	0	0	0	0
-19.7968	0	0	0	0	0	0
-19.7838	0	0	0	0	0	0
-19.7708	0	0	0	0	0	0
-19.7578	0	0	0	0	0	0
-19.7458	0	0	0	0	0	0
-19.7328	0	0	0	0	0	0
-19.7198	0	0	0	0	0	0
-19.7068	0	0	0	0	0	0
-19.6938	0	0	0	0	0	0
-19.6818	0	0	0	0	0	0
-19.6688	0	0	0	0	0	0
-19.6558	0	0	0	0	0	0
-19.6428	0	0	0	0	0	0
-19.6308	0	0	0	0	0	0
-19.6178	0	0	0	0	0	0
-19.6048	0	0	0	0	0	0
-19.5918	0	0	0	0	0	0
-19.5798	0	0	0	0	0	0
-19.5668	0	0	0	0	0	0
-19.5538	0	0	0	0	0	0
-19.5408	0	0	0	0	0	0
-19.5288	0	0	0	0	0	0
-19.5158	2e-05	-2e-05	0	0	1e-05	-1e-05
-19.5028	0.0001	-0.0001	2e-05	-2e-05	5e-05	-5e-05
-19.4898	0.00046	-0.00046	0.00011	-0.00011	0.00023	-0.00023
-19.4768	0.00178	-0.00178	0.00043	-0.00043	0.0009	-0.0009
-19.4648	0.00614	-0.00613	0.00147	-0.00147	0.00309	-0.00309
-19.4518	0.01855	-0.01855	0.00446	-0.00445	0.00934	-0.00934
-19.4388	0.0493	-0.04928	0.01184	-0.01184	0.02482	-0.02482
-19.4258	0.1151	-0.1151	0.02765	-0.02765	0.05797	-0.05796
-19.4138	0.2364	-0.2363	0.05677	-0.05676	0.11903	-0.11902
-19.4008	0.4266	-0.4265	0.10246	-0.10244	0.21478	-0.21477
-19.3878	0.6768	-0.6767	0.16253	-0.16252	0.34077	-0.34073
-19.3748	0.9437	-0.9436	0.22663	-0.22662	0.47517	-0.47516
-19.3628	1.157	-1.157	0.27782	-0.2778	0.58247	-0.58245
-19.3498	1.246	-1.246	0.29934	-0.29934	0.62761	-0.62761
-19.3368	1.181	-1.181	0.28356	-0.28357	0.59448	-0.5945
-19.3238	0.983	-0.9831	0.23608	-0.23611	0.49498	-0.49502
-19.3118	0.7195	-0.7196	0.17278	-0.17282	0.36231	-0.36232
-19.2988	0.463	-0.4631	0.1112	-0.11122	0.23311	-0.2332
-19.2858	0.2623	-0.2624	0.06301	-0.06302	0.13212	-0.13213
-19.2728	0.1326	-0.1326	0.03187	-0.03187	0.06677	-0.06678
-19.2598	0.06647	-0.06648	0.01607	-0.01607	0.03353	-0.03353
-19.2478	0.05522	-0.05521	0.01361	-0.01361	0.02799	-0.02799
-19.2348	0.1094	-0.1093	0.02734	-0.02734	0.05564	-0.05563
-19.2218	0.2761	-0.276	0.06922	-0.06919	0.14057	-0.14056
-19.2088	0.6473	-0.6472	0.1623	-0.16226	0.3296	-0.3295
-19.1968	1.342	-1.342	0.33657	-0.33651	0.68348	-0.68335
-19.1838	2.449	-2.448	0.61396	-0.61385	1.24668	-1.24647
-19.1708	3.926	-3.926	0.98447	-0.98433	1.99921	-1.99888
-19.1578	5.534	-5.534	1.38771	-1.38756	2.81801	-2.81778
-19.1458	6.857	-6.857	1.71948	-1.7194	3.49154	-3.49148
-19.1328	7.469	-7.469	1.87281	-1.8728	3.80305	-3.80304
-19.1198	7.151	-7.152	1.79315	-1.7932	3.64131	-3.64159
-19.1068	6.019	-6.019	1.50921	-1.50932	3.06463	-3.0651
-19.0948	4.453	-4.454	1.11658	-1.11666	2.26733	-2.26762
-19.0818	2.896	-2.896	0.72618	-0.72629	1.47482	-1.47486
-19.0688	1.656	-1.656	0.41513	-0.41521	0.84294	-0.84313
-19.0558	0.832	-0.8322	0.2086	-0.20866	0.42363	-0.4237
-19.0438	0.3675	-0.3676	0.09216	-0.09218	0.18712	-0.18721
-19.0308	0.1429	-0.143	0.03584	-0.03585	0.07277	-0.0728
-19.0178	0.04982	-0.04984	0.0125	-0.0125	0.02537	-0.02538
-19.0048	0.01936	-0.01937	0.00488	-0.00488	0.00989	-0.0099
-18.9918	0.02154	-0.02153	0.00549	-0.00549	0.0111	-0.01109
-18.9798	0.05872	-0.0587	0.01503	-0.01502	0.03033	-0.03032
-18.9668	0.1664	-0.1664	0.0426	-0.04258	0.08596	-0.08593
-18.9538	0.4202	-0.4201	0.10756	-0.10753	0.21706	-0.21703
-18.9408	0.9342	-0.934	0.23916	-0.23911	0.48261	-0.48252
-18.9288	1.829	-1.829	0.46816	-0.4681	0.94478	-0.9446
-18.9158	3.157	-3.156	0.80818	-0.80803	1.63076	-1.63057
-18.9028	4.819	-4.819	1.23377	-1.23363	2.48961	-2.48935
-18.8898	6.543	-6.543	1.67535	-1.6752	3.38039	-3.38021
-18.8778	7.984	-7.984	2.04474	-2.04466	4.12542	-4.12523
-18.8648	8.912	-8.912	2.28316	-2.28314	4.60542	-4.60536
-18.8518	9.338	-9.338	2.39365	-2.39363	4.82748	-4.82746
-18.8388	9.459	-9.459	2.42646	-2.42647	4.89171	-4.89173
-18.8268	9.442	-9.442	2.424	-2.42402	4.88472	-4.88474
-18.8138	9.254	-9.254	2.37716	-2.37721	4.78905	-4.78918
-18.8008	8.694	-8.694	2.23441	-2.23443	4.5003	-4.50032
-18.7878	7.603	-7.604	1.95482	-1.95493	3.93677	-3.93686
-18.7748	6.05	-6.05	1.55562	-1.55576	3.13248	-3.13278
-18.7628	4.323	-4.324	1.11189	-1.11204	2.23865	-2.23899
-18.7498	2.783	-2.784	0.71601	-0.71611	1.44139	-1.44161
-18.7368	1.691	-1.691	0.43547	-0.43554	0.876	-0.87612
-18.7238	1.157	-1.157	0.29885	-0.2989	0.59976	-0.59981
-18.7118	1.187	-1.187	0.30839	-0.30836	0.61678	-0.61675
-18.6988	1.763	-1.762	0.45907	-0.45901	0.91675	-0.91665
-18.6858	2.875	-2.874	0.74932	-0.74918	1.49618	-1.49591
-18.6728	4.528	-4.527	1.18064	-1.18049	2.3581	-2.35792
-18.6608	6.713	-6.712	1.75077	-1.7505	3.49884	-3.49825
-18.6478	9.347	-9.346	2.43779	-2.43763	4.87465	-4.87428
-18.6348	12.17	-12.17	3.17579	-3.17569	6.35315	-6.35275
-18.6218	14.7	-14.7	3.83464	-3.8344	7.67392	-7.67355
-18.6098	16.25	-16.25	4.23928	-4.23928	8.48598	-8.48597
-18.5968	16.25	-16.25	4.23984	-4.23987	8.48931	-8.48965
-18.5838	14.57	-14.57	3.8007	-3.80099	7.61124	-7.61164
-18.5708	11.62	-11.62	3.03203	-3.03228	6.07322	-6.07358
-18.5578	8.214	-8.215	2.14315	-2.14336	4.29267	-4.29304
-18.5458	5.128	-5.128	1.33802	-1.33824	2.67977	-2.68045
-18.5328	2.822	-2.823	0.73638	-0.73651	1.47494	-1.47524
-18.5198	1.368	-1.368	0.35687	-0.35696	0.71483	-0.71499
-18.5068	0.5833	-0.5835	0.15221	-0.15225	0.30486	-0.30497
-18.4948	0.2191	-0.2191	0.05717	-0.05719	0.11449	-0.11453
-18.4818	0.07344	-0.07346	0.01918	-0.01919	0.03836	-0.03837
-18.4688	0.02593	-0.02593	0.00685	-0.00685	0.01348	-0.01348
-18.4558	0.0226	-0.0226	0.00616	-0.00616	0.01158	-0.01157
-18.4438	0.05378	-0.05377	0.0148	-0.0148	0.02747	-0.02747
-18.4308	0.1417	-0.1417	0.03893	-0.03892	0.0726	-0.07258
-18.4178	0.3364	-0.3363	0.0921	-0.09208	0.17303	-0.17299
-18.4048	0.7073	-0.7072	0.1929	-0.19286	0.36539	-0.36533
-18.3928	1.316	-1.316	0.35742	-0.35737	0.68315	-0.68305
-18.3798	2.169	-2.169	0.58629	-0.58623	1.13145	-1.1313
-18.3668	3.166	-3.166	0.8517	-0.85163	1.66075	-1.66058
-18.3538	4.098	-4.097	1.09644	-1.09637	2.16126	-2.16076
-18.3418	4.701	-4.701	1.25127	-1.25123	2.49381	-2.49377
-18.3288	4.783	-4.784	1.26612	-1.26615	2.55206	-2.55214
-18.3158	4.316	-4.317	1.1363	-1.13632	2.31577	-2.31583
-18.3028	3.454	-3.454	0.90438	-0.90448	1.86342	-1.86352
-18.2898	2.452	-2.453	0.63878	-0.63893	1.32997	-1.33006
-18.2778	1.552	-1.552	0.40235	-0.40239	0.84563	-0.84579
-18.2648	0.9015	-0.9017	0.23315	-0.23319	0.49322	-0.4933
-18.2518	0.5652	-0.5653	0.14708	-0.14709	0.30934	-0.30937
-18.2388	0.5867	-0.5866	0.15578	-0.15575	0.31892	-0.31886
-18.2268	1.069	-1.069	0.28752	-0.28747	0.57816	-0.57801
-18.2138	2.208	-2.207	0.59564	-0.59548	1.19211	-1.19186
-18.2008	4.233	-4.232	1.14285	-1.14264	2.28496	-2.28458
-18.1878	7.269	-7.268	1.96333	-1.963	3.92299	-3.92226
-18.1758	11.18	-11.18	3.02233	-3.02214	6.03413	-6.03314
-18.1628	15.56	-15.56	4.21194	-4.21153	8.39552	-8.39474
-18.1498	19.9	-19.89	5.39335	-5.39309	10.7262	-10.7252
-18.1368	23.79	-23.79	6.46723	-6.46694	12.8151	-12.8146
-18.1248	27.09	-27.09	7.38807	-7.38782	14.5717	-14.5709
-18.1118	29.66	-29.66	8.12149	-8.12154	15.9314	-15.931
-18.0988	31.22	-31.22	8.58398	-8.58389	16.7404	-16.7403
-18.0858	31.32	-31.32	8.64557	-8.64547	16.7636	-16.7637
-18.0728	29.68	-29.68	8.22471	-8.22472	15.8568	-15.857
-18.0608	26.52	-26.52	7.37853	-7.37873	14.1408	-14.1416
-18.0478	22.55	-22.55	6.3012	-6.30183	11.9989	-11.9995
-18.0348	18.61	-18.61	5.22605	-5.22648	9.88181	-9.88272
-18.0218	15.27	-15.27	4.30967	-4.31	8.09269	-8.09328
-18.0098	12.7	-12.7	3.6	-3.60021	6.7194	-6.71997
-17.9968	10.86	-10.86	3.08952	-3.08965	5.74214	-5.74258
-17.9838	9.783	-9.783	2.79338	-2.79341	5.17704	-5.17718
-17.9708	9.661	-9.661	2.76586	-2.7658	5.11863	-5.11855
-17.9588	10.67	-10.67	3.0607	-3.06052	5.65954	-5.65928
-17.9458	12.78	-12.78	3.67272	-3.67254	6.78807	-6.78761
-17.9328	15.73	-15.72	4.52536	-4.52491	8.36251	-8.36192
-17.9198	19.09	-19.09	5.49873	-5.49841	10.1619	-10.1617
-17.9078	22.43	-22.43	6.4622	-6.46175	11.9449	-11.9446
-17.8948	25.23	-25.23	7.27159	-7.27157	13.4465	-13.4461
-17.8818	26.93	-26.93	7.76257	-7.76257	14.3607	-14.3606
-17.8688	26.95	-26.95	7.77316	-7.77328	14.3835	-14.3838
-17.8558	25	-25	7.21174	-7.21227	13.3449	-13.3456
-17.8438	21.25	-21.25	6.13228	-6.13281	11.3455	-11.3459
-17.8308	16.41	-16.42	4.73972	-4.74032	8.76432	-8.76532
-17.8178	11.46	-11.46	3.31043	-3.31108	6.11724	-6.11806
-17.8048	7.198	-7.2	2.08152	-2.08202	3.84286	-3.84384
-17.7928	4.062	-4.063	1.17562	-1.17584	2.16824	-2.16874
-17.7798	2.055	-2.056	0.59539	-0.59554	1.09694	-1.09721
-17.7668	0.9316	-0.9319	0.27009	-0.27015	0.49705	-0.4972
-17.7538	0.3778	-0.3779	0.10961	-0.10965	0.2015	-0.20157
-17.7418	0.1369	-0.1369	0.03975	-0.03976	0.073	-0.07302
-17.7288	0.04426	-0.04427	0.01286	-0.01287	0.0236	-0.02361
-17.7158	0.01275	-0.01276	0.00371	-0.00371	0.0068	-0.0068
-17.7028	0.00327	-0.00327	0.00095	-0.00095	0.00174	-0.00174
-17.6908	0.00074	-0.00074	0.00022	-0.00022	0.0004	-0.0004
-17.6778	0.00015	-0.00015	4e-05	-4e-05	8e-05	-8e-05
-17.6648	3e-05	-3e-05	1e-05	-1e-05	1e-05	-1e-05
-17.6518	0	0	0	0	0	0
-17.6398	0	0	0	0	0	0
-17.6268	0	0	0	0	0	0
-17.6138	0	0	0	0	0	0
-17.6008	0	0	0	0	0	0
-17.5878	0	0	0	0	0	0
-17.5758	0	0	0	0	0	0
-17.5628	0	0	0	0	0	0
-17.5498	0	0	0	0	0	0
-17.5368	0	0	0	0	0	0
-17.5248	0	0	0	0	0	0
-17.5118	0	0	0	0	0	0
-17.4988	0	0	0	0	0	0
-17.4858	0	0	0	0	0	0
-17.4738	0	0	0	0	0	0
-17.4608	0	0	0	0	0	0
-17.4478	0	0	0	0	0	0
-17.4348	0	0	0	0	0	0
-17.4228	0	0	0	0	0	0
-17.4098	0	0	0	0	0	0
-17.3968	0	0	0	0	0	0
-17.3838	0	0	0	0	0	0
-17.3708	0	0	0	0	0	0
-17.3588	0	0	0	0	0	0
-17.3458	0	0	0	0	0	0
-17.3328	0	0	0	0	0	0
-17.3198	0	0	0	0	0	0
-17.3078	0	0	0	0	0	0
-17.2948	0	0	0	0	0	0
-17.2818	0	0	0	0	0	0
-17.2688	0	0	0	0	0	0
-17.2568	0	0	0	0	0	0
-17.2438	0	0	0	0	0	0
-17.2308	0	0	0	0	0	0
-17.2178	0	0	0	0	0	0
-17.2058	0	0	0	0	0	0
-17.1928	0	0	0	0	0	0
-17.1798	0	0	0	0	0	0
-17.1668	0	0	0	0	0	0
-17.1538	0	0	0	0	0	0
-17.1418	0	0	0	0	0	0
-17.1288	1e-05	-1e-05	0	0	1e-05	-1e-05
-17.1158	7e-05	-7e-05	1e-05	-1e-05	4e-05	-4e-05
-17.1028	0.00038	-0.00038	7e-05	-7e-05	0.00022	-0.00022
-17.0908	0.00174	-0.00174	0.00032	-0.00032	0.00103	-0.00103
-17.0778	0.00712	-0.00711	0.00129	-0.00129	0.00421	-0.0042
-17.0648	0.02595	-0.02595	0.00472	-0.00471	0.01534	-0.01534
-17.0518	0.08449	-0.08446	0.01535	-0.01535	0.04996	-0.04995
-17.0398	0.2461	-0.246	0.04473	-0.04472	0.1456	-0.14555
-17.0268	0.6429	-0.6427	0.11686	-0.11683	0.38055	-0.38043
-17.0138	1.51	-1.509	0.27439	-0.27434	0.89409	-0.89381
-17.0008	3.191	-3.191	0.57996	-0.57988	1.8912	-1.89084
-16.9888	6.082	-6.081	1.10479	-1.10465	3.60634	-3.60577
-16.9758	10.45	-10.45	1.89824	-1.898	6.20443	-6.20365
-16.9628	16.22	-16.22	2.94333	-2.94304	9.63575	-9.63512
-16.9498	22.74	-22.74	4.12168	-4.12127	13.5212	-13.5206
-16.9378	28.85	-28.85	5.21938	-5.21908	17.1702	-17.1688
-16.9248	33.21	-33.21	5.99524	-5.99514	19.789	-19.7887
-16.9118	34.86	-34.86	6.27528	-6.27528	20.8097	-20.8097
-16.8988	33.65	-33.65	6.03354	-6.03384	20.1279	-20.1279
-16.8858	30.19	-30.19	5.38537	-5.38538	18.1022	-18.1024
-16.8738	25.48	-25.48	4.51661	-4.51691	15.3256	-15.327
-16.8608	20.44	-20.44	3.59928	-3.59962	12.3399	-12.3403
-16.8478	15.66	-15.66	2.73852	-2.73875	9.48665	-9.48718
-16.8348	11.41	-11.41	1.98296	-1.98314	6.93285	-6.93334
-16.8228	7.819	-7.82	1.35207	-1.35223	4.76284	-4.76336
-16.8098	4.972	-4.972	0.85638	-0.8565	3.03402	-3.03429
-16.7968	2.896	-2.896	0.49738	-0.49746	1.76969	-1.76995
-16.7838	1.53	-1.53	0.26222	-0.26228	0.93585	-0.93602
-16.7718	0.7279	-0.7281	0.12456	-0.12459	0.44565	-0.44575
-16.7588	0.3105	-0.3106	0.05307	-0.05308	0.19024	-0.19029
-16.7458	0.1184	-0.1184	0.02021	-0.02022	0.07259	-0.07261
-16.7328	0.04028	-0.0403	0.00687	-0.00687	0.02471	-0.02471
-16.7208	0.01222	-0.01222	0.00208	-0.00208	0.0075	-0.0075
-16.7078	0.00335	-0.00335	0.00057	-0.00057	0.00206	-0.00206
-16.6948	0.00112	-0.00112	0.0002	-0.0002	0.00069	-0.00069
-16.6818	0.00172	-0.00172	0.00036	-0.00036	0.00107	-0.00107
-16.6688	0.00657	-0.00656	0.00142	-0.00141	0.0041	-0.0041
-16.6568	0.02453	-0.02452	0.00529	-0.00529	0.01533	-0.01532
-16.6438	0.08179	-0.08176	0.01765	-0.01764	0.05113	-0.05111
-16.6308	0.2426	-0.2425	0.05235	-0.05233	0.15166	-0.15161
-16.6178	0.6402	-0.64	0.13814	-0.13809	0.40017	-0.40005
-16.6058	1.502	-1.502	0.32423	-0.32413	0.93928	-0.939
-16.5928	3.136	-3.136	0.67697	-0.67679	1.96083	-1.96035
-16.5798	5.825	-5.823	1.25731	-1.25706	3.64189	-3.64084
-16.5668	9.629	-9.627	2.0788	-2.0785	6.02086	-6.01969
-16.5548	14.19	-14.19	3.06427	-3.06386	8.8742	-8.87344
-16.5418	18.71	-18.71	4.04042	-4.04032	11.701	-11.7
-16.5288	22.2	-22.2	4.79653	-4.79623	13.8884	-13.8882
-16.5158	23.98	-23.98	5.18285	-5.18285	15.0053	-15.0053
-16.5038	23.99	-23.99	5.188	-5.1881	15.0177	-15.018
-16.4908	22.75	-22.75	4.92569	-4.92579	14.2563	-14.2567
-16.4778	20.98	-20.99	4.54811	-4.54811	13.1598	-13.1602
-16.4648	19.13	-19.13	4.15085	-4.15105	12.0068	-12.0072
-16.4518	17.25	-17.25	3.74784	-3.74794	10.8398	-10.8404
-16.4398	15.27	-15.27	3.3197	-3.32	9.60333	-9.60352
-16.4268	13.22	-13.22	2.87788	-2.87808	8.32633	-8.32677
-16.4138	11.39	-11.39	2.48168	-2.48182	7.18263	-7.18295
-16.4008	10.1	-10.1	2.20236	-2.20243	6.37751	-6.37793
-16.3888	9.451	-9.451	2.06354	-2.06359	5.97908	-5.97918
-16.3758	9.214	-9.214	2.01382	-2.01383	5.83753	-5.83773
-16.3628	8.945	-8.945	1.95626	-1.95631	5.67255	-5.67276
-16.3498	8.272	-8.272	1.8097	-1.80976	5.2489	-5.24933
-16.3378	7.099	-7.099	1.55333	-1.55344	4.50667	-4.50678
-16.3248	5.602	-5.603	1.22612	-1.22624	3.55827	-3.55849
-16.3118	4.072	-4.073	0.89146	-0.89156	2.58791	-2.58832
-16.2988	2.743	-2.743	0.60051	-0.60059	1.7439	-1.74413
-16.2868	1.72	-1.72	0.37668	-0.37675	1.09426	-1.09444
-16.2738	1.005	-1.005	0.22005	-0.22009	0.63954	-0.63965
-16.2608	0.5437	-0.5438	0.1191	-0.11913	0.34626	-0.34636
-16.2478	0.2701	-0.2701	0.05917	-0.05918	0.17206	-0.17211
-16.2358	0.1218	-0.1219	0.0267	-0.0267	0.07765	-0.07767
-16.2228	0.04945	-0.04946	0.01084	-0.01084	0.03152	-0.03153
-16.2098	0.01792	-0.01793	0.00393	-0.00393	0.01142	-0.01143
-16.1968	0.00577	-0.00577	0.00126	-0.00126	0.00368	-0.00368
-16.1838	0.00164	-0.00164	0.00036	-0.00036	0.00105	-0.00105
-16.1718	0.00041	-0.00041	9e-05	-9e-05	0.00026	-0.00026
-16.1588	9e-05	-9e-05	2e-05	-2e-05	6e-05	-6e-05
-16.1458	2e-05	-2e-05	0	0	1e-05	-1e-05
-16.1328	0	0	0	0	0	0
-16.1208	0	0	0	0	0	0
-16.1078	0	0	0	0	0	0
-16.0948	0	0	0	0	0	0
-16.0818	0	0	0	0	0	0
-16.0698	0	0	0	0	0	0
-16.0568	0	0	0	0	0	0
-16.0438	0	0	0	0	0	0
-16.0308	0	0	0	0	0	0
-16.0188	0	0	0	0	0	0
-16.0058	0	0	0	0	0	0
-15.9928	0	0	0	0	0	0
-15.9798	0	0	0	0	0	0
-15.9668	0	0	0	0	0	0
-15.9548	0	0	0	0	0	0
-15.9418	0	0	0	0	0	0
-15.9288	0	0	0	0	0	0
-15.9158	0	0	0	0	0	0
-15.9038	0	0	0	0	0	0
-15.8908	0	0	0	0	0	0
-15.8778	0	0	0	0	0	0
-15.8648	0	0	0	0	0	0
-15.8528	0	0	0	0	0	0
-15.8398	0	0	0	0	0	0
-15.8268	0	0	0	0	0	0
-15.8138	0	0	0	0	0	0
-15.8018	0	0	0	0	0	0
-15.7888	0	0	0	0	0	0
-15.7758	0	0	0	0	0	0
-15.7628	0	0	0	0	0	0
-15.7498	0	0	0	0	0	0
-15.7378	0	0	0	0	0	0
-15.7248	0	0	0	0	0	0
-15.7118	0	0	0	0	0	0
-15.6988	0	0	0	0	0	0
-15.6868	0	0	0	0	0	0
-15.6738	0	0	0	0	0	0
-15.6608	0	0	0	0	0	0
-15.6478	0	0	0	0	0	0
-15.6358	0	0	0	0	0	0
-15.6228	0	0	0	0	0	0
-15.6098	0	0	0	0	0	0
-15.5968	0	0	0	0	0	0
-15.5848	0	0	0	0	0	0
-15.5718	0	0	0	0	0	0
-15.5588	0	0	0	0	0	0
-15.5458	0	0	0	0	0	0
-15.5338	0	0	0	0	0	0
-15.5208	0	0	0	0	0	0
-15.5078	0	0	0	0	0	0
-15.4948	0	0	0	0	0	0
-15.4818	0	0	0	0	0	0
-15.4698	0	0	0	0	0	0
-15.4568	0	0	0	0	0	0
-15.4438	0	0	0	0	0	0
-15.4308	0	0	0	0	0	0
-15.4188	0	0	0	0	0	0
-15.4058	0	0	0	0	0	0
-15.3928	0	0	0	0	0	0
-15.3798	0	0	0	0	0	0
-15.3678	0	0	0	0	0	0
-15.3548	0	0	0	0	0	0
-15.3418	0	0	0	0	0	0
-15.3288	0	0	0	0	0	0
-15.3168	0	0	0	0	0	0
-15.3038	0	0	0	0	0	0
-15.2908	0	0	0	0	0	0
-15.2778	0	0	0	0	0	0
-15.2648	0	0	0	0	0	0
-15.2528	0	0	0	0	0	0
-15.2398	0	0	0	0	0	0
-15.2268	0	0	0	0	0	0
-15.2138	0	0	0	0	0	0
-15.2018	0	0	0	0	0	0
-15.1888	0	0	0	0	0	0
-15.1758	0	0	0	0	0	0
-15.1628	0	0	0	0	0	0
-15.1508	0	0	0	0	0	0
-15.1378	0	0	0	0	0	0
-15.1248	0	0	0	0	0	0
-15.1118	0	0	0	0	0	0
-15.0998	0	0	0	0	0	0
-15.0868	0	0	0	0	0	0
-15.0738	0	0	0	0	0	0
-15.0608	0	0	0	0	0	0
-15.0478	0	0	0	0	0	0
-15.0358	0	0	0	0	0	0
-15.0228	0	0	0	0	0	0
-15.0098	0	0	0	0	0	0
-14.9968	0	0	0	0	0	0
-14.9848	0	0	0	0	0	0
-14.9718	0	0	0	0	0	0
-14.9588	0	0	0	0	0	0
-14.9458	0	0	0	0	0	0
-14.9338	0	0	0	0	0	0
-14.9208	0	0	0	0	0	0
-14.9078	0	0	0	0	0	0
-14.8948	0	0	0	0	0	0
-14.8828	0	0	0	0	0	0
-14.8698	0	0	0	0	0	0
-14.8568	0	0	0	0	0	0
-14.8438	0	0	0	0	0	0
-14.8318	0	0	0	0	0	0
-14.8188	0	0	0	0	0	0
-14.8058	0	0	0	0	0	0
-14.7928	0	0	0	0	0	0
-14.7798	0	0	0	0	0	0
-14.7678	0	0	0	0	0	0
-14.7548	0	0	0	0	0	0
-14.7418	0	0	0	0	0	0
-14.7288	0	0	0	0	0	0
-14.7168	0	0	0	0	0	0
-14.7038	0	0	0	0	0	0
-14.6908	0	0	0	0	0	0
-14.6778	0	0	0	0	0	0
-14.6658	0	0	0	0	0	0
-14.6528	0	0	0	0	0	0
-14.6398	0	0	0	0	0	0
-14.6268	0	0	0	0	0	0
-14.6148	0	0	0	0	0	0
-14.6018	0	0	0	0	0	0
-14.5888	0	0	0	0	0	0
-14.5758	0	0	0	0	0	0
-14.5628	0	0	0	0	0	0
-14.5508	0	0	0	0	0	0
-14.5378	0	0	0	0	0	0
-14.5248	0	0	0	0	0	0
-14.5118	0	0	0	0	0	0
-14.4998	0	0	0	0	0	0
-14.4868	0	0	0	0	0	0
-14.4738	0	0	0	0	0	0
-14.4608	0	0	0	0	0	0
-14.4488	0	0	0	0	0	0
-14.4358	0	0	0	0	0	0
-14.4228	0	0	0	0	0	0
-14.4098	0	0	0	0	0	0
-14.3978	0	0	0	0	0	0
-14.3848	0	0	0	0	0	0
-14.3718	0	0	0	0	0	0
-14.3588	0	0	0	0	0	0
-14.3458	0	0	0	0	0	0
-14.3338	0	0	0	0	0	0
-14.3208	0	0	0	0	0	0
-14.3078	0	0	0	0	0	0
-14.2948	0	0	0	0	0	0
-14.2828	0	0	0	0	0	0
-14.2698	0	0	0	0	0	0
-14.2568	0	0	0	0	0	0
-14.2438	0	0	0	0	0	0
-14.2318	0	0	0	0	0	0
-14.2188	0	0	0	0	0	0
-14.2058	0	0	0	0	0	0
-14.1928	0	0	0	0	0	0
-14.1808	0	0	0	0	0	0
-14.1678	0	0	0	0	0	0
-14.1548	0	0	0	0	0	0
-14.1418	0	0	0	0	0	0
-14.1298	0	0	0	0	0	0
-14.1168	0	0	0	0	0	0
-14.1038	0	0	0	0	0	0
-14.0908	0	0	0	0	0	0
-14.0778	0	0	0	0	0	0
-14.0658	0	0	0	0	0	0
-14.0528	0	0	0	0	0	0
-14.0398	0	0	0	0	0	0
-14.0268	0	0	0	0	0	0
-14.0148	0	0	0	0	0	0
-14.0018	0	0	0	0	0	0
-13.9888	0	0	0	0	0	0
-13.9758	0	0	0	0	0	0
-13.9638	0	0	0	0	0	0
-13.9508	0	0	0	0	0	0
-13.9378	0	0	0	0	0	0
-13.9248	0	0	0	0	0	0
-13.9128	0	0	0	0	0	0
-13.8998	0	0	0	0	0	0
-13.8868	0	0	0	0	0	0
-13.8738	0	0	0	0	0	0
-13.8608	0	0	0	0	0	0
-13.8488	0	0	0	0	0	0
-13.8358	0	0	0	0	0	0
-13.8228	0	0	0	0	0	0
-13.8098	0	0	0	0	0	0
-13.7978	0	0	0	0	0	0
-13.7848	0	0	0	0	0	0
-13.7718	0	0	0	0	0	0
-13.7588	0	0	0	0	0	0
-13.7468	0	0	0	0	0	0
-13.7338	0	0	0	0	0	0
-13.7208	0	0	0	0	0	0
-13.7078	0	0	0	0	0	0
-13.6958	0	0	0	0	0	0
-13.6828	1e-05	-1e-05	0	0	0	0
-13.6698	5e-05	-5e-05	2e-05	-2e-05	2e-05	-2e-05
-13.6568	0.00026	-0.00025	0.0001	-0.0001	0.0001	-0.0001
-13.6438	0.00112	-0.00111	0.00043	-0.00043	0.00043	-0.00043
-13.6318	0.00428	-0.00428	0.00164	-0.00164	0.00166	-0.00166
-13.6188	0.01447	-0.01447	0.00553	-0.00553	0.0056	-0.0056
-13.6058	0.043	-0.04298	0.01644	-0.01643	0.01664	-0.01664
-13.5928	0.1124	-0.1123	0.04296	-0.04296	0.04349	-0.04348
-13.5808	0.2586	-0.2586	0.0989	-0.09888	0.10009	-0.10007
-13.5678	0.5253	-0.5252	0.20094	-0.2009	0.20328	-0.20324
-13.5548	0.9458	-0.9456	0.36206	-0.36195	0.36598	-0.36591
-13.5418	1.524	-1.524	0.584	-0.58392	0.58947	-0.58936
-13.5298	2.237	-2.236	0.8593	-0.85918	0.86492	-0.86481
-13.5168	3.087	-3.087	1.19103	-1.19094	1.19294	-1.19281
-13.5038	4.183	-4.183	1.6235	-1.62337	1.61469	-1.6145
-13.4908	5.766	-5.766	2.25274	-2.2525	2.22335	-2.22307
-13.4788	8.099	-8.098	3.18112	-3.18064	3.12026	-3.11993
-13.4658	11.21	-11.21	4.41639	-4.41586	4.31611	-4.3158
-13.4528	14.64	-14.64	5.77729	-5.77689	5.63785	-5.63729
-13.4398	17.48	-17.48	6.90224	-6.90202	6.73422	-6.73367
-13.4278	18.75	-18.75	7.39978	-7.39978	7.22163	-7.22162
-13.4148	17.9	-17.9	7.06475	-7.06506	6.89811	-6.89826
-13.4018	15.23	-15.23	6.0113	-6.01167	5.8709	-5.87172
-13.3888	11.72	-11.72	4.62877	-4.62915	4.5183	-4.51878
-13.3758	8.575	-8.576	3.39434	-3.39447	3.3026	-3.30292
-13.3638	6.696	-6.697	2.66792	-2.66802	2.5751	-2.5752
-13.3508	6.418	-6.417	2.57962	-2.57961	2.46232	-2.46223
-13.3378	7.489	-7.489	3.02928	-3.02907	2.86915	-2.86904
-13.3248	9.293	-9.292	3.7682	-3.7681	3.55875	-3.55854
-13.3128	11.17	-11.17	4.53234	-4.53213	4.28104	-4.28076
-13.2998	12.76	-12.76	5.1713	-5.17107	4.89665	-4.89636
-13.2868	14.11	-14.1	5.70736	-5.70709	5.42549	-5.42541
-13.2738	15.53	-15.53	6.27104	-6.27056	5.99343	-5.99334
-13.2618	17.25	-17.25	6.94725	-6.9471	6.67706	-6.67697
-13.2488	19.08	-19.08	7.66415	-7.6638	7.40317	-7.40312
-13.2358	20.5	-20.5	8.21692	-8.2169	7.97039	-7.97035
-13.2228	21.02	-21.02	8.40488	-8.40486	8.18804	-8.18802
-13.2108	20.5	-20.5	8.17535	-8.17565	8.00381	-8.00402
-13.1978	19.24	-19.24	7.6486	-7.6486	7.53423	-7.53438
-13.1848	17.78	-17.78	7.04147	-7.04158	6.98936	-6.98949
-13.1718	16.63	-16.63	6.55836	-6.55846	6.5645	-6.56474
-13.1588	16.05	-16.05	6.30664	-6.30664	6.35975	-6.35975
-13.1468	15.99	-15.99	6.26628	-6.26628	6.35636	-6.35635
-13.1338	16.14	-16.14	6.31427	-6.31449	6.43245	-6.43245
-13.1208	16.08	-16.08	6.28017	-6.28028	6.41956	-6.41956
-13.1078	15.43	-15.43	6.02039	-6.0205	6.17338	-6.1735
-13.0958	14.08	-14.08	5.48562	-5.48588	5.64086	-5.64103
-13.0828	12.2	-12.2	4.75145	-4.75154	4.89493	-4.89515
-13.0698	10.25	-10.26	3.99782	-3.99809	4.11624	-4.11645
-13.0568	8.767	-8.767	3.42947	-3.42958	3.5152	-3.51541
-13.0448	8.064	-8.064	3.17266	-3.17257	3.2257	-3.22574
-13.0318	8.109	-8.109	3.20842	-3.20842	3.23544	-3.2354
-13.0188	8.548	-8.547	3.39338	-3.39338	3.40606	-3.40603
-13.0058	8.957	-8.957	3.55962	-3.55958	3.57063	-3.57063
-12.9938	9.121	-9.121	3.62097	-3.62097	3.64356	-3.64354
-12.9808	9.098	-9.098	3.60316	-3.6031	3.64808	-3.64812
-12.9678	9.059	-9.059	3.5756	-3.57561	3.64911	-3.64912
-12.9548	9.033	-9.033	3.5537	-3.55376	3.65421	-3.65424
-12.9418	8.83	-8.83	3.46544	-3.4655	3.58407	-3.58412
-12.9298	8.201	-8.202	3.21382	-3.21384	3.33581	-3.33588
-12.9168	7.076	-7.076	2.77114	-2.7712	2.88185	-2.88194
-12.9038	5.666	-5.666	2.21877	-2.21892	2.30975	-2.30986
-12.8908	4.343	-4.344	1.70226	-1.70236	1.77255	-1.77286
-12.8788	3.413	-3.413	1.3399	-1.33997	1.39505	-1.39509
-12.8658	2.949	-2.949	1.16018	-1.16023	1.20757	-1.20759
-12.8528	2.796	-2.796	1.10197	-1.10198	1.14663	-1.14663
-12.8398	2.701	-2.701	1.06556	-1.06557	1.10858	-1.10858
-12.8278	2.468	-2.468	0.97418	-0.97425	1.01334	-1.01336
-12.8148	2.045	-2.045	0.80729	-0.80739	0.83972	-0.83978
-12.8018	1.508	-1.508	0.59523	-0.59531	0.61912	-0.61919
-12.7888	0.9815	-0.9816	0.38755	-0.38759	0.40309	-0.40317
-12.7768	0.5627	-0.5628	0.22218	-0.22222	0.23109	-0.23117
-12.7638	0.2838	-0.2838	0.11204	-0.11207	0.11654	-0.11657
-12.7508	0.1258	-0.1258	0.04968	-0.04969	0.05167	-0.05169
-12.7378	0.04904	-0.04905	0.01936	-0.01937	0.02014	-0.02015
-12.7258	0.0168	-0.01681	0.00663	-0.00664	0.0069	-0.0069
-12.7128	0.00506	-0.00506	0.002	-0.002	0.00208	-0.00208
-12.6998	0.00134	-0.00134	0.00053	-0.00053	0.00055	-0.00055
-12.6868	0.00031	-0.00031	0.00012	-0.00012	0.00013	-0.00013
-12.6738	6e-05	-6e-05	3e-05	-3e-05	3e-05	-3e-05
-12.6618	1e-05	-1e-05	0	0	0	0
-12.6488	0	0	0	0	0	0
-12.6358	0	0	0	0	0	0
-12.6228	0	0	0	0	0	0
-12.6108	0	0	0	0	0	0
-12.5978	0	0	0	0	0	0
-12.5848	0	0	0	0	0	0
-12.5718	0	0	0	0	0	0
-12.5598	0	0	0	0	0	0
-12.5468	0	0	0	0	0	0
-12.5338	0	0	0	0	0	0
-12.5208	0	0	0	0	0	0
-12.5088	0	0	0	0	0	0
-12.4958	0	0	0	0	0	0
-12.4828	0	0	0	0	0	0
-12.4698	0	0	0	0	0	0
-12.4568	0	0	0	0	0	0
-12.4448	3e-05	-3e-05	1e-05	-1e-05	1e-05	-1e-05
-12.4318	0.00014	-0.00014	5e-05	-5e-05	6e-05	-6e-05
-12.4188	0.00068	-0.00068	0.00025	-0.00025	0.00031	-0.00031
-12.4058	0.00284	-0.00284	0.00105	-0.00105	0.00128	-0.00128
-12.3938	0.01047	-0.01047	0.00386	-0.00386	0.00472	-0.00471
-12.3808	0.03399	-0.03398	0.01253	-0.01252	0.01531	-0.0153
-12.3678	0.09745	-0.09742	0.03592	-0.03592	0.04389	-0.04388
-12.3548	0.2474	-0.2473	0.09121	-0.09118	0.11142	-0.11139
-12.3428	0.5581	-0.558	0.20579	-0.20575	0.25135	-0.25129
-12.3298	1.125	-1.125	0.41497	-0.41488	0.5067	-0.50663
-12.3168	2.043	-2.043	0.75372	-0.75361	0.92028	-0.92012
-12.3038	3.379	-3.379	1.24684	-1.24667	1.52245	-1.52226
-12.2918	5.163	-5.162	1.90462	-1.90435	2.32724	-2.32706
-12.2788	7.402	-7.401	2.72952	-2.72915	3.34059	-3.34016
-12.2658	10.11	-10.11	3.72521	-3.72486	4.57228	-4.57181
-12.2528	13.3	-13.3	4.89293	-4.89268	6.03113	-6.03079
-12.2398	16.9	-16.9	6.20331	-6.20296	7.68581	-7.68548
-12.2278	20.63	-20.63	7.55717	-7.55632	9.41367	-9.41287
-12.2148	23.98	-23.98	8.767	-8.7669	10.9714	-10.9711
-12.2018	26.26	-26.26	9.5866	-9.5865	12.0398	-12.0398
-12.1888	26.88	-26.88	9.8019	-9.8019	12.3388	-12.3388
-12.1768	25.62	-25.62	9.3422	-9.3424	11.7692	-11.7693
-12.1638	22.84	-22.84	8.33675	-8.33718	10.4909	-10.4913
-12.1508	19.35	-19.35	7.07618	-7.07646	8.86895	-8.86949
-12.1378	16.01	-16.01	5.88022	-5.88048	7.31022	-7.31051
-12.1258	13.4	-13.4	4.95196	-4.95202	6.07693	-6.07719
-12.1128	11.55	-11.55	4.30219	-4.30233	5.19829	-5.19867
-12.0998	10.12	-10.12	3.7936	-3.79372	4.51927	-4.51945
-12.0868	8.653	-8.654	3.26099	-3.26116	3.84489	-3.84496
-12.0748	6.944	-6.945	2.62534	-2.6256	3.07488	-3.07495
-12.0618	5.083	-5.084	1.92552	-1.92566	2.24609	-2.24626
-12.0488	3.344	-3.345	1.26814	-1.26837	1.47578	-1.47593
-12.0358	1.978	-1.979	0.75104	-0.75116	0.87216	-0.87232
-12.0238	1.093	-1.093	0.41593	-0.416	0.48101	-0.4811
-12.0108	0.6544	-0.6545	0.25064	-0.25066	0.2866	-0.28666
-11.9978	0.5561	-0.5561	0.21525	-0.21523	0.24171	-0.24171
-11.9848	0.6774	-0.6773	0.26388	-0.26387	0.29301	-0.29299
-11.9718	0.9021	-0.9021	0.35215	-0.35213	0.38963	-0.38963
-11.9598	1.121	-1.121	0.43764	-0.43763	0.48383	-0.48381
-11.9468	1.24	-1.24	0.48441	-0.48441	0.53551	-0.53548
-11.9338	1.21	-1.21	0.47269	-0.4727	0.52254	-0.52254
-11.9208	1.039	-1.039	0.40571	-0.40574	0.44845	-0.44847
-11.9088	0.7838	-0.7838	0.30613	-0.30617	0.33838	-0.33841
-11.8958	0.5199	-0.52	0.20306	-0.20309	0.22443	-0.2245
-11.8828	0.3031	-0.3032	0.1184	-0.11843	0.13088	-0.1309
-11.8698	0.1554	-0.1554	0.06069	-0.0607	0.06708	-0.06709
-11.8578	0.07	-0.07002	0.02734	-0.02735	0.03022	-0.03023
-11.8448	0.02772	-0.02773	0.01083	-0.01083	0.01197	-0.01197
-11.8318	0.00965	-0.00965	0.00377	-0.00377	0.00417	-0.00417
-11.8188	0.00295	-0.00295	0.00115	-0.00115	0.00127	-0.00128
-11.8068	0.00079	-0.00079	0.00031	-0.00031	0.00034	-0.00034
-11.7938	0.00019	-0.00019	7e-05	-7e-05	8e-05	-8e-05
-11.7808	4e-05	-4e-05	2e-05	-2e-05	2e-05	-2e-05
-11.7678	1e-05	-1e-05	0	0	0	0
-11.7548	0	0	0	0	0	0
-11.7428	0	0	0	0	0	0
-11.7298	0	0	0	0	0	0
-11.7168	0	0	0	0	0	0
-11.7038	0	0	0	0	0	0
-11.6918	0	0	0	0	0	0
-11.6788	0	0	0	0	0	0
-11.6658	0	0	0	0	0	0
-11.6528	0	0	0	0	0	0
-11.6408	0	0	0	0	0	0
-11.6278	0	0	0	0	0	0
-11.6148	0	0	0	0	0	0
-11.6018	0	0	0	0	0	0
-11.5898	0	0	0	0	0	0
-11.5768	0	0	0	0	0	0
-11.5638	0	0	0	0	0	0
-11.5508	0	0	0	0	0	0
-11.5378	0	0	0	0	0	0
-11.5258	0	0	0	0	0	0
-11.5128	0	0	0	0	0	0
-11.4998	0	0	0	0	0	0
-11.4868	0	0	0	0	0	0
-11.4748	0	0	0	0	0	0
-11.4618	0	0	0	0	0	0
-11.4488	0	0	0	0	0	0
-11.4358	0	0	0	0	0	0
-11.4238	0	0	0	0	0	0
-11.4108	0	0	0	0	0	0
-11.3978	0	0	0	0	0	0
-11.3848	0	0	0	0	0	0
-11.3728	0	0	0	0	0	0
-11.3598	0	0	0	0	0	0
-11.3468	0	0	0	0	0	0
-11.3338	0	0	0	0	0	0
-11.3218	0	0	0	0	0	0
-11.3088	0	0	0	0	0	0
-11.2958	0	0	0	0	0	0
-11.2828	0	0	0	0	0	0
-11.2698	0	0	0	0	0	0
-11.2578	0	0	0	0	0	0
-11.2448	0	0	0	0	0	0
-11.2318	0	0	0	0	0	0
-11.2188	0	0	0	0	0	0
-11.2068	0	0	0	0	0	0
-11.1938	0	0	0	0	0	0
-11.1808	0	0	0	0	0	0
-11.1678	0	0	0	0	0	0
-11.1558	0	0	0	0	0	0
-11.1428	0	0	0	0	0	0
-11.1298	0	0	0	0	0	0
-11.1168	0	0	0	0	0	0
-11.1048	0	0	0	0	0	0
-11.0918	1e-05	-1e-05	0	0	0	0
-11.0788	4e-05	-4e-05	2e-05	-2e-05	2e-05	-2e-05
-11.0658	0.00021	-0.00021	8e-05	-8e-05	9e-05	-9e-05
-11.0528	0.00094	-0.00094	0.00034	-0.00034	0.00038	-0.00038
-11.0408	0.00368	-0.00368	0.00131	-0.00131	0.00149	-0.00149
-11.0278	0.01263	-0.01262	0.0045	-0.0045	0.00512	-0.00512
-11.0148	0.03806	-0.03804	0.01356	-0.01355	0.01543	-0.01543
-11.0018	0.1008	-0.1008	0.03591	-0.0359	0.04087	-0.04086
-10.9898	0.2347	-0.2346	0.0836	-0.08358	0.09516	-0.09514
-10.9768	0.4804	-0.4803	0.17109	-0.17106	0.19475	-0.19471
-10.9638	0.8642	-0.864	0.30785	-0.30775	0.35037	-0.35032
-10.9508	1.367	-1.366	0.4868	-0.4867	0.55411	-0.55402
-10.9388	1.9	-1.9	0.67667	-0.67665	0.77019	-0.77015
-10.9258	2.321	-2.321	0.8268	-0.8268	0.9412	-0.94118
-10.9128	2.493	-2.493	0.88817	-0.88817	1.01095	-1.01095
-10.8998	2.354	-2.355	0.8386	-0.83864	0.9546	-0.95469
-10.8878	1.954	-1.954	0.69605	-0.69614	0.79232	-0.7924
-10.8748	1.426	-1.426	0.50785	-0.50796	0.57816	-0.57819
-10.8618	0.9146	-0.9147	0.32574	-0.32581	0.3708	-0.37089
-10.8488	0.5161	-0.5162	0.18382	-0.18387	0.20924	-0.20928
-10.8368	0.2578	-0.2579	0.09185	-0.09188	0.10457	-0.1046
-10.8238	0.1206	-0.1207	0.04299	-0.043	0.04901	-0.04902
-10.8108	0.07518	-0.07518	0.02684	-0.02684	0.0308	-0.0308
-10.7978	0.1141	-0.1141	0.04083	-0.04082	0.04726	-0.04725
-10.7848	0.273	-0.2729	0.09772	-0.09768	0.11335	-0.11332
-10.7728	0.6372	-0.6371	0.22813	-0.22808	0.26469	-0.26461
-10.7598	1.324	-1.324	0.47401	-0.47389	0.54999	-0.54984
-10.7468	2.421	-2.421	0.86685	-0.86667	1.00583	-1.00565
-10.7338	3.893	-3.892	1.39375	-1.3936	1.61717	-1.61697
-10.7218	5.502	-5.502	1.97004	-1.96952	2.28553	-2.28537
-10.7088	6.836	-6.836	2.44754	-2.44724	2.83976	-2.83947
-10.6958	7.466	-7.466	2.673	-2.673	3.10142	-3.10141
-10.6828	7.168	-7.168	2.5664	-2.56647	2.97775	-2.97777
-10.6708	6.052	-6.053	2.16677	-2.16689	2.51414	-2.51444
-10.6578	4.502	-4.503	1.61186	-1.61202	1.87022	-1.87076
-10.6448	2.977	-2.977	1.06565	-1.06579	1.23677	-1.23697
-10.6318	1.826	-1.826	0.65338	-0.65349	0.75895	-0.75908
-10.6198	1.226	-1.226	0.43818	-0.43821	0.51054	-0.51057
-10.6068	1.231	-1.231	0.43952	-0.43951	0.51477	-0.5147
-10.5938	1.843	-1.842	0.65711	-0.65698	0.77181	-0.77164
-10.5808	3.003	-3.002	1.07067	-1.07049	1.25851	-1.25832
-10.5678	4.533	-4.532	1.61591	-1.61575	1.89989	-1.89965
-10.5558	6.079	-6.078	2.16732	-2.16713	2.54827	-2.5482
-10.5428	7.182	-7.182	2.56056	-2.56048	3.01051	-3.01044
-10.5298	7.463	-7.463	2.66067	-2.6607	3.12832	-3.12832
-10.5168	6.819	-6.82	2.43105	-2.43115	2.85871	-2.85906
-10.5048	5.486	-5.486	1.95575	-1.95594	2.29979	-2.29996
-10.4918	3.906	-3.906	1.39235	-1.39251	1.63764	-1.63786
-10.4788	2.524	-2.524	0.89944	-0.89962	1.05927	-1.05942
-10.4658	1.639	-1.639	0.58348	-0.58357	0.69066	-0.69074
-10.4538	1.388	-1.388	0.49336	-0.49336	0.59061	-0.59063
-10.4408	1.803	-1.802	0.63956	-0.63945	0.7732	-0.77311
-10.4278	2.83	-2.829	1.0033	-1.00315	1.21738	-1.21721
-10.4148	4.297	-4.296	1.52313	-1.52298	1.84976	-1.84954
-10.4028	5.863	-5.863	2.0784	-2.07827	2.52457	-2.52437
-10.3898	7.073	-7.072	2.50701	-2.50693	3.04535	-3.04515
-10.3768	7.53	-7.53	2.66865	-2.66865	3.24268	-3.24267
-10.3638	7.114	-7.114	2.52066	-2.52071	3.06511	-3.06538
-10.3508	6.082	-6.082	2.15284	-2.15299	2.62378	-2.62396
-10.3388	4.965	-4.965	1.75283	-1.75293	2.14969	-2.14985
-10.3258	4.338	-4.338	1.52312	-1.52316	1.89217	-1.89221
-10.3128	4.588	-4.588	1.59954	-1.59948	2.01949	-2.01945
-10.2998	5.79	-5.79	2.00851	-2.0083	2.56506	-2.5648
-10.2878	7.729	-7.729	2.67356	-2.67331	3.43491	-3.43446
-10.2748	10.03	-10.03	3.46368	-3.46323	4.46707	-4.46679
-10.2618	12.37	-12.37	4.25991	-4.25941	5.52007	-5.51938
-10.2488	14.61	-14.61	5.00796	-5.00788	6.53602	-6.53585
-10.2368	16.82	-16.82	5.72959	-5.7293	7.56193	-7.56143
-10.2238	19.2	-19.2	6.4853	-6.48511	8.69196	-8.69175
-10.2108	21.88	-21.88	7.3142	-7.31402	9.98413	-9.98357
-10.1978	24.7	-24.7	8.17112	-8.17091	11.3651	-11.365
-10.1858	27.17	-27.17	8.90306	-8.90276	12.5932	-12.5931
-10.1728	28.56	-28.56	9.28496	-9.2848	13.3142	-13.3143
-10.1598	28.21	-28.21	9.11676	-9.11696	13.2069	-13.2072
-10.1468	25.91	-25.91	8.33995	-8.34056	12.174	-12.1744
-10.1348	22.09	-22.09	7.0907	-7.09093	10.3999	-10.4003
-10.1218	17.62	-17.62	5.64498	-5.64557	8.30794	-8.30827
-10.1088	13.42	-13.42	4.29444	-4.29486	6.33296	-6.33348
-10.0958	10.11	-10.11	3.23579	-3.23613	4.77172	-4.77208
-10.0828	7.947	-7.947	2.55554	-2.55558	3.74713	-3.74746
-10.0708	7.004	-7.004	2.27712	-2.27708	3.28671	-3.28677
-10.0578	7.299	-7.298	2.41299	-2.41292	3.39848	-3.39836
-10.0448	8.769	-8.768	2.94264	-2.94238	4.05276	-4.05243
-10.0318	11.07	-11.07	3.7499	-3.74954	5.0923	-5.09185
-10.0198	13.47	-13.47	4.58328	-4.58301	6.18144	-6.18122
-10.0068	15.04	-15.04	5.1282	-5.12799	6.8954	-6.89525
-9.99381	15.11	-15.11	5.15455	-5.15456	6.92534	-6.92537
-9.98081	13.67	-13.67	4.66273	-4.66314	6.26922	-6.26969
-9.96881	11.46	-11.46	3.90457	-3.90463	5.26874	-5.26913
-9.95581	9.635	-9.635	3.27137	-3.27144	4.45546	-4.45569
-9.94281	9.26	-9.259	3.12458	-3.12462	4.32246	-4.32253
-9.92981	10.89	-10.88	3.65209	-3.65133	5.12544	-5.12517
-9.91781	14.35	-14.35	4.80135	-4.8011	6.7867	-6.78606
-9.90481	18.84	-18.84	6.3023	-6.30202	8.9168	-8.91622
-9.89181	23.16	-23.16	7.76608	-7.76566	10.9572	-10.957
-9.87881	26.29	-26.29	8.8507	-8.85039	12.411	-12.4108
-9.86581	27.8	-27.8	9.42358	-9.42356	13.0716	-13.0715
-9.85381	28.07	-28.07	9.61324	-9.61339	13.1206	-13.1205
-9.84081	27.95	-27.95	9.69681	-9.69667	12.9558	-12.9559
-9.82781	28.07	-28.07	9.8793	-9.87927	12.9	-12.8998
-9.81481	28.39	-28.39	10.1187	-10.1186	12.9458	-12.9459
-9.80281	28.2	-28.2	10.1455	-10.1454	12.7809	-12.7809
-9.78981	26.65	-26.66	9.65843	-9.65855	12.0316	-12.0317
-9.77681	23.45	-23.45	8.54664	-8.54706	10.552	-10.5526
-9.76381	18.99	-18.99	6.96179	-6.96222	8.52431	-8.52494
-9.75181	14.14	-14.14	5.21596	-5.21619	6.33067	-6.33142
-9.73881	9.711	-9.713	3.60827	-3.60882	4.3375	-4.33811
-9.72581	6.189	-6.19	2.317	-2.31733	2.75691	-2.75731
-9.71281	3.686	-3.687	1.39081	-1.39108	1.63709	-1.6374
-9.70081	2.096	-2.097	0.79811	-0.79824	0.92728	-0.92745
-9.68781	1.24	-1.24	0.47858	-0.47861	0.54395	-0.54405
-9.67481	0.9441	-0.9441	0.37226	-0.37228	0.40794	-0.40796
-9.66181	1.061	-1.061	0.42558	-0.42551	0.45195	-0.4519
-9.64881	1.445	-1.445	0.58371	-0.58363	0.61208	-0.61205
-9.63681	1.931	-1.931	0.7813	-0.78124	0.81653	-0.81646
-9.62381	2.335	-2.334	0.94503	-0.94497	0.98695	-0.98692
-9.61081	2.502	-2.502	1.01289	-1.01289	1.05798	-1.05798
-9.59781	2.376	-2.376	0.96065	-0.96067	1.00494	-1.00498
-9.58581	2.026	-2.026	0.81629	-0.81637	0.85891	-0.85893
-9.57281	1.637	-1.637	0.65161	-0.65164	0.69886	-0.6989
-9.55981	1.441	-1.441	0.55622	-0.55622	0.62609	-0.62606
-9.54681	1.652	-1.652	0.61068	-0.6106	0.73475	-0.73465
-9.53481	2.4	-2.399	0.86205	-0.86197	1.08281	-1.08269
-9.52181	3.66	-3.659	1.3008	-1.30067	1.66035	-1.66022
-9.50881	5.202	-5.202	1.84316	-1.84295	2.36366	-2.36351
-9.49581	6.607	-6.607	2.33891	-2.33878	3.00353	-3.00341
-9.48381	7.409	-7.409	2.62218	-2.62217	3.36797	-3.36784
-9.47081	7.312	-7.312	2.58781	-2.58785	3.32411	-3.32418
-9.45781	6.345	-6.345	2.24552	-2.24569	2.88488	-2.88503
-9.44481	4.841	-4.841	1.71314	-1.71332	2.20079	-2.20102
-9.43281	3.248	-3.248	1.14934	-1.14944	1.47642	-1.47663
-9.41981	1.919	-1.92	0.67936	-0.67947	0.87264	-0.87281
-9.40681	1.013	-1.013	0.35869	-0.35873	0.46058	-0.46068
-9.39381	0.5208	-0.5208	0.18468	-0.1847	0.23657	-0.2366
-9.38081	0.3753	-0.3753	0.1339	-0.13389	0.17013	-0.17013
-9.36881	0.5447	-0.5447	0.19543	-0.19541	0.24642	-0.24638
-9.35581	1.066	-1.066	0.3829	-0.38287	0.48187	-0.4818
-9.34281	2.005	-2.005	0.72055	-0.72039	0.90637	-0.90614
-9.32981	3.361	-3.36	1.20788	-1.20768	1.51922	-1.51899
-9.31781	4.962	-4.961	1.78325	-1.78307	2.24296	-2.24276
-9.30481	6.441	-6.441	2.31481	-2.31475	2.9115	-2.91141
-9.29181	7.35	-7.35	2.64217	-2.64217	3.32244	-3.32234
-9.27881	7.374	-7.374	2.6499	-2.64991	3.33327	-3.33327
-9.26681	6.502	-6.503	2.3372	-2.33729	2.93959	-2.93972
-9.25381	5.04	-5.041	1.81152	-1.81174	2.27858	-2.27869
-9.24081	3.434	-3.435	1.23439	-1.23451	1.55254	-1.55277
-9.22781	2.057	-2.057	0.73936	-0.73947	0.92997	-0.93007
-9.21581	1.083	-1.083	0.38927	-0.38938	0.48958	-0.48975
-9.20281	0.5013	-0.5014	0.18016	-0.1802	0.2266	-0.22666
-9.18981	0.2039	-0.204	0.0733	-0.07331	0.09219	-0.09221
-9.17681	0.07292	-0.07295	0.02621	-0.02622	0.03297	-0.03298
-9.16381	0.02295	-0.02295	0.00825	-0.00825	0.01037	-0.01038
-9.15181	0.00647	-0.00647	0.00232	-0.00232	0.00292	-0.00292
-9.13881	0.00218	-0.00218	0.00077	-0.00077	0.00098	-0.00098
-9.12581	0.00294	-0.00294	0.00101	-0.00101	0.00129	-0.00129
-9.11281	0.00931	-0.00931	0.00318	-0.00318	0.00407	-0.00407
-9.10081	0.02885	-0.02884	0.00986	-0.00986	0.01262	-0.01261
-9.08781	0.07902	-0.079	0.02702	-0.02701	0.03456	-0.03455
-9.07481	0.1903	-0.1903	0.06507	-0.06505	0.08325	-0.08322
-9.06181	0.403	-0.4029	0.13776	-0.13773	0.17626	-0.17619
-9.04981	0.7499	-0.7498	0.25643	-0.25631	0.32802	-0.32794
-9.03681	1.227	-1.227	0.41948	-0.41936	0.5366	-0.53653
-9.02381	1.765	-1.764	0.60336	-0.60327	0.77188	-0.77177
-9.01081	2.233	-2.233	0.76347	-0.76333	0.9766	-0.9765
-8.99881	2.489	-2.489	0.85136	-0.85136	1.089	-1.08898
-8.98581	2.462	-2.462	0.84295	-0.84296	1.07762	-1.07763
-8.97281	2.213	-2.213	0.7603	-0.76034	0.97012	-0.97016
-8.95981	1.949	-1.949	0.67687	-0.67686	0.85878	-0.85881
-8.94681	1.986	-1.986	0.70454	-0.7045	0.88377	-0.88375
-8.93481	2.667	-2.667	0.96791	-0.9678	1.20008	-1.19996
-8.92181	4.26	-4.26	1.56384	-1.56367	1.92739	-1.92713
-8.90881	6.794	-6.793	2.50344	-2.50323	3.07907	-3.07877
-8.89581	9.909	-9.908	3.65562	-3.65534	4.49361	-4.49342
-8.88381	12.85	-12.85	4.74074	-4.74014	5.82695	-5.82687
-8.87081	14.68	-14.68	5.4197	-5.41956	6.6611	-6.66105
-8.85781	14.77	-14.77	5.45019	-5.45022	6.69868	-6.69883
-8.84481	13.06	-13.06	4.81881	-4.81937	5.92261	-5.92289
-8.83281	10.15	-10.15	3.74592	-3.746	4.60384	-4.60432
-8.81981	6.936	-6.937	2.55998	-2.56018	3.1459	-3.1466
-8.80681	4.17	-4.171	1.53921	-1.53949	1.89183	-1.89209
-8.79381	2.217	-2.217	0.81834	-0.81852	1.00582	-1.00596
-8.78181	1.074	-1.074	0.39709	-0.39719	0.48796	-0.48806
-8.76881	0.5584	-0.5584	0.20828	-0.20831	0.25566	-0.25569
-8.75581	0.4828	-0.4828	0.1834	-0.18339	0.22464	-0.22462
-8.74281	0.7358	-0.7357	0.28228	-0.28224	0.34537	-0.34527
-8.73081	1.263	-1.263	0.48565	-0.48555	0.594	-0.59396
-8.71781	1.998	-1.998	0.76838	-0.76829	0.93979	-0.93969
-8.70481	2.798	-2.798	1.07639	-1.0763	1.31642	-1.31634
-8.69181	3.451	-3.451	1.32745	-1.32737	1.62351	-1.62342
-8.67881	3.747	-3.747	1.44141	-1.4414	1.76286	-1.76285
-8.66681	3.598	-3.598	1.38364	-1.38376	1.69233	-1.69239
-8.65381	3.104	-3.104	1.1931	-1.19318	1.45936	-1.45939
-8.64081	2.544	-2.544	0.97651	-0.97656	1.19475	-1.19477
-8.62781	2.298	-2.298	0.8789	-0.8789	1.07599	-1.07597
-8.61581	2.75	-2.75	1.04659	-1.04651	1.28239	-1.28226
-8.60281	4.188	-4.188	1.58911	-1.58881	1.94801	-1.94795
-8.58981	6.68	-6.679	2.53169	-2.53139	3.10431	-3.10421
-8.57681	9.942	-9.941	3.76811	-3.76761	4.62009	-4.61961
-8.56481	13.32	-13.32	5.05058	-5.0502	6.19255	-6.19189
-8.55181	15.99	-15.99	6.06467	-6.06448	7.435	-7.43464
-8.53881	17.29	-17.29	6.56207	-6.56203	8.0433	-8.04321
-8.52581	17.03	-17.03	6.4698	-6.47002	7.92859	-7.9286
-8.51381	15.49	-15.49	5.89558	-5.89557	7.22205	-7.22236
-8.50081	13.2	-13.2	5.03081	-5.03092	6.1604	-6.16073
-8.48781	10.61	-10.61	4.05123	-4.05125	4.95886	-4.95917
-8.47481	8.031	-8.031	3.07282	-3.07312	3.75991	-3.76014
-8.46181	5.672	-5.673	2.17329	-2.17369	2.65869	-2.65902
-8.44981	3.686	-3.686	1.4136	-1.41379	1.72889	-1.72915
-8.43681	2.175	-2.175	0.83479	-0.83492	1.02085	-1.02102
-8.42381	1.162	-1.162	0.44608	-0.44617	0.54536	-0.54546
-8.41081	0.5853	-0.5854	0.22512	-0.22516	0.27482	-0.27489
-8.39881	0.3578	-0.3578	0.13838	-0.13839	0.16794	-0.16794
-8.38581	0.4276	-0.4275	0.1667	-0.16667	0.20052	-0.20048
-8.37281	0.8164	-0.8162	0.31923	-0.3191	0.38274	-0.38264
-8.35981	1.601	-1.601	0.62631	-0.62618	0.75051	-0.75037
-8.34781	2.839	-2.839	1.11083	-1.11064	1.33099	-1.33076
-8.33481	4.473	-4.473	1.75022	-1.74998	2.09679	-2.09633
-8.32181	6.278	-6.277	2.45644	-2.45595	2.94348	-2.94303
-8.30881	7.924	-7.923	3.10149	-3.10145	3.71584	-3.71538
-8.29681	9.136	-9.135	3.57645	-3.57631	4.28638	-4.28607
-8.28381	9.832	-9.832	3.85112	-3.85111	4.61503	-4.61503
-8.27081	10.11	-10.11	3.96114	-3.96103	4.74758	-4.74758
-8.25781	10.07	-10.07	3.94901	-3.94914	4.73382	-4.73372
-8.24481	9.702	-9.702	3.80729	-3.80749	4.56363	-4.56363
-8.23281	8.88	-8.88	3.48596	-3.48647	4.17935	-4.17955
-8.21981	7.542	-7.543	2.96191	-2.96222	3.5512	-3.55121
-8.20681	5.825	-5.826	2.28815	-2.2884	2.74298	-2.74339
-8.19381	4.035	-4.036	1.58515	-1.58537	1.9005	-1.90075
-8.18181	2.489	-2.489	0.97783	-0.97804	1.17233	-1.17257
-8.16881	1.375	-1.375	0.54019	-0.54028	0.64759	-0.64777
-8.15581	0.723	-0.7231	0.28451	-0.28455	0.34103	-0.34109
-8.14281	0.4821	-0.4821	0.19068	-0.19069	0.22845	-0.22846
-8.13081	0.6131	-0.613	0.24388	-0.24384	0.29202	-0.29198
-8.11781	1.14	-1.139	0.4534	-0.45333	0.54312	-0.54297
-8.10481	2.119	-2.119	0.84108	-0.84092	1.00814	-1.00791
-8.09181	3.556	-3.555	1.40425	-1.40403	1.68537	-1.68511
-8.07981	5.308	-5.307	2.07762	-2.0774	2.49887	-2.49876
-8.06681	7.08	-7.079	2.72809	-2.72805	3.29562	-3.29517
-8.05381	8.548	-8.548	3.20575	-3.20575	3.89994	-3.89986
-8.04081	9.552	-9.551	3.42207	-3.42177	4.21619	-4.21596
-8.02881	10.21	-10.21	3.40781	-3.40781	4.28504	-4.28493
-8.01581	10.85	-10.85	3.29741	-3.29721	4.26664	-4.26632
-8.00281	11.78	-11.78	3.23975	-3.23976	4.33297	-4.33256
-7.98981	13.14	-13.14	3.32726	-3.32685	4.58317	-4.58285
-7.97681	14.91	-14.91	3.57216	-3.57191	5.02626	-5.02584
-7.96481	17.02	-17.02	3.94553	-3.94526	5.62951	-5.62929
-7.95181	19.48	-19.48	4.42272	-4.42246	6.3732	-6.37268
-7.93881	22.33	-22.32	4.99695	-4.99685	7.25686	-7.25613
-7.92581	25.5	-25.49	5.65692	-5.65641	8.26187	-8.26172
-7.91381	28.69	-28.69	6.34722	-6.34681	9.30392	-9.30152
-7.90081	31.33	-31.32	6.94404	-6.94394	10.1915	-10.1911
-7.88781	32.59	-32.59	7.26171	-7.26171	10.654	-10.654
-7.87481	31.73	-31.73	7.11719	-7.11749	10.4312	-10.4326
-7.86281	28.47	-28.47	6.42843	-6.42893	9.40863	-9.40933
-7.84981	23.24	-23.24	5.28029	-5.2809	7.71696	-7.71816
-7.83681	17.11	-17.11	3.90661	-3.90722	5.70232	-5.70339
-7.82381	11.28	-11.28	2.58677	-2.58745	3.77149	-3.77241
-7.81181	6.632	-6.634	1.5263	-1.52682	2.2234	-2.22409
-7.79881	3.469	-3.47	0.80044	-0.80074	1.16533	-1.16575
-7.78581	1.611	-1.612	0.3725	-0.3727	0.54204	-0.54228
-7.77281	0.664	-0.6644	0.1537	-0.15378	0.2236	-0.22372
-7.75981	0.2427	-0.2428	0.0562	-0.05623	0.08176	-0.08181
-7.74781	0.07865	-0.0787	0.01821	-0.01822	0.02649	-0.02651
-7.73481	0.02259	-0.02261	0.00523	-0.00523	0.00761	-0.00761
-7.72181	0.00575	-0.00576	0.00133	-0.00133	0.00194	-0.00194
-7.70881	0.00131	-0.00131	0.0003	-0.0003	0.00044	-0.00044
-7.69681	0.00032	-0.00032	8e-05	-8e-05	0.00011	-0.00011
-7.68381	0.00038	-0.00038	0.00012	-0.00012	0.00016	-0.00016
-7.67081	0.00166	-0.00166	0.00056	-0.00056	0.00073	-0.00073
-7.65781	0.00717	-0.00717	0.00244	-0.00244	0.00316	-0.00315
-7.64581	0.02736	-0.02736	0.00933	-0.00933	0.01204	-0.01204
-7.63281	0.09183	-0.0918	0.03131	-0.0313	0.04042	-0.04041
-7.61981	0.2709	-0.2708	0.09236	-0.09234	0.11925	-0.11919
-7.60681	0.7023	-0.7021	0.23949	-0.23942	0.30912	-0.30904
-7.59481	1.601	-1.6	0.54576	-0.54566	0.70452	-0.70436
-7.58181	3.207	-3.206	1.09342	-1.09325	1.41139	-1.41129
-7.56881	5.648	-5.647	1.92595	-1.92542	2.48581	-2.4856
-7.55581	8.746	-8.745	2.98249	-2.98221	3.84982	-3.84899
-7.54281	11.91	-11.91	4.06254	-4.06228	5.24388	-5.24333
-7.53081	14.29	-14.29	4.8728	-4.87276	6.28802	-6.28778
-7.51781	15.11	-15.11	5.15682	-5.15692	6.65151	-6.65151
-7.50481	14.17	-14.17	4.83956	-4.83957	6.2355	-6.2358
-7.49181	11.9	-11.9	4.07078	-4.07117	5.23388	-5.23401
-7.47981	9.143	-9.144	3.14094	-3.14121	4.01875	-4.01927
-7.46681	6.693	-6.694	2.31648	-2.3166	2.93761	-2.93794
-7.45381	4.929	-4.93	1.72504	-1.72507	2.15879	-2.15889
-7.44081	3.799	-3.8	1.34591	-1.34601	1.65982	-1.65989
-7.42881	3.031	-3.031	1.08402	-1.08406	1.32163	-1.32167
-7.41581	2.38	-2.38	0.85606	-0.85615	1.03686	-1.03692
-7.40281	1.754	-1.754	0.63244	-0.63244	0.7635	-0.7636
-7.38981	1.191	-1.191	0.42929	-0.42934	0.51861	-0.51867
-7.37781	0.7825	-0.7826	0.28039	-0.28042	0.34178	-0.34181
-7.36481	0.6192	-0.6192	0.21727	-0.21725	0.27292	-0.27293
-7.35181	0.7838	-0.7837	0.26767	-0.26762	0.3494	-0.34938
-7.33881	1.359	-1.359	0.45867	-0.45859	0.60891	-0.60885
-7.32681	2.398	-2.398	0.80686	-0.80674	1.07582	-1.07537
-7.31381	3.843	-3.843	1.29221	-1.29175	1.72392	-1.7238
-7.30081	5.448	-5.448	1.83149	-1.83121	2.44419	-2.44407
-7.28781	6.798	-6.798	2.28538	-2.28535	3.04955	-3.0495
-7.27481	7.459	-7.459	2.5073	-2.50728	3.34611	-3.34611
-7.26281	7.194	-7.194	2.41813	-2.41816	3.22699	-3.22702
-7.24981	6.099	-6.1	2.05038	-2.05042	2.73612	-2.73623
-7.23681	4.546	-4.546	1.52801	-1.52814	2.03921	-2.03949
-7.22381	2.978	-2.978	1.00099	-1.00104	1.33599	-1.33609
-7.21181	1.715	-1.715	0.57654	-0.5766	0.7694	-0.7695
-7.19881	0.8687	-0.8688	0.29198	-0.29205	0.38972	-0.3898
-7.18581	0.3885	-0.3886	0.13056	-0.13058	0.17434	-0.17436
-7.17281	0.1592	-0.1592	0.05335	-0.05336	0.07152	-0.07153
-7.16081	0.07769	-0.0777	0.0256	-0.0256	0.03517	-0.03517
-7.14781	0.08777	-0.08776	0.02808	-0.02808	0.04026	-0.04025
-7.13481	0.1824	-0.1824	0.05785	-0.05784	0.084	-0.08398
-7.12181	0.3915	-0.3914	0.12421	-0.12419	0.18037	-0.18035
-7.10981	0.7626	-0.7625	0.24254	-0.24252	0.35129	-0.35123
-7.09681	1.337	-1.337	0.42698	-0.42692	0.61566	-0.61557
-7.08381	2.13	-2.13	0.68457	-0.68452	0.98054	-0.9805
-7.07081	3.13	-3.13	1.01441	-1.01432	1.43976	-1.43969
-7.05781	4.303	-4.303	1.40901	-1.40894	1.97756	-1.97752
-7.04581	5.589	-5.589	1.8503	-1.85018	2.5661	-2.56592
-7.03281	6.861	-6.861	2.29461	-2.29437	3.14713	-3.14705
-7.01981	7.887	-7.887	2.65937	-2.65937	3.6151	-3.61491
-7.00681	8.369	-8.369	2.83859	-2.83859	3.83414	-3.83414
-6.99481	8.078	-8.078	2.75124	-2.75126	3.69949	-3.69951
-6.98181	7.008	-7.009	2.39299	-2.39303	3.20907	-3.20928
-6.96881	5.42	-5.421	1.85357	-1.85361	2.48135	-2.48168
-6.95581	3.716	-3.716	1.27201	-1.27213	1.70103	-1.70133
-6.94381	2.251	-2.251	0.77084	-0.77098	1.03028	-1.03056
-6.93081	1.202	-1.202	0.41181	-0.41189	0.55023	-0.55028
-6.91781	0.5662	-0.5663	0.19399	-0.19401	0.25916	-0.25922
-6.90481	0.2387	-0.2388	0.08178	-0.08179	0.1093	-0.10933
-6.89281	0.1046	-0.1046	0.03572	-0.03572	0.04802	-0.04802
-6.87981	0.09487	-0.09486	0.03212	-0.03211	0.04397	-0.04397
-6.86681	0.2141	-0.214	0.07215	-0.07213	0.09968	-0.09964
-6.85381	0.5556	-0.5554	0.18712	-0.18707	0.25878	-0.25871
-6.84081	1.306	-1.305	0.43973	-0.43963	0.60821	-0.6081
-6.82881	2.705	-2.704	0.91096	-0.91082	1.26001	-1.2599
-6.81581	4.927	-4.926	1.65939	-1.65903	2.29511	-2.29484
-6.80281	7.889	-7.888	2.65692	-2.65644	3.67483	-3.67412
-6.78981	11.1	-11.1	3.73947	-3.73906	5.17225	-5.17193
-6.77781	13.74	-13.74	4.62657	-4.62636	6.3999	-6.39948
-6.76481	14.94	-14.94	5.03266	-5.03266	6.96052	-6.96052
-6.75181	14.29	-14.29	4.81275	-4.81286	6.65648	-6.65688
-6.73881	12.02	-12.03	4.0502	-4.0503	5.60182	-5.60183
-6.72681	8.936	-8.937	3.00998	-3.01009	4.16306	-4.16349
-6.71381	5.961	-5.961	2.00859	-2.00883	2.77726	-2.77742
-6.70081	3.82	-3.821	1.28964	-1.28993	1.78104	-1.78113
-6.68781	2.897	-2.897	0.98276	-0.98276	1.35234	-1.35236
-6.67581	3.315	-3.314	1.13092	-1.13085	1.55068	-1.55049
-6.66281	5.05	-5.049	1.72758	-1.72744	2.36464	-2.36449
-6.64981	7.931	-7.93	2.7144	-2.71402	3.71596	-3.71582
-6.63681	11.56	-11.56	3.95703	-3.9569	5.41789	-5.41772
-6.62481	15.31	-15.31	5.23767	-5.23743	7.17546	-7.17515
-6.61181	18.43	-18.43	6.30455	-6.30445	8.64327	-8.64306
-6.59881	20.33	-20.33	6.95175	-6.95145	9.53608	-9.53608
-6.58581	20.7	-20.7	7.07772	-7.07762	9.71588	-9.71589
-6.57281	19.59	-19.59	6.69883	-6.69894	9.19877	-9.19887
-6.56081	17.29	-17.29	5.91172	-5.91182	8.1204	-8.1207
-6.54781	14.21	-14.21	4.85904	-4.85928	6.67586	-6.67625
-6.53481	10.84	-10.84	3.70761	-3.70778	5.09399	-5.09432
-6.52181	7.696	-7.697	2.62995	-2.63023	3.61303	-3.6132
-6.50981	5.246	-5.246	1.78345	-1.78362	2.44887	-2.44902
-6.49681	3.84	-3.84	1.28304	-1.28307	1.75963	-1.75985
-6.48381	3.671	-3.671	1.18702	-1.18694	1.62421	-1.6242
-6.47081	4.763	-4.762	1.49106	-1.49099	2.03634	-2.03619
-6.45881	6.967	-6.966	2.12834	-2.12805	2.90241	-2.90207
-6.44581	9.987	-9.985	2.9771	-2.97678	4.05429	-4.05357
-6.43281	13.45	-13.45	3.89078	-3.89062	5.29003	-5.28923
-6.41981	17	-17	4.74217	-4.74139	6.43327	-6.43266
-6.40781	20.3	-20.3	5.44421	-5.44363	7.36801	-7.36759
-6.39481	22.96	-22.96	5.93268	-5.93261	8.01098	-8.01038
-6.38181	24.42	-24.42	6.12864	-6.12834	8.25951	-8.25929
-6.36881	24.12	-24.12	5.94146	-5.94167	7.99783	-7.99813
-6.35581	21.83	-21.84	5.33266	-5.33326	7.17498	-7.1754
-6.34381	17.97	-17.97	4.38436	-4.385	5.89855	-5.89957
-6.33081	13.48	-13.48	3.29991	-3.30063	4.44187	-4.4429
-6.31781	9.482	-9.484	2.32806	-2.32863	3.13682	-3.13729
-6.30481	6.814	-6.814	1.65946	-1.65972	2.23874	-2.23898
-6.29281	5.739	-5.739	1.36171	-1.36158	1.83974	-1.83986
-6.27981	5.986	-5.985	1.37733	-1.37731	1.86263	-1.86247
-6.26681	6.939	-6.938	1.56684	-1.56672	2.11986	-2.11973
-6.25381	7.938	-7.937	1.77817	-1.77791	2.40653	-2.40616
-6.24181	8.549	-8.549	1.90983	-1.90968	2.58486	-2.58484
-6.22881	8.716	-8.716	1.94543	-1.94541	2.63488	-2.63484
-6.21581	8.67	-8.67	1.93476	-1.93474	2.62289	-2.62336
-6.20281	8.661	-8.661	1.933	-1.93281	2.62309	-2.62301
-6.19081	8.703	-8.703	1.94267	-1.94268	2.63884	-2.63881
-6.17781	8.554	-8.554	1.90987	-1.90988	2.59566	-2.59573
-6.16481	7.915	-7.916	1.76696	-1.76716	2.40288	-2.40299
-6.15181	6.69	-6.691	1.4939	-1.49412	2.03135	-2.03166
-6.13881	5.07	-5.071	1.13221	-1.13247	1.53983	-1.54009
-6.12681	3.411	-3.412	0.76174	-0.76199	1.03598	-1.0363
-6.11381	2.027	-2.028	0.4527	-0.45285	0.61566	-0.61593
-6.10081	1.061	-1.062	0.23704	-0.23715	0.32239	-0.32253
-6.08781	0.4892	-0.4895	0.10925	-0.10931	0.14859	-0.14867
-6.07581	0.1986	-0.1987	0.04435	-0.04438	0.06033	-0.06036
-6.06281	0.0722	-0.07225	0.01613	-0.01614	0.02194	-0.02195
-6.04981	0.02844	-0.02846	0.00636	-0.00637	0.00867	-0.00868
-6.03681	0.02889	-0.02887	0.0065	-0.00649	0.0089	-0.00889
-6.02481	0.07397	-0.07392	0.01666	-0.01665	0.02285	-0.02284
-6.01181	0.2031	-0.2029	0.04576	-0.04573	0.06275	-0.06272
-5.99881	0.4985	-0.4983	0.11234	-0.11228	0.15408	-0.15401
-5.98581	1.077	-1.077	0.24283	-0.24271	0.33302	-0.33289
-5.97381	2.048	-2.047	0.46138	-0.46125	0.63286	-0.63258
-5.96081	3.421	-3.42	0.7708	-0.77062	1.05727	-1.05699
-5.94781	5.024	-5.023	1.1321	-1.13195	1.55288	-1.55262
-5.93481	6.488	-6.487	1.46201	-1.46189	2.00523	-2.00506
-5.92281	7.365	-7.365	1.65985	-1.65981	2.27675	-2.27669
-5.90981	7.351	-7.351	1.65663	-1.65669	2.27218	-2.27222
-5.89681	6.451	-6.451	1.45351	-1.45362	1.99362	-1.99407
-5.88381	4.976	-4.977	1.12132	-1.12142	1.53809	-1.5384
-5.87081	3.375	-3.376	0.76058	-0.76078	1.04324	-1.04349
-5.85881	2.013	-2.013	0.45353	-0.45372	0.62209	-0.6223
-5.84581	1.055	-1.056	0.2378	-0.23793	0.32617	-0.32634
-5.83281	0.4876	-0.4878	0.10991	-0.10996	0.1507	-0.15077
-5.81981	0.2026	-0.2027	0.04574	-0.04577	0.06254	-0.06258
-5.80781	0.08982	-0.08984	0.02058	-0.02059	0.02751	-0.02752
-5.79481	0.08398	-0.08395	0.02001	-0.02	0.02518	-0.02517
-5.78181	0.1816	-0.1815	0.04403	-0.044	0.05393	-0.0539
-5.76881	0.4493	-0.449	0.10923	-0.10916	0.13325	-0.13317
-5.75681	1.033	-1.033	0.2514	-0.25129	0.30634	-0.30619
-5.74381	2.161	-2.16	0.52627	-0.52604	0.6406	-0.64028
-5.73081	4.111	-4.109	1.00213	-1.00176	1.21857	-1.2181
-5.71781	7.128	-7.126	1.73973	-1.73917	2.11299	-2.11257
-5.70581	11.29	-11.29	2.75956	-2.75874	3.34757	-3.34607
-5.69281	16.39	-16.39	4.0099	-4.0096	4.85836	-4.85766
-5.67981	21.88	-21.88	5.3587	-5.3582	6.48332	-6.48232
-5.66681	26.97	-26.97	6.6152	-6.6144	7.9911	-7.9906
-5.65381	30.87	-30.87	7.5826	-7.5823	9.14449	-9.14409
-5.64181	32.97	-32.97	8.1134	-8.1133	9.76647	-9.76617
-5.62881	33.02	-33.02	8.1393	-8.1397	9.77873	-9.77883
-5.61581	31.1	-31.1	7.6811	-7.6813	9.20948	-9.21019
-5.60281	27.59	-27.6	6.8271	-6.8282	8.16976	-8.17086
-5.59081	23.05	-23.05	5.7125	-5.713	6.82283	-6.82353
-5.57781	18.06	-18.07	4.48472	-4.48548	5.34702	-5.34792
-5.56481	13.21	-13.22	3.28492	-3.28583	3.91062	-3.91112
-5.55181	8.952	-8.954	2.22862	-2.2292	2.64931	-2.64994
-5.53981	5.572	-5.574	1.38865	-1.3891	1.64889	-1.64934
-5.52681	3.16	-3.162	0.7883	-0.78865	0.93521	-0.93556
-5.51381	1.622	-1.623	0.40483	-0.40502	0.47994	-0.48017
-5.50081	0.7491	-0.7495	0.18706	-0.18714	0.2217	-0.2218
-5.48881	0.3113	-0.3115	0.07765	-0.0777	0.09226	-0.09231
-5.47581	0.1208	-0.1209	0.02972	-0.02974	0.03621	-0.03623
-5.46281	0.05752	-0.05754	0.01298	-0.01299	0.01841	-0.01842
-5.44981	0.06374	-0.06373	0.01226	-0.01225	0.02253	-0.02252
-5.43681	0.125	-0.1249	0.02273	-0.02272	0.04545	-0.04543
-5.42481	0.2489	-0.2488	0.04492	-0.04491	0.09087	-0.09082
-5.41181	0.4436	-0.4435	0.08001	-0.07999	0.162	-0.162
-5.39881	0.6966	-0.6965	0.12562	-0.1256	0.25445	-0.2544
-5.38581	0.9619	-0.9618	0.17345	-0.17345	0.35132	-0.35132
-5.37381	1.168	-1.168	0.21057	-0.21056	0.42654	-0.42654
-5.36081	1.246	-1.246	0.22476	-0.22476	0.45526	-0.45526
-5.34781	1.169	-1.17	0.21092	-0.21094	0.42718	-0.42721
-5.33481	0.9648	-0.9649	0.17401	-0.17403	0.3524	-0.35246
-5.32281	0.6997	-0.6998	0.12619	-0.12622	0.25558	-0.25565
-5.30981	0.4462	-0.4463	0.08047	-0.08048	0.163	-0.163
-5.29681	0.2501	-0.2502	0.04511	-0.04512	0.09134	-0.0914
-5.28381	0.1233	-0.1233	0.02223	-0.02224	0.04502	-0.04504
-5.27181	0.0534	-0.05342	0.00963	-0.00963	0.01951	-0.01951
-5.25881	0.02034	-0.02035	0.00367	-0.00367	0.00743	-0.00743
-5.24581	0.00681	-0.00681	0.00123	-0.00123	0.00249	-0.00249
-5.23281	0.002	-0.00201	0.00036	-0.00036	0.00073	-0.00073
-5.22081	0.00052	-0.00052	9e-05	-9e-05	0.00019	-0.00019
-5.20781	0.00012	-0.00012	2e-05	-2e-05	4e-05	-4e-05
-5.19481	3e-05	-3e-05	1e-05	-1e-05	1e-05	-1e-05
-5.18181	5e-05	-5e-05	1e-05	-1e-05	2e-05	-2e-05
-5.16881	0.00025	-0.00025	5e-05	-5e-05	9e-05	-9e-05
-5.15681	0.0012	-0.0012	0.00025	-0.00025	0.00042	-0.00042
-5.14381	0.00504	-0.00503	0.00103	-0.00103	0.00177	-0.00177
-5.13081	0.01862	-0.01861	0.00382	-0.00381	0.00655	-0.00655
-5.11781	0.06051	-0.06048	0.0124	-0.01239	0.02129	-0.02128
-5.10581	0.1729	-0.1728	0.03543	-0.03542	0.06082	-0.0608
-5.09281	0.4342	-0.434	0.08899	-0.08895	0.15279	-0.15269
-5.07981	0.9587	-0.9584	0.19647	-0.19639	0.33729	-0.33719
-5.06681	1.861	-1.86	0.38135	-0.38122	0.65467	-0.65448
-5.05481	3.175	-3.174	0.65063	-0.65051	1.11709	-1.11671
-5.04181	4.762	-4.762	0.97599	-0.97582	1.67531	-1.67524
-5.02881	6.28	-6.279	1.287	-1.2869	2.20948	-2.2094
-5.01581	7.28	-7.28	1.49187	-1.49181	2.56116	-2.56111
-5.00381	7.42	-7.42	1.52055	-1.5206	2.6103	-2.61035
-4.99081	6.648	-6.648	1.36235	-1.36247	2.33895	-2.33902
-4.97781	5.236	-5.237	1.07304	-1.07326	1.84238	-1.84247
-4.96481	3.626	-3.626	0.74302	-0.74314	1.27573	-1.27599
-4.95181	2.207	-2.208	0.45231	-0.45242	0.77651	-0.77669
-4.93981	1.181	-1.181	0.24207	-0.24212	0.41553	-0.41567
-4.92681	0.5556	-0.5558	0.11387	-0.11392	0.1955	-0.19558
-4.91381	0.2298	-0.2299	0.04709	-0.04711	0.08085	-0.08088
-4.90081	0.08355	-0.08359	0.01712	-0.01713	0.0294	-0.02941
-4.88881	0.02677	-0.02678	0.00549	-0.00549	0.00942	-0.00942
-4.87581	0.00787	-0.00788	0.00161	-0.00162	0.00277	-0.00277
-4.86281	0.00359	-0.00359	0.00074	-0.00074	0.00127	-0.00127
-4.84981	0.00748	-0.00747	0.00155	-0.00155	0.00265	-0.00265
-4.83781	0.02541	-0.02539	0.00528	-0.00528	0.00902	-0.00902
-4.82481	0.07977	-0.07973	0.01657	-0.01656	0.02833	-0.02832
-4.81181	0.2208	-0.2207	0.04588	-0.04586	0.07844	-0.0784
-4.79881	0.538	-0.5378	0.11176	-0.11171	0.19108	-0.19101
-4.78681	1.154	-1.154	0.2397	-0.23963	0.40986	-0.40972
-4.77381	2.182	-2.182	0.45326	-0.45316	0.77506	-0.77482
-4.76081	3.647	-3.646	0.7576	-0.7574	1.29543	-1.29515
-4.74781	5.412	-5.411	1.1241	-1.12392	1.92222	-1.92208
-4.73481	7.186	-7.185	1.49214	-1.49202	2.55223	-2.55208
-4.72281	8.645	-8.645	1.79481	-1.79469	3.07078	-3.07022
-4.70981	9.604	-9.604	1.9928	-1.9928	3.41074	-3.41068
-4.69681	10.08	-10.08	2.0899	-2.08992	3.5792	-3.57916
-4.68381	10.18	-10.18	2.11059	-2.11049	3.61662	-3.61664
-4.67181	9.97	-9.971	2.06461	-2.06465	3.54063	-3.54061
-4.65881	9.351	-9.352	1.93547	-1.93556	3.32056	-3.32083
-4.64581	8.224	-8.225	1.70142	-1.70153	2.92024	-2.92055
-4.63281	6.638	-6.639	1.37321	-1.37331	2.35706	-2.3575
-4.62081	4.846	-4.847	1.0021	-1.00218	1.72063	-1.72087
-4.60781	3.194	-3.195	0.66057	-0.66074	1.13401	-1.13429
-4.59481	1.967	-1.967	0.40683	-0.40691	0.69789	-0.69814
-4.58181	1.299	-1.299	0.26889	-0.26893	0.46021	-0.46028
-4.56981	1.197	-1.197	0.24829	-0.24827	0.42313	-0.4231
-4.55681	1.6	-1.6	0.33234	-0.33229	0.56452	-0.56439
-4.54381	2.42	-2.419	0.50314	-0.50298	0.85307	-0.85289
-4.53081	3.567	-3.566	0.74289	-0.74278	1.25749	-1.25723
-4.51881	4.991	-4.99	1.04216	-1.04197	1.75992	-1.75969
-4.50581	6.718	-6.717	1.40708	-1.40685	2.36921	-2.36904
-4.49281	8.812	-8.811	1.8517	-1.85141	3.10868	-3.10848
-4.47981	11.22	-11.22	2.36537	-2.36506	3.9609	-3.9604
-4.46681	13.61	-13.61	2.87456	-2.87432	4.80512	-4.80499
-4.45481	15.34	-15.34	3.24148	-3.2415	5.41659	-5.41658
-4.44181	15.73	-15.73	3.32276	-3.3228	5.55901	-5.55924
-4.42881	14.49	-14.49	3.05317	-3.05355	5.13239	-5.13294
-4.41581	11.94	-11.94	2.49667	-2.49698	4.25121	-4.25206
-4.40381	8.838	-8.84	1.81316	-1.81332	3.18902	-3.18958
-4.39081	6	-6.002	1.17439	-1.17467	2.23085	-2.23146
-4.37781	3.915	-3.916	0.68945	-0.68966	1.54533	-1.54565
-4.36481	2.657	-2.658	0.38202	-0.38213	1.14985	-1.15002
-4.35281	2.042	-2.042	0.21809	-0.21815	0.97284	-0.97295
-4.33981	1.859	-1.859	0.14881	-0.14883	0.9466	-0.94661
-4.32681	2.031	-2.031	0.13932	-0.13931	1.06565	-1.0656
-4.31381	2.616	-2.616	0.17595	-0.17594	1.38261	-1.38247
-4.30181	3.691	-3.691	0.25763	-0.2576	1.94548	-1.94533
-4.28881	5.198	-5.198	0.38235	-0.3823	2.72043	-2.72018
-4.27581	6.86	-6.859	0.5373	-0.53728	3.55234	-3.55224
-4.26281	8.241	-8.241	0.69764	-0.69757	4.20484	-4.2048
-4.24981	8.935	-8.934	0.83155	-0.83151	4.46714	-4.46712
-4.23781	8.755	-8.755	0.91028	-0.9102	4.26013	-4.26038
-4.22481	7.817	-7.817	0.91651	-0.9165	3.67742	-3.67742
-4.21181	6.476	-6.476	0.85186	-0.85192	2.93551	-2.93567
-4.19881	5.187	-5.188	0.73977	-0.73981	2.28649	-2.28662
-4.18681	4.384	-4.385	0.62192	-0.622	1.94759	-1.94766
-4.17381	4.394	-4.394	0.54698	-0.54706	2.06276	-2.06274
-4.16081	5.37	-5.37	0.55284	-0.55284	2.68197	-2.68176
-4.14781	7.237	-7.236	0.65277	-0.6528	3.74198	-3.74187
-4.13581	9.67	-9.669	0.83073	-0.83071	5.0615	-5.06118
-4.12281	12.16	-12.16	1.04661	-1.04653	6.37183	-6.37138
-4.10981	14.15	-14.15	1.24794	-1.24786	7.38582	-7.38539
-4.09681	15.2	-15.2	1.38522	-1.38519	7.88824	-7.88794
-4.08481	15.16	-15.16	1.42788	-1.42785	7.82088	-7.82091
-4.07181	14.28	-14.28	1.38081	-1.38081	7.33587	-7.336
-4.05881	13.2	-13.2	1.29035	-1.29036	6.77863	-6.77906
-4.04581	12.72	-12.72	1.22906	-1.22907	6.575	-6.57497
-4.03281	13.44	-13.44	1.26003	-1.26001	7.01936	-7.0195
-4.02081	15.36	-15.35	1.40023	-1.40019	8.09345	-8.09306
-4.00781	17.83	-17.83	1.61197	-1.6119	9.42592	-9.42546
-3.99481	19.9	-19.9	1.83502	-1.83496	10.4849	-10.4847
-3.98181	20.93	-20.93	2.03965	-2.03955	10.8875	-10.8875
-3.96981	20.95	-20.95	2.25651	-2.25646	10.6265	-10.6265
-3.95681	20.61	-20.6	2.5514	-2.5513	10.0261	-10.0261
-3.94381	20.55	-20.55	2.95381	-2.95377	9.47151	-9.47099
-3.93081	20.9	-20.9	3.4017	-3.40164	9.1238	-9.12355
-3.91881	21.18	-21.18	3.75425	-3.75412	8.85179	-8.85168
-3.90581	20.73	-20.73	3.87538	-3.87537	8.40259	-8.40262
-3.89281	19.28	-19.28	3.72904	-3.72924	7.65237	-7.65273
-3.87981	17.21	-17.21	3.41286	-3.41285	6.71806	-6.71849
-3.86781	15.31	-15.31	3.10286	-3.10286	5.8824	-5.88274
-3.85481	14.31	-14.31	2.95757	-2.95767	5.40862	-5.40892
-3.84181	14.45	-14.44	3.0324	-3.03239	5.37651	-5.37581
-3.82881	15.33	-15.33	3.25163	-3.25143	5.64123	-5.64103
-3.81681	16.19	-16.19	3.4556	-3.4553	5.91311	-5.91271
-3.80381	16.31	-16.31	3.49649	-3.49649	5.92557	-5.92558
-3.79081	15.45	-15.45	3.32523	-3.32523	5.58271	-5.58282
-3.77781	13.94	-13.94	3.0159	-3.01599	5.0002	-5.00053
-3.76481	12.41	-12.41	2.70487	-2.70497	4.40697	-4.40718
-3.75281	11.34	-11.34	2.49499	-2.495	3.97845	-3.9788
-3.73981	10.79	-10.79	2.39674	-2.39676	3.7436	-3.74372
-3.72681	10.49	-10.49	2.34582	-2.34579	3.60455	-3.6046
-3.71381	10.09	-10.09	2.2713	-2.27146	3.44462	-3.44465
-3.70181	9.517	-9.517	2.15481	-2.15524	3.22808	-3.22809
-3.68881	8.938	-8.938	2.03829	-2.03822	3.01249	-3.01322
-3.67581	8.614	-8.614	1.98046	-1.98051	2.88504	-2.88525
-3.66281	8.645	-8.645	2.00292	-2.00256	2.87964	-2.87983
-3.65081	8.87	-8.87	2.06668	-2.06676	2.94409	-2.9442
-3.63781	8.983	-8.983	2.10164	-2.10164	2.97565	-2.97571
-3.62481	8.788	-8.788	2.0634	-2.0634	2.9085	-2.9085
-3.61181	8.401	-8.401	1.98041	-1.981	2.77919	-2.77914
-3.59981	8.222	-8.222	1.95017	-1.95012	2.71915	-2.71916
-3.58681	8.702	-8.701	2.07931	-2.07921	2.87615	-2.87604
-3.57381	10.06	-10.05	2.41873	-2.41864	3.32218	-3.32184
-3.56081	12.16	-12.16	2.94025	-2.93978	4.01455	-4.01455
-3.54781	14.68	-14.68	3.56332	-3.56259	4.8432	-4.8432
-3.53581	17.3	-17.3	4.2141	-4.2137	5.70627	-5.70597
-3.52281	19.87	-19.87	4.8566	-4.8564	6.5525	-6.55239
-3.50981	22.3	-22.3	5.467	-5.4668	7.35294	-7.35244
-3.49681	24.33	-24.33	5.9795	-5.9792	8.022	-8.02169
-3.48481	25.42	-25.42	6.2589	-6.259	8.37992	-8.37992
-3.47181	24.91	-24.92	6.1449	-6.145	8.21521	-8.21541
-3.45881	22.5	-22.5	5.5544	-5.5547	7.41712	-7.41752
-3.44581	18.44	-18.44	4.5571	-4.558	6.07952	-6.08012
-3.43381	13.59	-13.59	3.3612	-3.3622	4.47978	-4.48058
-3.42081	8.949	-8.951	2.21479	-2.21551	2.94896	-2.94995
-3.40781	5.246	-5.247	1.29922	-1.29958	1.72818	-1.72866
-3.39481	2.731	-2.732	0.67678	-0.67703	0.89934	-0.89971
-3.38281	1.261	-1.261	0.31272	-0.31286	0.4151	-0.4153
-3.36981	0.516	-0.5163	0.12807	-0.12813	0.16982	-0.1699
-3.35681	0.1871	-0.1872	0.04646	-0.04648	0.06154	-0.06157
-3.34381	0.06005	-0.06009	0.01492	-0.01493	0.01974	-0.01976
-3.33081	0.01706	-0.01708	0.00424	-0.00425	0.00561	-0.00561
-3.31881	0.00429	-0.00429	0.00107	-0.00107	0.00141	-0.00141
-3.30581	0.00095	-0.00096	0.00024	-0.00024	0.00031	-0.00031
-3.29281	0.00019	-0.00019	5e-05	-5e-05	6e-05	-6e-05
-3.27981	3e-05	-3e-05	1e-05	-1e-05	1e-05	-1e-05
-3.26781	1e-05	-1e-05	0	0	0	0
-3.25481	2e-05	-2e-05	0	0	1e-05	-1e-05
-3.24181	0.00011	-0.00011	1e-05	-1e-05	6e-05	-6e-05
-3.22881	0.00052	-0.00052	4e-05	-4e-05	0.00029	-0.00029
-3.21681	0.00215	-0.00215	0.00018	-0.00018	0.00121	-0.00121
-3.20381	0.00785	-0.00785	0.00065	-0.00065	0.00442	-0.00442
-3.19081	0.02528	-0.02527	0.0021	-0.0021	0.01425	-0.01425
-3.17781	0.07204	-0.07203	0.00598	-0.00598	0.04062	-0.04061
-3.16581	0.1822	-0.1822	0.01512	-0.01512	0.10278	-0.10276
-3.15281	0.4111	-0.411	0.03405	-0.03405	0.2319	-0.23187
-3.13981	0.8319	-0.8318	0.06874	-0.06873	0.46947	-0.46941
-3.12681	1.522	-1.522	0.12537	-0.12536	0.85915	-0.85909
-3.11481	2.539	-2.539	0.20839	-0.20838	1.43451	-1.43442
-3.10181	3.902	-3.902	0.31885	-0.31884	2.20623	-2.20612
-3.08881	5.576	-5.575	0.45341	-0.45337	3.15478	-3.15459
-3.07581	7.472	-7.472	0.60485	-0.60478	4.23188	-4.2318
-3.06281	9.481	-9.48	0.76431	-0.76427	5.37535	-5.37509
-3.05081	11.51	-11.51	0.92463	-0.92463	6.53227	-6.53205
-3.03781	13.51	-13.51	1.08248	-1.08247	7.67949	-7.67935
-3.02481	15.46	-15.46	1.23504	-1.23504	8.79892	-8.79886
-3.01181	17.24	-17.24	1.37225	-1.37224	9.82868	-9.82844
-2.99981	18.64	-18.64	1.47468	-1.47468	10.6463	-10.6461
-2.98681	19.49	-19.49	1.52549	-1.52549	11.1574	-11.1573
-2.97381	19.92	-19.92	1.53157	-1.53157	11.4402	-11.4402
-2.96081	20.42	-20.42	1.5307	-1.53069	11.7848	-11.7846
-2.94881	21.57	-21.57	1.56863	-1.56863	12.5093	-12.5091
-2.93581	23.44	-23.44	1.65925	-1.65923	13.6486	-13.6484
-2.92281	25.32	-25.32	1.76046	-1.76044	14.7881	-14.7881
-2.90981	26.06	-26.06	1.79384	-1.79386	15.2426	-15.2426
-2.89781	24.76	-24.76	1.6975	-1.69753	14.4977	-14.4977
-2.88481	21.48	-21.48	1.47211	-1.47218	12.577	-12.5772
-2.87181	17.22	-17.22	1.18651	-1.18656	10.0819	-10.0824
-2.85881	13.44	-13.44	0.94088	-0.9409	7.86375	-7.86405
-2.84581	11.29	-11.29	0.81531	-0.81532	6.59558	-6.5956
-2.83381	11.13	-11.13	0.83489	-0.83489	6.48782	-6.48782
-2.82081	12.49	-12.49	0.966	-0.96598	7.2695	-7.26948
-2.80781	14.42	-14.42	1.1376	-1.13759	8.37986	-8.37973
-2.79481	15.9	-15.9	1.273	-1.27299	9.23234	-9.23234
-2.78281	16.24	-16.24	1.31732	-1.31731	9.42704	-9.42724
-2.76981	15.23	-15.23	1.25017	-1.25018	8.83718	-8.83749
-2.75681	13.08	-13.08	1.08514	-1.08517	7.58448	-7.58485
-2.74381	10.26	-10.26	0.85921	-0.85925	5.94702	-5.94721
-2.73181	7.328	-7.329	0.61875	-0.61879	4.24793	-4.2483
-2.71881	4.768	-4.769	0.40517	-0.4052	2.76416	-2.7645
-2.70581	2.874	-2.874	0.24547	-0.24549	1.66652	-1.66668
-2.69281	1.741	-1.741	0.14958	-0.14958	1.01181	-1.01187
-2.68081	1.326	-1.326	0.11464	-0.11464	0.77398	-0.774
-2.66781	1.511	-1.511	0.13129	-0.13128	0.88655	-0.88655
-2.65481	2.159	-2.159	0.18767	-0.18766	1.26938	-1.2693
-2.64181	3.129	-3.129	0.27131	-0.2713	1.84055	-1.84052
-2.62881	4.312	-4.312	0.37234	-0.37234	2.53775	-2.53762
-2.61681	5.697	-5.697	0.48865	-0.48864	3.35362	-3.35355
-2.60381	7.385	-7.384	0.62823	-0.6282	4.34918	-4.34913
-2.59081	9.484	-9.484	0.80033	-0.80031	5.5881	-5.58801
-2.57781	11.89	-11.89	0.99687	-0.99686	7.00768	-7.00766
-2.56581	14.13	-14.13	1.1793	-1.1793	8.32755	-8.3275
-2.55281	15.45	-15.45	1.2869	-1.2869	9.11045	-9.11035
-2.53981	15.25	-15.25	1.26831	-1.26831	8.9913	-8.9915
-2.52681	13.42	-13.42	1.11511	-1.11514	7.91195	-7.91201
-2.51481	10.46	-10.46	0.86937	-0.8694	6.17058	-6.17064
-2.50181	7.24	-7.24	0.60128	-0.60138	4.2695	-4.26979
-2.48881	4.508	-4.509	0.37419	-0.37423	2.65928	-2.65943
-2.47581	2.678	-2.678	0.22178	-0.22181	1.58132	-1.58147
-2.46381	1.78	-1.78	0.14666	-0.14667	1.05403	-1.05405
-2.45081	1.608	-1.608	0.13158	-0.13158	0.95547	-0.95548
-2.43781	1.86	-1.86	0.15166	-0.15166	1.10787	-1.10783
-2.42481	2.233	-2.233	0.18188	-0.18188	1.331	-1.33097
-2.41281	2.477	-2.477	0.20167	-0.20167	1.47679	-1.47679
-2.39981	2.447	-2.447	0.19921	-0.19921	1.459	-1.45901
-2.38681	2.132	-2.132	0.17359	-0.17359	1.27127	-1.2713
-2.37381	1.634	-1.635	0.13304	-0.13304	0.97437	-0.97439
-2.36081	1.102	-1.102	0.08966	-0.08966	0.65665	-0.65666
-2.34881	0.6526	-0.6526	0.05312	-0.05312	0.389	-0.38905
-2.33581	0.3398	-0.3399	0.02766	-0.02766	0.20261	-0.20262
-2.32281	0.1556	-0.1556	0.01266	-0.01266	0.09274	-0.09276
-2.30981	0.06261	-0.06261	0.0051	-0.0051	0.03732	-0.03733
-2.29781	0.02217	-0.02218	0.0018	-0.0018	0.01322	-0.01322
-2.28481	0.00705	-0.00705	0.00056	-0.00056	0.0042	-0.0042
-2.27181	0.00258	-0.00258	0.00016	-0.00016	0.00155	-0.00155
-2.25881	0.00309	-0.00309	6e-05	-6e-05	0.00188	-0.00188
-2.24681	0.00881	-0.0088	9e-05	-9e-05	0.0054	-0.00539
-2.23381	0.02535	-0.02534	0.00025	-0.00025	0.01554	-0.01553
-2.22081	0.06484	-0.06481	0.00064	-0.00064	0.03973	-0.03972
-2.20781	0.1462	-0.1462	0.00145	-0.00145	0.08959	-0.08957
-2.19581	0.2912	-0.2912	0.0029	-0.0029	0.17846	-0.17841
-2.18281	0.5152	-0.5151	0.00516	-0.00516	0.31567	-0.31562
-2.16981	0.818	-0.8179	0.00828	-0.00828	0.50101	-0.5009
-2.15681	1.189	-1.188	0.01228	-0.01228	0.72743	-0.72733
-2.14381	1.631	-1.631	0.01742	-0.01742	0.99724	-0.99722
-2.13181	2.198	-2.198	0.02454	-0.02454	1.34173	-1.34161
-2.11881	2.989	-2.988	0.03497	-0.03496	1.82104	-1.82089
-2.10581	4.076	-4.076	0.04953	-0.04952	2.48017	-2.47986
-2.09281	5.395	-5.395	0.06717	-0.06716	3.27986	-3.27914
-2.08081	6.673	-6.672	0.08421	-0.0842	4.05376	-4.05348
-2.06781	7.503	-7.502	0.09535	-0.09535	4.55684	-4.55663
-2.05481	7.557	-7.557	0.09642	-0.09642	4.58865	-4.58878
-2.04181	6.796	-6.797	0.08701	-0.08701	4.12639	-4.12669
-2.02981	5.533	-5.533	0.07129	-0.0713	3.35803	-3.3584
-2.01681	4.299	-4.299	0.05634	-0.05634	2.60633	-2.60649
-2.00381	3.625	-3.625	0.04928	-0.04927	2.19299	-2.193
-1.99081	3.859	-3.859	0.05483	-0.05482	2.32755	-2.32738
-1.97881	5.071	-5.071	0.074	-0.074	3.05269	-3.05227
-1.96581	7.049	-7.049	0.10379	-0.10377	4.24004	-4.23954
-1.95281	9.352	-9.351	0.1378	-0.13779	5.62286	-5.62254
-1.93981	11.42	-11.42	0.16799	-0.16798	6.86678	-6.86657
-1.92681	12.76	-12.76	0.18697	-0.18697	7.6666	-7.6666
-1.91481	13.05	-13.05	0.19054	-0.19055	7.84104	-7.84106
-1.90181	12.33	-12.33	0.1791	-0.17911	7.40456	-7.40491
-1.88881	10.97	-10.97	0.15827	-0.15828	6.58709	-6.5879
-1.87581	9.647	-9.648	0.13773	-0.13775	5.79384	-5.79402
-1.86381	9.133	-9.133	0.1284	-0.1284	5.48397	-5.48389
-1.85081	9.97	-9.97	0.13804	-0.13804	5.98588	-5.9855
-1.83781	12.18	-12.18	0.16713	-0.16712	7.31116	-7.31046
-1.82481	15.12	-15.12	0.20695	-0.20694	9.07596	-9.07576
-1.81281	17.69	-17.68	0.24228	-0.24228	10.6178	-10.6157
-1.79981	18.81	-18.81	0.25819	-0.2582	11.2946	-11.2945
-1.78681	17.99	-17.99	0.24738	-0.24739	10.8034	-10.8037
-1.77381	15.5	-15.51	0.21369	-0.21369	9.31171	-9.3142
-1.76181	12.21	-12.21	0.16897	-0.16898	7.33519	-7.33596
-1.74881	9.016	-9.017	0.12651	-0.12652	5.4191	-5.41985
-1.73581	6.491	-6.492	0.09537	-0.09538	3.90361	-3.90453
-1.72281	4.766	-4.767	0.07923	-0.07923	2.86687	-2.86722
-1.71081	3.708	-3.708	0.0782	-0.0782	2.22924	-2.22937
-1.69781	3.134	-3.134	0.09053	-0.09053	1.88056	-1.88081
-1.68481	2.894	-2.894	0.11228	-0.11228	1.73159	-1.73159
-1.67181	2.847	-2.847	0.13638	-0.13638	1.69891	-1.69897
-1.65881	2.833	-2.833	0.15362	-0.15362	1.68699	-1.68702
-1.64681	2.706	-2.706	0.15657	-0.15658	1.60998	-1.61004
-1.63381	2.418	-2.418	0.14425	-0.14425	1.43808	-1.43812
-1.62081	2.065	-2.065	0.12458	-0.12458	1.22955	-1.22959
-1.60781	1.885	-1.885	0.11324	-0.11324	1.12672	-1.12672
-1.59581	2.199	-2.199	0.13019	-0.13018	1.32236	-1.32232
-1.58281	3.32	-3.32	0.19416	-0.19415	2.00501	-2.00488
-1.56981	5.42	-5.419	0.31524	-0.31521	3.27803	-3.27794
-1.55681	8.364	-8.364	0.48553	-0.48553	5.06168	-5.06167
-1.54481	11.62	-11.62	0.67374	-0.67371	7.03396	-7.03372
-1.53181	14.36	-14.36	0.83113	-0.83113	8.69315	-8.69304
-1.51881	15.79	-15.79	0.91172	-0.91172	9.56315	-9.56315
-1.50581	15.57	-15.57	0.89488	-0.89493	9.43324	-9.43324
-1.49381	13.95	-13.95	0.79548	-0.79549	8.45406	-8.45421
-1.48081	11.56	-11.56	0.65173	-0.65182	7.01394	-7.01416
-1.46781	9.056	-9.057	0.50289	-0.50292	5.50382	-5.50413
-1.45481	6.823	-6.823	0.37218	-0.37221	4.15264	-4.15286
-1.44181	4.958	-4.958	0.26584	-0.26585	3.02238	-3.02241
-1.42981	3.433	-3.433	0.18154	-0.18155	2.09491	-2.09502
-1.41681	2.219	-2.219	0.11621	-0.11622	1.35505	-1.3551
-1.40381	1.315	-1.315	0.06853	-0.06854	0.80361	-0.80365
-1.39081	0.7171	-0.7172	0.03747	-0.03747	0.43855	-0.43858
-1.37881	0.3988	-0.3988	0.02151	-0.02151	0.24448	-0.2445
-1.36581	0.3383	-0.3382	0.01985	-0.01985	0.20886	-0.20886
-1.35281	0.563	-0.5629	0.03473	-0.03473	0.34957	-0.34956
-1.33981	1.176	-1.176	0.07255	-0.07255	0.73164	-0.73155
-1.32781	2.332	-2.332	0.14211	-0.1421	1.45198	-1.4519
-1.31481	4.152	-4.151	0.24916	-0.24915	2.58607	-2.58596
-1.30181	6.596	-6.596	0.38939	-0.38935	4.11071	-4.11053
-1.28881	9.393	-9.393	0.54447	-0.54447	5.85719	-5.85705
-1.27681	12.09	-12.09	0.68561	-0.6856	7.54157	-7.54142
-1.26381	14.23	-14.23	0.78477	-0.78472	8.88546	-8.88525
-1.25081	15.63	-15.63	0.82619	-0.82619	9.75769	-9.75719
-1.23781	16.42	-16.42	0.81128	-0.81127	10.2493	-10.2486
-1.22481	17.09	-17.09	0.75607	-0.75608	10.652	-10.6509
-1.21281	18.28	-18.28	0.6874	-0.6874	11.3689	-11.3677
-1.19981	20.63	-20.63	0.64142	-0.64142	12.7944	-12.793
-1.18681	24.49	-24.49	0.65989	-0.65988	15.1616	-15.1598
-1.17381	29.68	-29.68	0.77715	-0.77713	18.3744	-18.373
-1.16181	35.38	-35.38	0.99747	-0.99747	21.9266	-21.9255
-1.14881	40.27	-40.27	1.27777	-1.27775	25.0064	-25.0063
-1.13581	43.07	-43.07	1.53279	-1.53279	26.8037	-26.8059
-1.12281	43.06	-43.06	1.66879	-1.66879	26.8511	-26.8518
-1.11081	40.38	-40.38	1.62861	-1.62861	25.218	-25.2188
-1.09781	35.85	-35.85	1.41984	-1.41984	22.3994	-22.4003
-1.08481	30.55	-30.55	1.10774	-1.10779	19.083	-19.084
-1.07181	25.39	-25.39	0.77977	-0.77979	15.8371	-15.8374
-1.05981	20.85	-20.85	0.50839	-0.50839	12.9915	-12.9923
-1.04681	17.16	-17.16	0.33209	-0.33209	10.6849	-10.6856
-1.03381	14.42	-14.42	0.25775	-0.25776	8.99868	-8.99958
-1.02081	12.84	-12.84	0.27238	-0.27238	8.05254	-8.05322
-1.00881	12.62	-12.62	0.35231	-0.35231	7.97187	-7.97244
-0.99581	13.78	-13.78	0.46753	-0.46752	8.76679	-8.76675
-0.98281	16	-15.99	0.58491	-0.58491	10.22	-10.2197
-0.96981	18.57	-18.57	0.67539	-0.67539	11.8893	-11.8889
-0.95681	20.67	-20.67	0.72177	-0.72177	13.2424	-13.2422
-0.94481	21.63	-21.63	0.72372	-0.72372	13.8602	-13.8601
-0.93181	21.22	-21.22	0.69474	-0.69474	13.6101	-13.6103
-0.91881	19.72	-19.72	0.65319	-0.6532	12.6641	-12.6649
-0.90581	17.64	-17.64	0.61141	-0.61142	11.3519	-11.3526
-0.89381	15.42	-15.42	0.56961	-0.56962	9.94221	-9.94321
-0.88081	13.21	-13.21	0.51921	-0.51922	8.53556	-8.53577
-0.86781	11	-11	0.4527	-0.4527	7.11991	-7.12041
-0.85481	8.811	-8.811	0.3727	-0.37271	5.715	-5.71541
-0.84281	6.821	-6.822	0.29198	-0.292	4.4328	-4.43309
-0.82981	5.243	-5.243	0.22505	-0.22506	3.41486	-3.41529
-0.81681	4.163	-4.164	0.17864	-0.17865	2.71994	-2.71996
-0.80381	3.474	-3.474	0.14914	-0.14914	2.27636	-2.27646
-0.79181	2.958	-2.958	0.12721	-0.12721	1.94222	-1.9423
-0.77881	2.435	-2.436	0.10496	-0.10496	1.60127	-1.60133
-0.76581	1.855	-1.855	0.08006	-0.08007	1.22037	-1.2204
-0.75281	1.273	-1.273	0.05498	-0.05499	0.83752	-0.83753
-0.73981	0.7761	-0.7761	0.03355	-0.03355	0.51084	-0.51084
-0.72781	0.4181	-0.4181	0.01808	-0.01808	0.27519	-0.27521
-0.71481	0.1984	-0.1984	0.00858	-0.00858	0.1306	-0.13062
-0.70181	0.08285	-0.08286	0.00358	-0.00358	0.05454	-0.05454
-0.68881	0.03042	-0.03043	0.00132	-0.00132	0.02003	-0.02003
-0.67681	0.00982	-0.00982	0.00042	-0.00042	0.00646	-0.00647
-0.66381	0.00279	-0.00279	0.00012	-0.00012	0.00183	-0.00183
-0.65081	0.0007	-0.0007	3e-05	-3e-05	0.00046	-0.00046
-0.63781	0.00015	-0.00015	1e-05	-1e-05	0.0001	-0.0001
-0.62581	3e-05	-3e-05	0	0	2e-05	-2e-05
-0.61281	2e-05	-2e-05	0	0	1e-05	-1e-05
-0.59981	7e-05	-7e-05	0	0	5e-05	-5e-05
-0.58681	0.00035	-0.00035	2e-05	-2e-05	0.00023	-0.00023
-0.57481	0.0015	-0.0015	7e-05	-7e-05	0.00098	-0.00098
-0.56181	0.0056	-0.0056	0.00027	-0.00027	0.00367	-0.00367
-0.54881	0.01839	-0.01839	0.00089	-0.00089	0.01207	-0.01207
-0.53581	0.05313	-0.05313	0.00258	-0.00258	0.03488	-0.03488
-0.52281	0.1349	-0.1349	0.00655	-0.00655	0.0886	-0.08859
-0.51081	0.3014	-0.3014	0.01463	-0.01463	0.19788	-0.19788
-0.49781	0.5924	-0.5924	0.02877	-0.02877	0.38894	-0.38892
-0.48481	1.026	-1.026	0.04985	-0.04985	0.67385	-0.67384
-0.47181	1.573	-1.573	0.07647	-0.07647	1.03327	-1.03327
-0.45981	2.155	-2.155	0.10492	-0.10492	1.41597	-1.41597
-0.44681	2.697	-2.697	0.13174	-0.13174	1.77332	-1.77332
-0.43381	3.221	-3.221	0.15846	-0.15846	2.1218	-2.1218
-0.42081	3.926	-3.926	0.19529	-0.19529	2.59269	-2.59269
-0.40881	5.147	-5.147	0.25941	-0.25941	3.41044	-3.41045
-0.39581	7.186	-7.186	0.36606	-0.36606	4.77292	-4.77292
-0.38281	10.06	-10.06	0.51644	-0.51644	6.69376	-6.69376
-0.36981	13.4	-13.4	0.69179	-0.69179	8.91935	-8.91935
-0.35781	16.56	-16.56	0.86099	-0.86099	11.0321	-11.0321
-0.34481	19.04	-19.04	0.99964	-0.99965	12.6937	-12.6939
-0.33181	20.76	-20.76	1.10524	-1.10524	13.8581	-13.8581
-0.31881	22.07	-22.07	1.19561	-1.19562	14.7525	-14.7526
-0.30681	23.34	-23.34	1.289	-1.289	15.6264	-15.6264
-0.29381	24.57	-24.57	1.38299	-1.383	16.4788	-16.4788
-0.28081	25.31	-25.31	1.44964	-1.44964	16.9928	-16.9928
-0.26781	24.91	-24.91	1.45083	-1.45083	16.7355	-16.7355
-0.25481	22.97	-22.97	1.36165	-1.36165	15.4429	-15.4429
-0.24281	19.62	-19.62	1.18471	-1.18471	13.1925	-13.1923
-0.22981	15.41	-15.41	0.94926	-0.94924	10.3652	-10.3651
-0.21681	11.1	-11.1	0.69779	-0.69779	7.46542	-7.46538
-0.20381	7.31	-7.31	0.46933	-0.46933	4.91933	-4.9193
-0.19181	4.401	-4.401	0.28829	-0.28828	2.96164	-2.96159
-0.17881	2.417	-2.417	0.1614	-0.16139	1.6269	-1.62685
-0.16581	1.209	-1.209	0.08218	-0.08218	0.81404	-0.81402
-0.15281	0.5499	-0.5499	0.03798	-0.03798	0.37029	-0.37027
-0.14081	0.2268	-0.2268	0.01589	-0.01588	0.15275	-0.15274
-0.12781	0.0846	-0.08459	0.006	-0.006	0.05698	-0.05697
-0.11481	0.02844	-0.02844	0.00204	-0.00204	0.01916	-0.01916
-0.10181	0.00859	-0.00859	0.00062	-0.00062	0.00579	-0.00579
-0.08981	0.00232	-0.00232	0.00017	-0.00017	0.00156	-0.00156
-0.07681	0.00056	-0.00056	4e-05	-4e-05	0.00038	-0.00038
-0.06381	0.00012	-0.00012	1e-05	-1e-05	8e-05	-8e-05
-0.05081	2e-05	-2e-05	0	0	2e-05	-2e-05
-0.03781	0	0	0	0	0	0
-0.02581	0	0	0	0	0	0
-0.01281	0	0	0	0	0	0
0.00019	0	0	0	0	0	0
0.01319	0	0	0	0	0	0
0.02519	0	0	0	0	0	0
0.03819	0	0	0	0	0	0
0.05119	0	0	0	0	0	0
0.06419	0	0	0	0	0	0
0.07619	0	0	0	0	0	0
0.08919	0	0	0	0	0	0
0.10219	0	0	0	0	0	0
0.11519	0	0	0	0	0	0
0.12719	0	0	0	0	0	0
0.14019	0	0	0	0	0	0
0.15319	0	0	0	0	0	0
0.16619	0	0	0	0	0	0
0.17819	0	0	0	0	0	0
0.19119	0	0	0	0	0	0
0.20419	0	0	0	0	0	0
0.21719	0	0	0	0	0	0
0.23019	0	0	0	0	0	0
0.24219	0	0	0	0	0	0
0.25519	0	0	0	0	0	0
0.26819	0	0	0	0	0	0
0.28119	0	0	0	0	0	0
0.29319	0	0	0	0	0	0
0.30619	0	0	0	0	0	0
0.31919	0	0	0	0	0	0
0.33219	0	0	0	0	0	0
0.34419	0	0	0	0	0	0
0.35719	0	0	0	0	0	0
0.37019	0	0	0	0	0	0
0.38319	0	0	0	0	0	0
0.39519	0	0	0	0	0	0
0.40819	0	0	0	0	0	0
0.42119	0	0	0	0	0	0
0.43419	0	0	0	0	0	0
0.44719	0	0	0	0	0	0
0.45919	0	0	0	0	0	0
0.47219	0	0	0	0	0	0
0.48519	0	0	0	0	0	0
0.49819	0	0	0	0	0	0
0.51019	0	0	0	0	0	0
0.52319	0	0	0	0	0	0
0.53619	0	0	0	0	0	0
0.54919	0	0	0	0	0	0
0.56119	0	0	0	0	0	0
0.57419	0	0	0	0	0	0
0.58719	0	0	0	0	0	0
0.60019	0	0	0	0	0	0
0.61219	0	0	0	0	0	0
0.62519	0	0	0	0	0	0
0.63819	0	0	0	0	0	0
0.65119	0	0	0	0	0	0
0.66419	0	0	0	0	0	0
0.67619	0	0	0	0	0	0
0.68919	0	0	0	0	0	0
0.70219	0	0	0	0	0	0
0.71519	0	0	0	0	0	0
0.72719	0	0	0	0	0	0
0.74019	0	0	0	0	0	0
0.75319	0	0	0	0	0	0
0.76619	0	0	0	0	0	0
0.77819	0	0	0	0	0	0
0.79119	0	0	0	0	0	0
0.80419	0	0	0	0	0	0
0.81719	0	0	0	0	0	0
0.82919	0	0	0	0	0	0
0.84219	0	0	0	0	0	0
0.85519	0	0	0	0	0	0
0.86819	0	0	0	0	0	0
0.88019	0	0	0	0	0	0
0.89319	0	0	0	0	0	0
0.90619	0	0	0	0	0	0
0.91919	0	0	0	0	0	0
0.93219	0	0	0	0	0	0
0.94419	0	0	0	0	0	0
0.95719	0	0	0	0	0	0
0.97019	0	0	0	0	0	0
0.98319	0	0	0	0	0	0
0.99519	0	0	0	0	0	0
1.00819	0	0	0	0	0	0
1.02119	0	0	0	0	0	0
1.03419	0	0	0	0	0	0
1.04619	0	0	0	0	0	0
1.05919	0	0	0	0	0	0
1.07219	0	0	0	0	0	0
1.08519	0	0	0	0	0	0
1.09719	3e-05	-3e-05	1e-05	-1e-05	1e-05	-1e-05
1.11019	0.00015	-0.00015	6e-05	-6e-05	3e-05	-3e-05
1.12319	0.0007	-0.0007	0.00027	-0.00027	0.00014	-0.00014
1.13619	0.00279	-0.00279	0.00107	-0.00106	0.00057	-0.00057
1.14919	0.00987	-0.00986	0.00376	-0.00376	0.00201	-0.00201
1.16119	0.03066	-0.03065	0.01169	-0.01168	0.00624	-0.00623
1.17419	0.084	-0.08396	0.03201	-0.03199	0.01709	-0.01708
1.18719	0.2032	-0.2031	0.0774	-0.07738	0.04136	-0.04135
1.20019	0.4357	-0.4356	0.16588	-0.16583	0.08875	-0.08874
1.21219	0.8331	-0.8329	0.31691	-0.31681	0.16995	-0.16992
1.22519	1.436	-1.436	0.54545	-0.54532	0.29361	-0.29355
1.23819	2.269	-2.269	0.85998	-0.85983	0.46565	-0.46554
1.25119	3.367	-3.367	1.27196	-1.27176	0.69449	-0.69435
1.26319	4.816	-4.816	1.81234	-1.81208	0.99964	-0.99944
1.27619	6.763	-6.762	2.53506	-2.53464	1.41281	-1.4125
1.28919	9.316	-9.315	3.4813	-3.4809	1.95683	-1.9566
1.30219	12.36	-12.36	4.6098	-4.6094	2.60596	-2.60566
1.31419	15.4	-15.4	5.7378	-5.7374	3.25402	-3.25381
1.32719	17.62	-17.62	6.5651	-6.5648	3.72875	-3.72871
1.34019	18.25	-18.25	6.7964	-6.7965	3.86236	-3.86246
1.35319	16.92	-16.92	6.3029	-6.3032	3.58228	-3.58257
1.36619	13.97	-13.97	5.2046	-5.2049	2.95793	-2.95827
1.37819	10.24	-10.24	3.8148	-3.8154	2.1677	-2.16814
1.39119	6.66	-6.662	2.48235	-2.48263	1.41072	-1.41108
1.40419	3.898	-3.899	1.45208	-1.45246	0.82672	-0.8268
1.41719	2.199	-2.2	0.81675	-0.81696	0.46894	-0.46903
[truncated: 1,003 more rows]
