# Supplementary material for: Strong ferromagnetism of g-C3N4 achieved by atomic manipulation
Source: Nat Commun. 2023 Apr 20;14:2278. doi: 10.1038/s41467-023-38012-8 (PMC10119309; doi:10.1038/s41467-023-38012-8)
Supplement: Supplementary file 3 — Source Data [file 41467_2023_38012_MOESM3_ESM.zip › NC Source Data/Ferromagnetic characterizations.xlsx]

## Sheet: Ferramagnetic
	11.86 mg		21.62 mg		24.97 mg		44.19 mg		13.31 mg	C3N4-20 MPa
									10129.5	0.01974
	bulk C3N4		B-C3N4-12 MPa		B-C3N4-16 MPa		B-C3N4-20 MPa		9933.57	0.02004
10129.4	0.00205	9999.65	0.03595	10129.4	0.0347	10229.5	0.02185		9737.65	0.01985
9933.87	0.00218	9499.97	0.03599	9933.94	0.03501	10036.3	0.0219		9542.34	0.02033
9737.87	0.00216	8999.81	0.03597	9737.67	0.03533	9842.39	0.02198		9346.76	0.02024
9542.45	0.00227	8499.97	0.03591	9542.45	0.03565	9648.82	0.02207		9151.01	0.0202
9346.91	0.0022	7999.81	0.03576	9346.94	0.03596	9456.11	0.02214		8955.52	0.01977
9151.1	0.00222	7499.91	0.0355	9151.58	0.03628	9262.94	0.02221		8760.79	0.02038
8956.23	0.00224	6999.71	0.03509	8955.81	0.03659	9069.92	0.02229		8565.28	0.0207
8760.71	0.00235	6499.75	0.03452	8759.76	0.0369	8875.85	0.02243		8369.55	0.02001
8565.1	0.00221	5999.85	0.03379	8565.66	0.03721	8682.17	0.02248		8180.2	0.02026
8369.56	0.00221	5499.86	0.03292	8369.73	0.03753	8490.02	0.02259		7983.12	0.01986
8176.57	0.00226	4999.79	0.03194	8176.66	0.03784	8298.82	0.02267		7783.47	0.01981
7987.01	0.00208	4499.77	0.0309	7986.72	0.03815	8111.33	0.02276		7588.62	0.01993
7783.5	0.00229	4249.92	0.02985	7783.95	0.03845	7910.78	0.02273		7392.61	0.02048
7588.52	0.0023	3999.73	0.02883	7588.73	0.03872	7717.16	0.02284		7198.05	0.02022
7392.69	0.00223	3749.76	0.02784	7393.16	0.03897	7524.67	0.02289		7002.51	0.02028
7198.1	0.00221	3499.75	0.02689	7197.64	0.03919	7331.55	0.02288		6806.63	0.02009
7002.66	0.00226	3249.83	0.02596	7002.57	0.03939	7138.36	0.02286		6611.83	0.01997
6807.15	0.00227	2999.83	0.02505	6807.14	0.03957	6944.66	0.02286		6416.63	0.02042
6611.93	0.0023	2799.83	0.02413	6612.1	0.03972	6752.3	0.02279		6221.6	0.0201
6416.73	0.00229	2599.75	0.02319	6416.47	0.03986	6559.21	0.02267		6035.41	0.02022
6221.1	0.00226	2399.83	0.02222	6221.2	0.03997	6365.43	0.02264		5830.87	0.02071
6030.28	0.00234	2199.77	0.02122	6030.04	0.04008	6178.52	0.02257		5634.63	0.01988
5838.48	0.00221	1999.84	0.02016	5836.59	0.04018	5983.3	0.02251		5440.2	0.01955
5635.67	0.00233	1799.88	0.01904	5635.66	0.04028	5786.82	0.02242		5244.99	0.01985
5439.95	0.00214	1600.03	0.01788	5439.65	0.04036	5593.62	0.02235		5049.4	0.01991
5245.23	0.00229	1399.96	0.01674	5244.69	0.04042	5400.48	0.02225		4854.41	0.02002
5049.19	0.00224	1200	0.01565	5049.28	0.04046	5207.8	0.02208		4658.86	0.01998
4854.43	0.00204	999.965	0.01467	4854.59	0.04045	5014.54	0.02199		4463.67	0.01997
4659.24	0.00227	949.79	0.01387	4659.05	0.0404	4821.49	0.02186		4268.2	0.01979
4463.98	0.00217	899.793	0.0132	4463.73	0.0403	4628.33	0.02177		4072.99	0.01983
4268.78	0.0022	849.878	0.01265	4268.8	0.04016	4435.36	0.02161		3881.76	0.01965
4073.32	0.00219	799.733	0.01217	4073.19	0.03996	4242.02	0.02143		3688.21	0.02007
3884.14	0.00207	749.781	0.01172	3887.88	0.03976	4060.56	0.02123		3487.63	0.01995
3686.81	0.00215	699.851	0.01125	3683.1	0.0395	3856.2	0.02091		3291.99	0.01985
3487.12	0.00228	649.862	0.01077	3487.62	0.03916	3662.58	0.02067		3096.98	0.01909
3292.3	0.00217	599.769	0.01028	3292.13	0.03873	3470.3	0.02041		2901.58	0.01868
3097.07	0.00201	549.809	0.00977	3096.81	0.03823	3277.4	0.02015		2706.27	0.01817
2901.86	0.00207	499.768	0.00923	2902	0.03765	3084.04	0.01984		2510.96	0.01957
2706.82	0.00196	449.697	0.0087	2706.41	0.03696	2890.92	0.01965		2315.83	0.01867
2511.27	0.00205	399.767	0.00817	2511.32	0.03625	2698.01	0.01933		2120.52	0.0178
2316.18	0.0021	349.8	0.00766	2316.12	0.03549	2504.81	0.01904		1986.47	0.0184
2121.17	0.00194	299.81	0.0072	2120.96	0.03473	2312.48	0.01877		1901.09	0.01821
1985.34	0.00201	279.664	0.00679	1972.52	0.03411	2118.79	0.01849		1795.88	0.0176
1893.81	0.00176	259.62	0.00643	1876.15	0.03365	1982.14	0.01816		1696	0.01781
1790.86	0.00187	239.725	0.00611	1777.56	0.03311	1888.04	0.01786		1595.71	0.01721
1689.99	0.00196	219.771	0.00581	1674.5	0.03246	1784.63	0.01756		1495.98	0.01728
1589.86	0.00186	199.913	0.00552	1574.29	0.03173	1685.47	0.01722		1396.06	0.01647
1489.9	0.00173	179.766	0.00522	1474.46	0.03094	1585.24	0.01695		1296.05	0.01633
1390.06	0.00169	159.797	0.00492	1374.51	0.03006	1485.26	0.01668		1195.93	0.01698
1289.83	0.0017	139.969	0.00461	1274.41	0.02913	1385.11	0.01635		1096.08	0.01596
1189.98	0.00173	119.763	0.00429	1174.19	0.0281	1285.19	0.01599		996.041	0.01569
1089.94	0.00156	99.8159	0.00395	1074.54	0.027	1185.27	0.01563		896.034	0.01505
989.911	0.00152	79.832	0.00359	974.589	0.02567	1084.99	0.01517		816.221	0.01441
889.906	0.00153	59.8259	0.0032	874.593	0.02418	984.902	0.01474		791.861	0.01428
832.175	0.00147	39.842	0.00279	812.006	0.02317	889.705	0.01434		766.105	0.01437
809.203	0.00142	19.8581	0.00236	789.322	0.02278	815.261	0.01398		741.185	0.01429
784.021	0.00144	-0.25165	0.00191	764.008	0.02236	792.194	0.01366		716.17	0.01381
759.078	0.00138	-20.0727	0.00146	739.264	0.02191	767.538	0.01341		691.249	0.01376
734.014	0.00128	-40.3009	0.001	714.206	0.02145	742.259	0.01318		666.189	0.01376
709.102	0.00135	-60.2033	0.00054749	689.074	0.02097	717.776	0.01303		641.22	0.01374
684.025	0.00132	-80.2316	9.33268e-05	664.232	0.02045	692.23	0.01284		616.205	0.01346
659.101	0.00123	-100.179	-0.000359527	639.144	0.01993	667.48	0.01264		591.136	0.01302
633.982	0.00138	-120.407	-0.000811051	614.142	0.01938	642.311	0.01244		566.2	0.01326
609.033	0.00122	-140.161	-0.00126	589.057	0.01882	617.434	0.01221		542.496	0.01306
584.062	0.00125	-160.293	-0.0017	564.193	0.01824	592.258	0.01195		516.262	0.01264
559.369	0.00128	-180.351	-0.00213	539.756	0.01767	568.045	0.01168		491.263	0.01219
534.947	0.00123	-200.305	-0.00255	514.835	0.01708	543.54	0.01142		466.186	0.0118
509.033	0.00122	-220.037	-0.00295	489.111	0.01646	517.196	0.01114		441.275	0.01176
484.062	0.00115	-240.31	-0.00337	464.143	0.01587	492.523	0.01087		416.13	0.01129
459.13	0.00116	-260.235	-0.0038	439.244	0.01528	467.399	0.01056		391.249	0.01101
433.984	0.00108	-280.367	-0.00429	414.202	0.01469	442.616	0.01023		366.262	0.01103
409.075	0.00103	-300.106	-0.00482	389.246	0.01411	417.621	0.00987		341.145	0.01054
384.034	0.00106	-350.251	-0.00543	364.17	0.01353	392.151	0.00954		316.227	0.01
359.094	0.00102	-400.255	-0.00608	339.274	0.01295	367.744	0.00918		291.175	0.00996
333.972	0.00103	-450.385	-0.00676	314.147	0.01231	342.434	0.00881		270.726	0.00976
309.075	0.000901422	-500.293	-0.00743	289.279	0.01167	317.466	0.00846		261.292	0.00936
289.888	0.000929453	-550.083	-0.00808	274.077	0.01125	293.009	0.00815		251.038	0.0094
280.189	0.000880889	-600.227	-0.0087	264.561	0.01098	274.75	0.00786		241.008	0.00913
270.013	0.000882784	-650.106	-0.00929	254.453	0.01069	265.701	0.00762		231.109	0.00897
260.106	0.000847698	-700.25	-0.00986	244.675	0.01042	255.743	0.00744		221.076	0.00875
249.958	0.000842348	-750.121	-0.01041	234.446	0.01007	246.085	0.00725		211.09	0.00867
240.099	0.000806242	-800.096	-0.01094	224.439	0.00976	235.742	0.00706		201.074	0.00848
230.017	0.000752708	-850.174	-0.01149	214.558	0.00941	225.969	0.00686		191.1	0.0084
220.101	0.000823785	-900.149	-0.01213	204.589	0.00903	215.705	0.00665		181.004	0.00808
210.044	0.000774636	-950.279	-0.01288	194.544	0.00863	205.894	0.00644		170.98	0.00785
200.039	0.000729804	-1000.23	-0.01378	184.351	0.0082	195.938	0.00626		161.437	0.00772
190.008	0.000716746	-1200.2	-0.01486	174.589	0.00775	185.657	0.00605		151.121	0.00756
180.455	0.000742724	-1400.09	-0.01606	164.88	0.00733	176.376	0.00584		141.037	0.00722
170.276	0.000654322	-1599.92	-0.0173	154.625	0.00687	166.022	0.00565		131.071	0.00719
159.985	0.000661646	-1800.05	-0.01855	144.55	0.00644	155.843	0.00539		122.861	0.00682
150.117	0.000673772	-1999.99	-0.01974	134.458	0.00605	145.98	0.00519		118.368	0.00677
141.736	0.000709157	-2200.02	-0.02085	125.837	0.00573	135.632	0.00503		113.316	0.0067
137.039	0.000623271	-2400.17	-0.02193	121.162	0.0056	128.001	0.00487		108.352	0.0067
132.129	0.000623719	-2600.07	-0.02301	115.981	0.00546	123.224	0.0047		103.34	0.00639
127.09	0.000638284	-2800.06	-0.02409	111.158	0.00534	117.941	0.00459		98.3005	0.0064
122.191	0.000659598	-3000.03	-0.02518	106.134	0.00523	112.456	0.00446		93.4455	0.00633
117.16	0.000603371	-3500.02	-0.0263	101.052	0.00511	107.894	0.00435		88.2958	0.00616
112.092	0.000609228	-3749.84	-0.02734	96.1092	0.005	103.088	0.00424		83.6115	0.00582
107.387	0.000584578	-3999.84	-0.02831	91.2435	0.00487	98.0746	0.00413		78.1866	0.00581
102.1	0.000563302	-4249.65	-0.02924	86.0642	0.00469	93.0827	0.00404		73.5417	0.00578
97.1479	0.000606674	-4499.91	-0.03012	81.0321	0.00452	88.1233	0.00391		68.4959	0.00569
92.1753	0.000560006	-4749.71	-0.03095	76.0877	0.00431	82.5013	0.00378		63.2982	0.00555
87.1098	0.000547543	-4999.72	-0.0318	71.2661	0.00406	77.7211	0.00366		58.1759	0.00536
82.1637	0.000529297	-5499.72	-0.03265	66.1026	0.0038	73.1327	0.00354		53.4776	0.00522
77.07	0.000551722	-5999.69	-0.03344	61.0915	0.00352	67.9833	0.00342		48.3277	0.00506
72.0879	0.000541866	-6499.59	-0.03413	56.0227	0.00319	62.7998	0.00331		43.3179	0.00503
67.1662	0.00051978	-6999.66	-0.03468	51.0644	0.00289	57.6056	0.00318		38.0768	0.00471
62.1084	0.000500824	-7499.73	-0.03509	46.0362	0.00254	53.0872	0.00307		33.4766	0.0047
57.1894	0.000475251	-7999.91	-0.03533	40.7907	0.00218	48.0873	0.00294		28.5632	0.00456
52.2358	0.000492764	-8499.68	-0.03546	36.0916	0.00184	42.9987	0.00283		23.2762	0.00441
47.3276	0.000463088	-8999.67	-0.0355	31.2138	0.00148	38.2559	0.00272		18.3642	0.00424
42.296	0.000449528	-9499.63	-0.03551	26.1462	0.0011	32.4581	0.00258		13.4825	0.00414
37.0977	0.000437329	-9999.66	-0.03552	21.0486	0.000706062	28.0006	0.00244		8.28635	0.00391
32.1787	0.000435466	-9999.79	-0.03553	16.1091	0.000306925	22.9253	0.00231		3.31814	0.00365
27.1853	0.000420221	-9499.77	-0.03555	11.0856	-8.32551e-05	18.1131	0.00217		-1.66382	0.00351
22.1493	0.00038886	-9000	-0.03556	6.16752	-0.000455753	12.9371	0.00202		-6.65339	0.00327
17.1126	0.000386863	-8499.84	-0.03552	1.1144	-0.000813935	7.6702	0.0019		-11.6958	0.00308
12.1726	0.000375924	-7999.87	-0.0354	-3.88977	-0.00115	3.152	0.00173		-16.6219	0.00293
7.1783	0.000375178	-7499.84	-0.03515	-8.93133	-0.00147	-2.16415	0.0016		-21.4942	0.00268
2.18354	0.000334654	-6999.91	-0.03475	-13.9669	-0.00174	-7.08264	0.00143		-26.6401	0.00263
-2.70291	0.000352628	-6499.77	-0.03417	-18.539	-0.00198	-11.7257	0.0013		-31.6902	0.00237
-7.71455	0.000325118	-5999.77	-0.03343	-23.962	-0.00225	-17.0931	0.00114		-36.6497	0.00233
-12.8587	0.00030759	-5500.06	-0.03255	-29.1249	-0.00252	-21.8969	0.00102		-41.616	0.00196
-17.8746	0.000277355	-5000.01	-0.0316	-33.7449	-0.00277	-27.0343	0.000884715		-46.6575	0.0019
-22.823	0.000224432	-4499.83	-0.03061	-38.937	-0.00306	-32.134	0.000784881		-51.7059	0.00173
-27.9253	0.000254472	-4249.95	-0.02964	-43.8734	-0.00339	-37.2115	0.000613205		-56.6826	0.00138
-32.9164	0.000205252	-3999.94	-0.02869	-48.9013	-0.00372	-42.1316	0.000486174		-61.6922	0.00128
-37.8228	0.000216623	-3749.93	-0.02777	-53.9035	-0.00406	-47.0227	0.000335573		-66.6557	0.00111
-42.8302	0.000190794	-3499.96	-0.02687	-58.9623	-0.00444	-51.9189	0.000182753		-71.6766	0.000853723
-47.8341	0.000217283	-3249.78	-0.02597	-63.8661	-0.00478	-57.1144	2.90856e-05		-76.5948	0.00079366
-52.9082	0.000190516	-3000.09	-0.02506	-68.9966	-0.00515	-62.1657	-8.7692e-05		-85.9909	0.000560116
-58.6566	0.00015435	-2800.02	-0.02414	-74.36	-0.00552	-66.7242	-0.00026417		-96.0327	0.000131776
-68.5377	0.000126934	-2600	-0.02321	-83.6269	-0.00613	-72.0679	-0.000451743		-105.984	-0.000251218
-78.7387	0.000138607	-2400.1	-0.02226	-94.0643	-0.00676	-81.4555	-0.000646884		-116.033	-0.000554135
-88.8756	0.000119598	-2200.14	-0.02127	-103.956	-0.00733	-91.4519	-0.000892823		-125.996	-0.000913705
-98.7581	1.55135e-05	-2000.32	-0.02023	-114.058	-0.00787	-101.588	-0.00115		-136.005	-0.00123
-108.855	-7.23161e-06	-1800.37	-0.01911	-124	-0.00828	-111.478	-0.00141		-146.033	-0.00136
-118.831	-7.53458e-06	-1600.4	-0.01794	-134.112	-0.00859	-121.654	-0.00164		-155.99	-0.00175
-128.839	-2.54844e-05	-1400.42	-0.01677	-143.938	-0.00885	-131.491	-0.00189		-166.024	-0.00202
-138.83	-5.17355e-05	-1200.36	-0.01562	-153.977	-0.0091	-141.615	-0.00214		-176.037	-0.00265
-148.807	-3.25671e-05	-1000.28	-0.01457	-164.058	-0.00938	-151.592	-0.0024		-185.758	-0.00275
-158.828	-9.66025e-05	-900.252	-0.01366	-174.113	-0.00976	-161.491	-0.00267		-195.706	-0.00297
-168.436	-6.12394e-05	-850.167	-0.01291	-183.489	-0.01012	-170.795	-0.00295		-206.046	-0.00323
-178.651	-0.00011738	-800.274	-0.01228	-193.968	-0.01055	-181.445	-0.00321		-216	-0.00377
-188.888	-0.000154982	-750.366	-0.01175	-204.117	-0.01098	-191.437	-0.00347		-227.779	-0.00419
-198.794	-0.000144968	-700.177	-0.01126	-214.103	-0.0114	-201.239	-0.0037		-251.216	-0.00477
-211.174	-0.00019223	-650.224	-0.01078	-228.656	-0.012	-211.774	-0.00395		-276.178	-0.00533
-234.61	-0.000187011	-600.316	-0.01028	-253.592	-0.01291	-223.844	-0.00428		-301.135	-0.00604
-259.696	-0.000267624	-550.171	-0.00977	-278.694	-0.01369	-247.927	-0.00466		-326.207	-0.00656
-284.661	-0.000413442	-499.99	-0.00923	-303.699	-0.01441	-273.045	-0.00511		-351.199	-0.00733
-309.848	-0.000458273	-450.089	-0.00869	-328.742	-0.01511	-297.964	-0.00563		-376.307	-0.00767
-334.726	-0.000432838	-400.137	-0.00816	-353.678	-0.01578	-322.77	-0.00615		-399.924	-0.00832
-359.744	-0.00049628	-350.229	-0.00766	-378.729	-0.01642	-347.723	-0.00663		-426.232	-0.00905
-383.792	-0.000498235	-300.232	-0.0072	-403.085	-0.01701	-372.246	-0.00711		-451.212	-0.00938
-409.477	-0.000585632	-280.115	-0.0068	-427.643	-0.01759	-396.969	-0.00749		-476.148	-0.00976
-434.805	-0.000597321	-260.324	-0.00644	-453.552	-0.0182	-423.096	-0.0079		-501.223	-0.0103
-459.708	-0.000677014	-240.332	-0.00612	-478.792	-0.01878	-447.973	-0.00826		-526.201	-0.01044
-484.744	-0.000714857	-220.134	-0.00583	-503.567	-0.01935	-472.912	-0.00861		-551.286	-0.01096
-509.78	-0.000776858	-200.15	-0.00553	-528.594	-0.01991	-497.956	-0.00894		-576.185	-0.01154
-534.766	-0.000845317	-180.218	-0.00523	-553.669	-0.02047	-522.892	-0.0093		-601.188	-0.01172
-559.755	-0.000839872	-160.234	-0.00493	-578.69	-0.02102	-547.699	-0.00963		-626.252	-0.0119
-584.763	-0.000856189	-140.265	-0.00462	-603.631	-0.02156	-572.964	-0.00998		-651.197	-0.01213
-609.747	-0.000803196	-120.118	-0.0043	-628.593	-0.02209	-597.794	-0.01029		-675.48	-0.01298
-634.802	-0.000920014	-100.341	-0.00396	-653.735	-0.02261	-623.018	-0.01058		-700.702	-0.01296
-658.464	-0.000963391	-80.1798	-0.00361	-677.713	-0.02309	-647.095	-0.01087		-726.226	-0.01322
-684.836	-0.00105	-60.1811	-0.00323	-703.354	-0.02357	-672.494	-0.01114		-751.269	-0.0137
-709.764	-0.000956197	-40.0714	-0.00283	-728.564	-0.02401	-698.048	-0.0113		-786.778	-0.01405
-734.781	-0.00104	-20.2355	-0.0024	-753.564	-0.02444	-722.683	-0.01157		-879.054	-0.01416
-776.72	-0.00109	-0.19984	-0.00196	-799.261	-0.02512	-747.674	-0.01184		-979.377	-0.0154
-873.763	-0.00113	19.7618	-0.0015	-897.002	-0.02642	-790.365	-0.01226		-1079.45	-0.01586
-973.951	-0.00121	39.9308	-0.00104	-997.428	-0.0277	-886.845	-0.01272		-1179.5	-0.01633
-1073.94	-0.00137	59.9295	-0.000580031	-1097.33	-0.02887	-987.518	-0.01331		-1279.7	-0.01723
-1173.87	-0.00158	79.6839	-0.000128365	-1197.33	-0.03	-1087.23	-0.01383		-1379.38	-0.01694
-1274.15	-0.00138	99.6826	0.000322228	-1297.21	-0.031	-1187.18	-0.01435		-1478.53	-0.01729
-1373.99	-0.00138	119.659	0.000772005	-1397.56	-0.0319	-1287.31	-0.01476		-1574.51	-0.01778
-1468.03	-0.0015	139.687	0.00122	-1496.63	-0.03273	-1386.82	-0.01508		-1679.63	-0.01813
-1573.93	-0.00154	159.708	0.00166	-1593.33	-0.0335	-1483.4	-0.01538		-1779.61	-0.018
-1674.29	-0.00157	179.655	0.0021	-1697.33	-0.03423	-1587.54	-0.01569		-1879.51	-0.01839
-1773.96	-0.0017	199.617	0.00253	-1797.37	-0.03485	-1687.85	-0.01598		-2004.44	-0.0191
-1874.05	-0.00169	219.808	0.00294	-1897.38	-0.0354	-1787.12	-0.01617		-2201.06	-0.01846
-1995.56	-0.00175	239.97	0.00336	-2030.3	-0.03605	-1887.81	-0.01646		-2400.99	-0.019
-2190.15	-0.00179	259.857	0.00381	-2229.31	-0.03689	-2007.04	-0.0168		-2601.48	-0.01972
-2390.39	-0.00203	279.908	0.00429	-2429.28	-0.03765	-2199.04	-0.01717		-2801.6	-0.01924
-2590.42	-0.00193	299.84	0.00483	-2629.16	-0.03839	-2397.06	-0.01752		-3001.3	-0.02023
-2790.48	-0.00169	349.637	0.00544	-2829.22	-0.03907	-2595.08	-0.01799		-3197.38	-0.01987
-2990.68	-0.00199	399.782	0.00609	-3029.6	-0.03972	-2792.03	-0.01842		-3394.94	-0.02052
-3188.74	-0.0021	449.963	0.00676	-3221.28	-0.04025	-2985.77	-0.01882		-3601.14	-0.02036
-3382.14	-0.00214	499.634	0.00743	-3425.37	-0.04074	-3181.66	-0.01915		-3801.48	-0.02015
-3590.28	-0.00212	549.698	0.00808	-3629.19	-0.04121	-3385.48	-0.01948		-4001.2	-0.0203
-3790.36	-0.00211	599.835	0.0087	-3829.89	-0.04156	-3582.47	-0.01984		-4200.78	-0.02086
-3990.17	-0.00212	649.787	0.0093	-4029.25	-0.04187	-3780.49	-0.02013		-4400.95	-0.02096
-4190.41	-0.00218	699.755	0.00988	-4229.82	-0.04216	-3977.67	-0.02034		-4600.88	-0.02078
-4390.62	-0.00233	749.692	0.01043	-4429.41	-0.04241	-4176.05	-0.02059		-4801.64	-0.02023
-4590.35	-0.00184	799.607	0.01097	-4629.52	-0.04262	-4372.62	-0.02079		-5000.86	-0.02049
-4790.11	-0.00213	849.767	0.01153	-4829.18	-0.04277	-4570.37	-0.02093		-5200.89	-0.02048
-4990.63	-0.00219	899.742	0.01216	-5029.13	-0.04287	-4768.25	-0.0211		-5391.22	-0.02005
-5190.68	-0.00235	949.65	0.0129	-5228.97	-0.04293	-4966.44	-0.0213		-5601.19	-0.02073
-5386.36	-0.00214	999.609	0.01379	-5427.05	-0.04294	-5153.85	-0.02145		-5800.6	-0.02065
-5582.08	-0.00216	1199.67	0.01486	-5621.39	-0.04293	-5360.86	-0.0217		-6000.97	-0.02112
-5790.22	-0.00213	1399.69	0.01604	-5829.08	-0.04288	-5559.01	-0.02193		-6201.29	-0.01982
-5990.16	-0.00212	1599.64	0.01728	-6029.4	-0.04282	-5755.61	-0.0221		-6401.36	-0.02079
-6190.07	-0.00222	1799.9	0.01852	-6229.35	-0.04273	-5953.93	-0.02218		-6600.55	-0.02117
-6390.38	-0.00239	1999.74	0.01973	-6429.12	-0.04261	-6151.35	-0.02224		-6801	-0.021
-6590.47	-0.00218	2199.89	0.02085	-6629.31	-0.04246	-6349.21	-0.02229		-7000.29	-0.02115
-6789.83	-0.00216	2399.73	0.0219	-6829.13	-0.04229	-6546.59	-0.02236		-7201.04	-0.02135
-6990.22	-0.00211	2599.64	0.02291	-7029.26	-0.04208	-6743.77	-0.02235		-7400.54	-0.02131
-7190.25	-0.00235	2799.73	0.02388	-7228.62	-0.04186	-6942.31	-0.02237		-7596.48	-0.02137
-7390.09	-0.00236	2999.77	0.02484	-7429.64	-0.04161	-7139.22	-0.02251		-7794.79	-0.02112
-7585.82	-0.00225	3249.74	0.02579	-7622.45	-0.04135	-7332.91	-0.02246		-8000.66	-0.02043
-7784.05	-0.002	3499.67	0.02673	-7825.06	-0.04107	-7528.91	-0.02232		-8200.6	-0.02072
-7990.01	-0.00208	3749.82	0.02763	-8028.65	-0.04077	-7731.85	-0.02227		-8400.81	-0.02068
-8190.31	-0.00206	3999.61	0.02851	-8228.63	-0.04043	-7929.84	-0.02221		-8600.91	-0.0208
-8389.69	-0.00223	4249.78	0.02936	-8429.13	-0.04009	-8126.49	-0.02208		-8800.48	-0.02059
-8589.6	-0.00229	4499.67	0.03019	-8628.69	-0.03974	-8325.15	-0.0221		-8999.63	-0.0205
-8789.51	-0.00209	4749.67	0.03103	-8828.32	-0.0394	-8522.04	-0.02209		-9200.41	-0.02066
-8989.43	-0.00224	4999.65	0.03187	-9028.75	-0.03905	-8720.29	-0.0221		-9399.65	-0.02038
-9189.8	-0.00227	5499.78	0.0327	-9228.21	-0.0387	-8917.29	-0.02206		-9600.23	-0.02052
-9390.07	-0.00216	5999.71	0.03348	-9428.93	-0.03835	-9114.82	-0.02201		-9792.09	-0.02082
-9589.48	-0.00214	6499.64	0.03417	-9628.16	-0.03799	-9312.69	-0.02181		-9998.02	-0.02144
-9781.63	-0.00222	6999.61	0.03472	-9826.18	-0.03764	-9502.61	-0.02171		-10084.9	-0.02102
-9987.14	-0.00211	7499.66	0.03512	-10020.6	-0.0373	-9703.65	-0.02166		-9886.99	-0.02083
-10092.3	-0.00218	7999.71	0.03537	-10172.5	-0.03703	-9906.09	-0.02161		-9686.01	-0.02021
-9898.64	-0.00213	8499.75	0.03549	-10013.9	-0.03731	-10102.7	-0.02158		-9486.03	-0.02069
-9696.54	-0.0021	8999.72	0.03551	-9811.27	-0.03767	-10218.6	-0.02166		-9284.83	-0.02084
-9496.73	-0.00211	9499.69	0.0355	-9611.2	-0.03802	-10033.3	-0.02165		-9084.69	-0.02066
-9295.96	-0.00207	9999.7	0.0354	-9410.83	-0.03838	-9833.54	-0.02164		-8884.04	-0.02022
-9095.61	-0.0021	--	--	-9210.07	-0.03873	-9635.33	-0.02168		-8684.54	-0.02064
-8895.47	-0.00224	--	--	-9010.35	-0.03908	-9437.59	-0.02167		-8483.59	-0.02114
-8695.03	-0.00218	--	--	-8810.1	-0.03943	-9239.87	-0.02168		-8285.6	-0.02062
-8495.2	-0.0022	--	--	-8609.2	-0.03978	-9041.67	-0.02174		-8093.73	-0.02091
-8302.77	-0.00217	--	--	-8417.2	-0.04011	-8853.2	-0.02175		-7883.46	-0.02049
-8096.22	-0.00215	--	--	-8211.02	-0.04046	-8648.41	-0.02176		-7683.39	-0.02033
-7894.44	-0.00214	--	--	-8008.79	-0.0408	-8448.07	-0.02185		-7483.14	-0.02052
-7694.32	-0.00214	--	--	-7809	-0.04109	-8251.22	-0.02189		-7282.85	-0.02109
-7494.16	-0.00208	--	--	-7608.3	-0.04137	-8052.73	-0.02188		-7082.61	-0.02018
-7294.16	-0.00198	--	--	-7408.91	-0.04163	-7854.96	-0.02189		-6882.75	-0.02046
-7093.65	-0.00205	--	--	-7208.51	-0.04188	-7657.33	-0.02193		-6682.59	-0.0211
-6894.11	-0.00221	--	--	-7008.28	-0.0421	-7459.82	-0.022		-6482.76	-0.02111
-6693.91	-0.00211	--	--	-6808.45	-0.04231	-7261.97	-0.02205		-6282.91	-0.02078
-6493.53	-0.00209	--	--	-6608.22	-0.04248	-7064.36	-0.02211		-6087.95	-0.02141
-6293.9	-0.00199	--	--	-6408.22	-0.04262	-6866.88	-0.02214		-5886.49	-0.0202
-6103.55	-0.00226	--	--	-6218.16	-0.04273	-6672.83	-0.02212		-5682.73	-0.02065
-5893.25	-0.0022	--	--	-6008.55	-0.04283	-6479.07	-0.02199		-5482.42	-0.0214
-5693.48	-0.00209	--	--	-5808.18	-0.04289	-6273.11	-0.02192		-5282.18	-0.02026
-5493.41	-0.00229	--	--	-5608.12	-0.04293	-6076.1	-0.0219		-5082.22	-0.02067
-5293.35	-0.00219	--	--	-5407.58	-0.04294	-5878.52	-0.02188		-4882.39	-0.02043
-5093.52	-0.00199	--	--	-5207.27	-0.04292	-5681.36	-0.0218		-4682.19	-0.01986
-4892.96	-0.0021	--	--	-5008.1	-0.04286	-5482.58	-0.02176		-4482.01	-0.02088
-4693.44	-0.00212	--	--	-4807.43	-0.04275	-5284.79	-0.0216		-4281.55	-0.02101
-4492.82	-0.00213	--	--	-4608.07	-0.0426	-5086.97	-0.02149		-4081.89	-0.02038
-4293.34	-0.00197	--	--	-4407.4	-0.04239	-4889.83	-0.02138		-3892.02	-0.02042
-4093.13	-0.00202	--	--	-4208.05	-0.04213	-4692.07	-0.02124		-3681.93	-0.02036
-3895.01	-0.00212	--	--	-4013.24	-0.04184	-4502.15	-0.02109		-3481.93	-0.02008
-3700.91	-0.00199	--	--	-3811.41	-0.04154	-4301.34	-0.02092		-3281.63	-0.01943
-3492.8	-0.00196	--	--	-3607.72	-0.04115	-4098.91	-0.02069		-3082.08	-0.01946
-3292.87	-0.00204	--	--	-3407.58	-0.0407	-3901.65	-0.02043		-2881.41	-0.01974
-3092.9	-0.00187	--	--	-3207.88	-0.04022	-3703.73	-0.02023		-2682.13	-0.01954
-2893.13	-0.00197	--	--	-3007.46	-0.03965	-3505.58	-0.01992		-2481.55	-0.0196
-2692.9	-0.00193	--	--	-2807.33	-0.039	-3309.19	-0.0197		-2282.08	-0.01937
-2493.09	-0.00178	--	--	-2607.78	-0.03832	-3110.54	-0.01936		-2082.14	-0.01895
-2292.79	-0.00197	--	--	-2407.39	-0.03756	-2913.19	-0.01907		-1972.21	-0.01871
-2092.42	-0.00183	--	--	-2207.1	-0.03681	-2715.14	-0.01874		-1877.41	-0.01822
-1971.93	-0.00181	--	--	-2027.13	-0.03603	-2517.91	-0.01844		-1778.34	-0.01788
-1877.25	-0.0017	--	--	-1934.93	-0.03559	-2322.47	-0.01805		-1675.52	-0.01847
-1778.46	-0.00176	--	--	-1829.2	-0.03502	-2133.38	-0.01773		-1575.25	-0.01759
-1675.52	-0.00166	--	--	-1729.31	-0.03443	-1988.15	-0.01739		-1475.53	-0.0177
-1575.38	-0.00167	--	--	-1629.42	-0.03376	-1891.98	-0.01703		-1375.36	-0.01722
-1475.47	-0.00164	--	--	-1529.51	-0.03302	-1792.24	-0.01677		-1275.42	-0.01747
-1375.3	-0.00167	--	--	-1429.54	-0.03219	-1691.96	-0.01651		-1175.28	-0.01625
-1275.16	-0.00149	--	--	-1329.45	-0.03131	-1591.82	-0.01622		-1075.81	-0.01599
-1175.47	-0.00143	--	--	-1229.16	-0.03032	-1491.7	-0.01597		-975.295	-0.01591
-1075.31	-0.00144	--	--	-1129.46	-0.02925	-1392.24	-0.01567		-875.498	-0.015
-975.405	-0.00144	--	--	-1029.42	-0.02808	-1290.87	-0.01532		-804.732	-0.01502
-875.529	-0.0013	--	--	-929.681	-0.02685	-1192.68	-0.01499		-782.252	-0.01507
-799.927	-0.00136	--	--	-855.815	-0.02589	-1094.7	-0.01466		-756.713	-0.01477
-776.602	-0.00128	--	--	-833.401	-0.02559	-993.439	-0.01417		-731.724	-0.01458
-750.908	-0.00124	--	--	-807.758	-0.02525	-892.002	-0.01377		-706.735	-0.01452
-725.836	-0.00118	--	--	-782.783	-0.02487	-815.414	-0.01341		-681.683	-0.01383
-700.94	-0.00118	--	--	-757.834	-0.0245	-792.479	-0.01306		-656.737	-0.0138
-675.916	-0.00121	--	--	-732.864	-0.02408	-767.968	-0.01277		-631.738	-0.01404
-650.969	-0.00125	--	--	-707.7	-0.02365	-742.301	-0.0126		-606.728	-0.014
-625.954	-0.0012	--	--	-682.889	-0.02319	-717.926	-0.01239		-581.691	-0.01361
-601.025	-0.00109	--	--	-657.746	-0.02269	-692.624	-0.01219		-556.705	-0.01321
-575.932	-0.00112	--	--	-632.803	-0.02218	-667.792	-0.01197		-532.723	-0.01323
-550.945	-0.00104	--	--	-607.811	-0.02165	-643.057	-0.01173		-506.959	-0.01289
-526.544	-0.0011	--	--	-583.14	-0.02111	-618.677	-0.0115		-481.8	-0.01255
-501.406	-0.000995037	--	--	-558.827	-0.02058	-592.888	-0.01127		-456.796	-0.01242
-475.961	-0.00107	--	--	-532.795	-0.02	-567.217	-0.01102		-431.686	-0.01174
-450.915	-0.000984267	--	--	-507.738	-0.01944	-543.056	-0.01074		-406.7	-0.01154
-425.85	-0.000953685	--	--	-482.726	-0.01887	-517.284	-0.01046		-381.789	-0.0115
-400.949	-0.000981428	--	--	-457.794	-0.0183	-492.463	-0.01017		-356.693	-0.01118
-375.93	-0.000854577	--	--	-432.888	-0.01772	-467.638	-0.00986		-331.795	-0.01083
-350.976	-0.000837466	--	--	-407.844	-0.01712	-442.917	-0.00954		-306.863	-0.01053
-325.943	-0.000763493	--	--	-382.745	-0.01651	-417.962	-0.00921		-281.769	-0.01031
-300.943	-0.00078186	--	--	-357.638	-0.01588	-392.897	-0.0089		-260.352	-0.00976
-275.927	-0.000794388	--	--	-332.781	-0.01522	-367.306	-0.00857		-250.95	-0.00966
-258.371	-0.00073689	--	--	-313.001	-0.01467	-343.212	-0.00821		-240.579	-0.00969
-248.893	-0.000663064	--	--	-304.204	-0.01443	-318.665	-0.00785		-230.644	-0.00931
-238.764	-0.000690881	--	--	-293.84	-0.01412	-293.065	-0.00749		-220.635	-0.00913
-228.765	-0.00073177	--	--	-283.819	-0.01385	-268.924	-0.00718		-210.637	-0.00902
-218.785	-0.000655398	--	--	-273.944	-0.01354	-257.677	-0.00687		-200.635	-0.0088
-208.691	-0.000615117	--	--	-263.724	-0.01324	-247.541	-0.00662		-190.547	-0.00858
-198.775	-0.00065325	--	--	-253.834	-0.01292	-237.876	-0.00641		-180.603	-0.00848
-188.746	-0.000665773	--	--	-243.832	-0.01256	-227.217	-0.00623		-170.581	-0.00811
-178.809	-0.000599721	--	--	-233.823	-0.0122	-217.868	-0.00601		-160.548	-0.00804
-168.788	-0.000527902	--	--	-223.941	-0.01181	-207.538	-0.00583		-150.996	-0.008
-158.797	-0.000576169	--	--	-213.836	-0.01139	-197.736	-0.00563		-140.803	-0.00773
-148.782	-0.000562912	--	--	-204.159	-0.01099	-188.148	-0.00544		-130.556	-0.0075
-139.128	-0.000524123	--	--	-193.83	-0.01054	-177.534	-0.00523		-120.641	-0.00718
-128.789	-0.00053088	--	--	-183.858	-0.01013	-167.943	-0.00502		-111.81	-0.00697
-118.789	-0.000450973	--	--	-173.769	-0.00974	-157.82	-0.00482		-106.766	-0.00689
-111.072	-0.000466015	--	--	-166.161	-0.00946	-147.003	-0.00461		-101.864	-0.00684
-106.125	-0.000501536	--	--	-161.375	-0.00931	-137.835	-0.00442		-96.8008	-0.00676
-101.193	-0.000467382	--	--	-156.478	-0.00916	-127.451	-0.00425		-91.8689	-0.00641
-96.2596	-0.000457708	--	--	-151.408	-0.00903	-120.396	-0.00408		-86.8044	-0.00644
-91.2053	-0.000428638	--	--	-146.48	-0.00891	-115.568	-0.00395		-81.8443	-0.00631
-86.2452	-0.000385596	--	--	-141.403	-0.00878	-110.956	-0.00383		-77.1179	-0.00617
-81.2012	-0.0003859	--	--	-136.392	-0.00867	-106.093	-0.00371		-71.8427	-0.00619
-76.3473	-0.000379454	--	--	-131.563	-0.00853	-100.537	-0.00357		-66.8347	-0.00588
-71.3547	-0.000377891	--	--	-126.609	-0.00836	-96.5773	-0.00348		-61.9225	-0.00574
-66.2045	-0.000406884	--	--	-121.409	-0.00819	-91.7028	-0.00335		-56.8253	-0.00565
-61.2093	-0.000380156	--	--	-116.412	-0.00797	-85.7127	-0.00324		-51.7983	-0.00543
-56.2481	-0.000423246	--	--	-111.452	-0.00772	-82.34	-0.00311		-46.8234	-0.00534
-51.251	-0.000338802	--	--	-106.432	-0.00749	-74.8027	-0.00301		-41.8289	-0.0052
-46.301	-0.000294663	--	--	-101.524	-0.0072	-71.0695	-0.00288		-36.854	-0.00513
-41.1807	-0.000302564	--	--	-96.4249	-0.00691	-66.5984	-0.00273		-31.8253	-0.00487
-36.2777	-0.000322949	--	--	-91.4262	-0.00662	-61.1258	-0.00258		-26.847	-0.00468
-31.2592	-0.000292673	--	--	-86.4619	-0.00631	-56.1124	-0.00246		-21.9559	-0.00467
-26.2313	-0.00029617	--	--	-81.4598	-0.00599	-51.405	-0.00232		-16.9657	-0.00435
-21.3078	-0.000268883	--	--	-76.6136	-0.00567	-46.2676	-0.00218		-11.8514	-0.00439
-16.4201	-0.000239594	--	--	-71.4651	-0.00532	-40.878	-0.00208		-6.85262	-0.00411
-11.2041	-0.000257037	--	--	-66.511	-0.00497	-36.3923	-0.00196		-1.82111	-0.00394
-6.27288	-0.000199548	--	--	-61.39	-0.00461	-30.9069	-0.00184		3.16046	-0.00372
-1.21211	-0.000204271	--	--	-56.5286	-0.00425	-26.5965	-0.00172		8.21436	-0.00349
3.75262	-0.000184414	--	--	-51.428	-0.00389	-21.3411	-0.00162		13.1427	-0.00352
8.73582	-0.00021586	--	--	-46.537	-0.00356	-15.8233	-0.00147		18.1996	-0.00309
13.7357	-0.000181875	--	--	-41.5142	-0.00324	-11.4068	-0.00132		23.1948	-0.00289
18.7828	-0.000160015	--	--	-36.4273	-0.00292	-6.3011	-0.00118		28.1613	-0.00285
23.7878	-0.000158836	--	--	-31.4285	-0.00264	-0.73169	-0.00107		32.8909	-0.0027
28.7741	-0.000112586	--	--	-26.4554	-0.00238	3.74584	-0.000922168		38.1766	-0.00252
33.5833	-0.00013015	--	--	-21.4523	-0.00213	8.61371	-0.00080898		43.1409	-0.00229
38.6522	-0.000108976	--	--	-16.6476	-0.00188	13.6089	-0.000676062		48.152	-0.00211
43.6517	-7.46059e-05	--	--	-11.5111	-0.00161	18.8261	-0.000555186		53.1026	-0.00197
48.685	-4.51937e-05	--	--	-6.37378	-0.00132	24.1859	-0.000392978		58.251	-0.0018
53.7586	-2.57323e-05	--	--	-1.44744	-0.00101	28.7042	-0.000254089		63.1305	-0.00156
58.8535	-7.59079e-05	--	--	3.6215	-0.000637683	33.7868	-8.92932e-05		68.1583	-0.00147
63.7453	-1.3156e-05	--	--	8.48602	-0.000283366	39.0494	3.83869e-05		73.0433	-0.00131
68.8732	1.4282e-05	--	--	13.5434	0.000118111	43.8981	0.000197256		78.1524	-0.000960748
73.8266	-2.06222e-05	--	--	18.596	0.000515055	48.6829	0.000322454		83.1845	-0.000927183
78.8331	2.69309e-05	--	--	23.6122	0.00090518	54.2304	0.000455417		88.7736	-0.000669748
83.8091	2.33443e-05	--	--	28.5504	0.00129	58.534	0.000565807		98.3386	-0.000351401
88.6701	1.17943e-05	--	--	34.9352	0.00176	64.1598	0.000725542		108.709	-0.000117385
98.1936	6.06385e-05	--	--	45.3678	0.00249	68.777	0.00086203		118.66	0.000267929
108.355	7.56147e-05	--	--	55.3254	0.00315	74.8632	0.00106		128.672	0.000593504
118.373	0.000131612	--	--	65.4147	0.00376	81.5635	0.00127		138.681	0.00097625
128.356	0.000159539	--	--	75.3659	0.00428	91.9246	0.00153		148.686	0.00133
138.317	0.000161081	--	--	85.419	0.00467	101.887	0.00179		158.743	0.00159
148.316	0.000180496	--	--	95.4469	0.00498	111.59	0.00207		168.666	0.00196
158.279	0.000162136	--	--	105.444	0.00522	121.48	0.00233		178.707	0.00235
168.308	0.000216944	--	--	115.414	0.00544	131.934	0.00262		188.653	0.00249
178.295	0.000250811	--	--	125.536	0.00572	142.531	0.00286		198.38	0.00284
188.332	0.000289119	--	--	135.403	0.00609	151.848	0.00313		208.57	0.00318
198.24	0.000315979	--	--	145.226	0.00646	162.302	0.00339		218.696	0.00348
207.977	0.000313228	--	--	155.088	0.00689	171.899	0.00364		228.626	0.00374
218.234	0.000372616	--	--	165.471	0.00736	182.154	0.00386		240.554	0.00417
228.332	0.000425848	--	--	175.396	0.00779	191.93	0.0041		263.94	0.00471
243.116	0.000330653	--	--	186.679	0.0083	201.855	0.0043		288.864	0.00541
267.986	0.000493267	--	--	209.112	0.00921	212.468	0.00452		313.813	0.00609
292.985	0.000428849	--	--	234.261	0.01007	222.033	0.00478		338.884	0.00657
317.959	0.000567812	--	--	259.084	0.01084	235.597	0.00516		363.934	0.00735
343.004	0.000555568	--	--	284.228	0.01153	260.069	0.00557		388.874	0.00773
368.016	0.000621718	--	--	309.202	0.01219	284.936	0.00602		412.65	0.00851
393.011	0.000732711	--	--	334.199	0.01282	310.026	0.00651		438.864	0.00899
417.469	0.000724516	--	--	358.297	0.0134	334.227	0.00701		463.889	0.0094
442.091	0.000697459	--	--	384.027	0.01399	359.078	0.00744		488.924	0.00974
467.985	0.000850243	--	--	409.172	0.01457	384.414	0.00789		513.878	0.01015
492.998	0.000864014	--	--	434.21	0.01516	409.815	0.00831		538.904	0.01072
518.018	0.000869512	--	--	459.125	0.01575	435.147	0.00872		563.859	0.0108
542.973	0.00101	--	--	484.272	0.01635	459.731	0.0091		588.91	0.01107
567.932	0.000962942	--	--	509.077	0.01694	485.282	0.00945		613.933	0.01192
592.928	0.00105	--	--	534.225	0.01754	510.352	0.00977		638.866	0.01188
618.081	0.00103	--	--	559.247	0.01812	534.672	0.01008		663.955	0.0119
642.984	0.00107	--	--	584.239	0.01871	559.914	0.01036		688.174	0.01239
668.008	0.00111	--	--	609.154	0.01927	585.193	0.01064		713.386	0.01235
692.508	0.00118	--	--	633.999	0.01982	608.46	0.01096		738.881	0.01314
717.224	0.00115	--	--	658.372	0.02034	634.998	0.01124		763.974	0.01319
742.99	0.00117	--	--	684.284	0.02086	659.716	0.01153		799.207	0.01384
768.036	0.00118	--	--	709.155	0.02136	685.329	0.0118		891.792	0.01423
801.779	0.00123	--	--	763.677	0.02235	709.4	0.01203		991.838	0.01477
891.949	0.00143	--	--	863.93	0.02401	735.407	0.01226		1091.96	0.01544
992.225	0.00142	--	--	963.74	0.02553	760.257	0.01258		1191.81	0.01591
1092.51	0.00153	--	--	1064.32	0.02687	805.022	0.01302		1292.19	0.01639
1192.22	0.00152	--	--	1163.95	0.028	902.544	0.01356		1391.82	0.01629
1292.58	0.0015	--	--	1263.71	0.02904	1002.38	0.01407		1488.29	0.01756
1392.58	0.0016	--	--	1364.08	0.02997	1102.98	0.01452		1591.11	0.01791
1488.47	0.00166	--	--	1459.88	0.03079	1200.26	0.01501		1691.71	0.01784
1591.35	0.00184	--	--	1563	0.03165	1300.47	0.01538		1792.04	0.01749
1692.3	0.00183	--	--	1664.23	0.0324	1402.57	0.01572		1892.1	0.01785
1792.6	0.00197	--	--	1763.96	0.03303	1503.15	0.01608		2012.65	0.01723
1892.16	0.00197	--	--	1864.03	0.03359	1602.86	0.01648		2205.92	0.01869
2002.52	0.00205	--	--	1980.32	0.03414	1702.51	0.01671		2403.2	0.01804
2186.01	0.00193	--	--	2168.55	0.03493	1803.34	0.01695		2600.84	0.01852
2384.52	0.00218	--	--	2367.41	0.03569	1902.8	0.0172		2798.29	0.01958
2581.24	0.00206	--	--	2564.7	0.03643	2006.49	0.01751		2996.76	0.01914
2779.52	0.00212	--	--	2762.4	0.03718	2184.84	0.01797		3189.93	0.0194
2976.95	0.00235	--	--	2959.95	0.03783	2381.88	0.01843		3385.08	0.02035
3165.21	0.0023	--	--	3155.86	0.03838	2569.74	0.01877		3589.25	0.02046
3370.18	0.00223	--	--	3345.29	0.03887	2775.76	0.01915		3786.59	0.02016
3569.75	0.00227	--	--	3553.29	0.03928	2975.01	0.01953		3984.32	0.02023
3767.71	0.00229	--	--	3749.98	0.03957	3172.74	0.01975		4181.56	0.02046
3964.86	0.00237	--	--	3947.6	0.03985	3370.68	0.02007		4379.59	0.02082
4162.41	0.00223	--	--	4145.41	0.04003	3568.26	0.02051		4577.07	0.02033
4359.97	0.00218	--	--	4343.54	0.0402	3765.79	0.02086		4774.5	0.02084
4557.71	0.00234	--	--	4540.69	0.04034	3962.84	0.02113		4972.01	0.02068
4755.34	0.00224	--	--	4738.8	0.04042	4160.66	0.02134		5169.87	0.02036
4953.12	0.00225	--	--	4935.98	0.04045	4358.58	0.02153		5361.6	0.02035
5150.63	0.00221	--	--	5132.86	0.04044	4555.71	0.02164		5561.22	0.02039
5338.37	0.00237	--	--	5327.52	0.0404	4750.25	0.0219		5762.36	0.02073
5545.74	0.00243	--	--	5522.46	0.04033	4945.99	0.02209		5960.35	0.02109
5743.4	0.0022	--	--	5726.3	0.04024	5148.3	0.02231		6157.93	0.02153
5940.8	0.00228	--	--	5923.89	0.04014	5346.23	0.02249		6355.58	0.02133
6138.38	0.00222	--	--	6121.78	0.04003	5544.39	0.02272		6553.05	0.02006
6336.06	0.00233	--	--	6319.31	0.03991	5741.82	0.02282		6750.32	0.02084
6533.7	0.00229	--	--	6516.81	0.03978	5939.02	0.02296		6947.99	0.02067
6731.54	0.00232	--	--	6714.16	0.03964	6136.81	0.02299		7146	0.02099
6928.8	0.00237	--	--	6912.13	0.03947	6334.22	0.02296		7342.96	0.02067
7126.89	0.0023	--	--	7109.56	0.03928	6532.28	0.02294		7531.09	0.0208
7323.99	0.00226	--	--	7306.91	0.03906	6729.49	0.02289		7738.62	0.02105
7519.51	0.00223	--	--	7496.67	0.03883	6920.22	0.02279		7935.62	0.02106
7711.31	0.00249	--	--	7700.54	0.03856	7122.88	0.0229		8133.7	0.02079
7916.75	0.0022	--	--	7899.86	0.03828	7321.37	0.02288		8330.95	0.02082
8114.65	0.00239	--	--	8097.12	0.03797	7519.6	0.02287		8529.03	0.02047
8311.88	0.00227	--	--	8294.85	0.03765	7718.44	0.02281		8726.17	0.02104
8509.25	0.00218	--	--	8493.02	0.03733	7914.8	0.02283		8924.44	0.02037
8706.85	0.00222	--	--	8690	0.03701	8112.47	0.02265		9121.35	0.02096
8904.49	0.00242	--	--	8887.46	0.0367	8310.34	0.02265		9318.95	0.02076
9102.31	0.00225	--	--	9085.46	0.03638	8507.62	0.02257		9516.46	0.02059
9299.62	0.00244	--	--	9282.91	0.03607	8705.38	0.02258		9708.35	0.02089
9497.19	0.00247	--	--	9480.32	0.03575	8903.5	0.02247		9905.19	0.02068
9691.35	0.00212	--	--	9675.92	0.03543	9097.84	0.02246		10110	0.02047
9886.65	0.00222	--	--	9868.09	0.03512	9287.87	0.02244
10089.9	0.00223	--	--	10073	0.03479	9495.86	0.02237
		--	--	--	--	9693.27	0.02216
		--	--	--	--	9891.1	0.02204
		--	--	--	--	10087.9	0.02168

## Sheet: B-C3N4-16 MPa FC-ZFC
温度(K)	磁矩(emu)	磁矩 emu/g
1.99987	3.97292e-06	0.000620768		2.00048	7.74376e-06	0.00120996		0.000589195	5.89195
4.00049	3.98194e-06	0.000622178		4.00011	7.48977e-06	0.00117028		0.000548098	5.48098
6.00067	4.01739e-06	0.000627718		6.00009	7.18746e-06	0.00112304		0.000495322	4.95322
7.99997	3.99185e-06	0.000623727		8.00009	6.87132e-06	0.00107364		0.000449916	4.49916
9.99961	3.95757e-06	0.00061837		9.99925	6.49384e-06	0.00101466		0.000396292	3.96292
11.9997	3.85131e-06	0.000601767		11.9996	6.15785e-06	0.000962164		0.000360397	3.60397
13.9999	3.69531e-06	0.000577393		14	5.8377e-06	0.00091214		0.000334748	3.34748
16.0008	3.51505e-06	0.000549226		15.9996	5.50985e-06	0.000860914		0.000311688	3.11688
18.0003	3.27659e-06	0.000511967		18.0002	5.26118e-06	0.000822059		0.000310092	3.10092
19.9997	3.03529e-06	0.000474265		20.0002	5.03322e-06	0.00078644		0.000312176	3.12176
22.0004	2.79544e-06	0.000436788		21.9997	4.81089e-06	0.000751702		0.000314914	3.14914
23.9999	2.57624e-06	0.000402538		23.9991	4.59676e-06	0.000718244		0.000315706	3.15706
25.9995	2.35781e-06	0.000368408		25.9998	4.46492e-06	0.000697644		0.000329236	3.29236
28	2.19251e-06	0.000342579		28.0002	4.29907e-06	0.000671729		0.00032915	3.2915
29.9996	2.00624e-06	0.000313476		29.9997	4.15078e-06	0.00064856		0.000335084	3.35084
32.0001	1.87954e-06	0.000293678		32	4.02251e-06	0.000628517		0.000334838	3.34838
33.9994	1.73545e-06	0.000271165		34.0003	3.90867e-06	0.000610729		0.000339565	3.39565
36	1.63471e-06	0.000255423		36.0005	3.79576e-06	0.000593088		0.000337665	3.37665
38.0002	1.55208e-06	0.000242512		38.0002	3.67396e-06	0.000574057		0.000331545	3.31545
40	1.46421e-06	0.000228783		40	3.55586e-06	0.000555603		0.000326819	3.26819
42.0005	1.39753e-06	0.000218363		42.0007	3.47399e-06	0.000542812		0.000324448	3.24448
43.9995	1.31027e-06	0.000204729		43.9998	3.34895e-06	0.000523274		0.000318544	3.18544
45.9997	1.24441e-06	0.000194439		46.0006	3.27006e-06	0.000510946		0.000316507	3.16507
48.0001	1.19944e-06	0.000187413		47.9997	3.15536e-06	0.000493025		0.000305612	3.05612
50	1.14559e-06	0.000178999		50.0002	3.07639e-06	0.000480686		0.000301687	3.01687
51.9991	1.08961e-06	0.000170252		52.0002	2.98464e-06	0.000466349		0.000296097	2.96097
54.0004	1.05629e-06	0.000165046		53.9997	2.89779e-06	0.000452779		0.000287734	2.87734
55.9996	1.00467e-06	0.00015698		56	2.83148e-06	0.000442419		0.000285439	2.85439
58.0003	9.7283e-07	0.000152005		58.0001	2.76995e-06	0.000432805		0.0002808	2.808
60.0003	9.57493e-07	0.000149608		60.0002	2.6864e-06	0.00041975		0.000270142	2.70142
61.9999	9.08314e-07	0.000141924		62.0002	2.62345e-06	0.000409915		0.000267991	2.67991
63.9996	8.88348e-07	0.000138804		63.9999	2.55315e-06	0.00039893		0.000260125	2.60125
66.0006	8.62685e-07	0.000134794		66.0007	2.51137e-06	0.000392402		0.000257608	2.57608
68	8.39053e-07	0.000131102		67.9999	2.44248e-06	0.000381637		0.000250535	2.50535
69.9999	8.0848e-07	0.000126325		69.9995	2.37063e-06	0.000370411		0.000244086	2.44086
72.0003	8.02219e-07	0.000125347		72.0001	2.32284e-06	0.000362943		0.000237596	2.37596
74	7.72919e-07	0.000120769		73.9993	2.24916e-06	0.000351431		0.000230662	2.30662
76.0003	7.58003e-07	0.000118438		76.0001	2.22621e-06	0.000347846		0.000229408	2.29408
78.0004	7.41611e-07	0.000115877		78.0003	2.17714e-06	0.000340179		0.000224302	2.24302
80.0004	7.20713e-07	0.000112611		79.9998	2.12226e-06	0.000331602		0.000218991	2.18991
81.9999	6.94395e-07	0.000108499		81.9999	2.09047e-06	0.000326635		0.000218136	2.18136
83.9999	6.8537e-07	0.000107089		84.0004	2.04368e-06	0.000319324		0.000212235	2.12235
85.9994	6.63356e-07	0.000103649		86	1.99997e-06	0.000312495		0.000208846	2.08846
88.0002	6.63006e-07	0.000103595		88.0002	1.97452e-06	0.000308519		0.000204924	2.04924
90.0002	6.55398e-07	0.000102406		90	1.93166e-06	0.000301821		0.000199416	1.99416
92.0005	6.57258e-07	0.000102697		92.0001	1.88544e-06	0.0002946		0.000191904	1.91904
94.0003	6.36236e-07	9.94119e-05		94.0003	1.86494e-06	0.000291397		0.000191985	1.91985
96.0007	6.2231e-07	9.7236e-05		96	1.83305e-06	0.000286414		0.000189178	1.89178
98.0001	6.13132e-07	9.58018e-05		98.0009	1.82216e-06	0.000284713		0.000188911	1.88911
99.9997	5.95336e-07	9.30213e-05		100	1.78192e-06	0.000278426		0.000185404	1.85404
102	5.76659e-07	9.0103e-05		102	1.72551e-06	0.000269611		0.000179508	1.79508
104	5.70412e-07	8.91269e-05		104	1.71655e-06	0.000268211		0.000179084	1.79084
106	5.64788e-07	8.82481e-05		106	1.69388e-06	0.000264668		0.00017642	1.7642
108	5.57439e-07	8.70998e-05		108	1.66789e-06	0.000260608		0.000173508	1.73508
110.001	5.58434e-07	8.72552e-05		110.001	1.65165e-06	0.000258071		0.000170816	1.70816
112	5.5329e-07	8.64516e-05		112	1.60125e-06	0.000250195		0.000163744	1.63744
114.001	5.40044e-07	8.43819e-05		114	1.60053e-06	0.000250083		0.000165701	1.65701
116	5.17679e-07	8.08873e-05		116	1.56262e-06	0.00024416		0.000163272	1.63272
118.001	5.41066e-07	8.45415e-05		118	1.53561e-06	0.00023994		0.000155398	1.55398
120	4.99597e-07	7.80621e-05		120	1.5189e-06	0.000237329		0.000159267	1.59267
122	5.1545e-07	8.0539e-05		122	1.5016e-06	0.000234626		0.000154087	1.54087
124	5.038e-07	7.87188e-05		123.999	1.4705e-06	0.000229765		0.000151046	1.51046
126	4.94417e-07	7.72527e-05		126	1.45325e-06	0.000227071		0.000149818	1.49818
128	4.83548e-07	7.55544e-05		128.001	1.4486e-06	0.000226344		0.00015079	1.5079
130	4.80797e-07	7.51246e-05		130	1.42277e-06	0.000222308		0.000147184	1.47184
132	4.72416e-07	7.38149e-05		132	1.4094e-06	0.00022022		0.000146405	1.46405
134	4.60166e-07	7.1901e-05		134	1.39982e-06	0.000218721		0.00014682	1.4682
136	4.48759e-07	7.01187e-05		136	1.38226e-06	0.000215979		0.00014586	1.4586
138	4.74014e-07	7.40646e-05		138	1.33004e-06	0.000207818		0.000133754	1.33754
139.999	4.36167e-07	6.8151e-05		140	1.32769e-06	0.000207452		0.000139301	1.39301
142	4.41245e-07	6.89445e-05		142	1.32014e-06	0.000206271		0.000137327	1.37327
144	4.44307e-07	6.9423e-05		144	1.30409e-06	0.000203764		0.000134341	1.34341
146	4.28678e-07	6.69809e-05		146	1.28785e-06	0.000201226		0.000134245	1.34245
148	4.23157e-07	6.61183e-05		148	1.25508e-06	0.000196106		0.000129988	1.29988
150	4.22682e-07	6.6044e-05		150	1.23888e-06	0.000193576		0.000127532	1.27532
152	4.18556e-07	6.53994e-05		152	1.24506e-06	0.000194541		0.000129141	1.29141
154	3.95325e-07	6.17696e-05		153.999	1.21152e-06	0.0001893		0.00012753	1.2753
156	4.10201e-07	6.40939e-05		156	1.21785e-06	0.000190288		0.000126194	1.26194
158.001	4.27796e-07	6.68432e-05		158	1.20356e-06	0.000188056		0.000121213	1.21213
160	4.12234e-07	6.44116e-05		160.001	1.20673e-06	0.000188552		0.000124141	1.24141
162	3.97805e-07	6.21571e-05		162	1.16869e-06	0.000182607		0.00012045	1.2045
164	3.98557e-07	6.22745e-05		164	1.14398e-06	0.000178747		0.000116473	1.16473
166	4.01827e-07	6.27854e-05		166.001	1.16504e-06	0.000182038		0.000119252	1.19252
168.001	3.99896e-07	6.24838e-05		168	1.14681e-06	0.00017919		0.000116706	1.16706
170	3.74415e-07	5.85023e-05		170	1.11456e-06	0.00017415		0.000115647	1.15647
172	3.78081e-07	5.90751e-05		172	1.09803e-06	0.000171568		0.000112493	1.12493
174	3.83866e-07	5.99791e-05		174	1.08861e-06	0.000170095		0.000110116	1.10116
176	3.71822e-07	5.80972e-05		176	1.07142e-06	0.00016741		0.000109313	1.09313
178	3.6287e-07	5.66984e-05		177.999	1.04644e-06	0.000163507		0.000106808	1.06808
180	3.77606e-07	5.90009e-05		180	1.03623e-06	0.00016191		0.00010291	1.0291
181.999	3.65043e-07	5.70379e-05		181.999	1.01696e-06	0.0001589		0.000101862	1.01862
184	3.54428e-07	5.53794e-05		184	1.03251e-06	0.00016133		0.00010595	1.0595
186	3.68805e-07	5.76258e-05		186	1.02174e-06	0.000159647		0.000102021	1.02021
188	3.56106e-07	5.56416e-05		188	1.00611e-06	0.000157204		0.000101563	1.01563
190	3.48135e-07	5.43961e-05		190	9.93407e-07	0.00015522		0.000100824	1.00824
192	3.52192e-07	5.503e-05		192	9.73946e-07	0.000152179		9.71491e-05	0.971491
194	3.44911e-07	5.38924e-05		194	9.69174e-07	0.000151433		9.7541e-05	0.97541
196	3.35403e-07	5.24068e-05		196.001	9.74596e-07	0.000152281		9.98738e-05	0.998738
198	3.34361e-07	5.22439e-05		198	9.50949e-07	0.000148586		9.6342e-05	0.96342
200	3.30902e-07	5.17035e-05		200	9.30256e-07	0.000145353		9.36491e-05	0.936491
202	3.23068e-07	5.04794e-05		202.001	9.42335e-07	0.00014724		9.67605e-05	0.967605
204.001	3.5097e-07	5.4839e-05		204	9.24584e-07	0.000144466		8.96272e-05	0.896272
206	3.26754e-07	5.10553e-05		206	9.25065e-07	0.000144541		9.34861e-05	0.934861
208	3.14126e-07	4.90822e-05		207.999	8.65648e-07	0.000135258		8.61753e-05	0.861753
210	3.05835e-07	4.77867e-05		210	8.93665e-07	0.000139635		9.18485e-05	0.918485
212	3.14476e-07	4.91369e-05		212	8.75128e-07	0.000136739		8.76019e-05	0.876019
214	3.15787e-07	4.93417e-05		214.001	8.79344e-07	0.000137397		8.80558e-05	0.880558
216	3.02844e-07	4.73194e-05		216	8.5978e-07	0.000134341		8.70213e-05	0.870213
218	3.03996e-07	4.74994e-05		218	8.33253e-07	0.000130196		8.26964e-05	0.826964
220	2.96309e-07	4.62983e-05		220	8.54767e-07	0.000133557		8.72591e-05	0.872591
222	3.10224e-07	4.84726e-05		222	8.45239e-07	0.000132069		8.3596e-05	0.83596
224	3.09635e-07	4.83804e-05		224.001	8.3861e-07	0.000131033		8.26524e-05	0.826524
226	3.03314e-07	4.73928e-05		226	8.09176e-07	0.000126434		7.9041e-05	0.79041
228	2.89628e-07	4.52544e-05		228	8.25846e-07	0.000129038		8.3784e-05	0.83784
230	3.0454e-07	4.75843e-05		230	8.06612e-07	0.000126033		7.84488e-05	0.784488
232.001	3.07435e-07	4.80368e-05		232	7.99427e-07	0.00012491		7.68737e-05	0.768737
234	2.76354e-07	4.31804e-05		234	7.93914e-07	0.000124049		8.08688e-05	0.808688
236	2.8677e-07	4.48078e-05		236.001	7.70148e-07	0.000120336		7.55279e-05	0.755279
238	2.64965e-07	4.14007e-05		238	7.80882e-07	0.000122013		8.06121e-05	0.806121
240	2.83115e-07	4.42366e-05		240	7.69515e-07	0.000120237		7.6e-05	0.76
242	2.73342e-07	4.27096e-05		242	7.34352e-07	0.000114742		7.20328e-05	0.720328
243.999	2.57572e-07	4.02457e-05		244	7.37504e-07	0.000115235		7.49893e-05	0.749893
246	2.86207e-07	4.47199e-05		246	7.3123e-07	0.000114255		6.95347e-05	0.695347
248	2.67998e-07	4.18748e-05		248	7.202e-07	0.000112531		7.06566e-05	0.706566
250	2.47055e-07	3.86023e-05		250	7.05624e-07	0.000110254		7.16514e-05	0.716514
252	2.76066e-07	4.31352e-05		252	6.90865e-07	0.000107948		6.48125e-05	0.648125
254	2.7019e-07	4.22172e-05		254	6.95431e-07	0.000108661		6.64439e-05	0.664439
256	2.55526e-07	3.9926e-05		256	6.80915e-07	0.000106393		6.6467e-05	0.66467
258	2.56497e-07	4.00777e-05		258	6.76765e-07	0.000105745		6.56669e-05	0.656669
260	2.6007e-07	4.06359e-05		260	6.7669e-07	0.000105733		6.50968e-05	0.650968
262	2.5496e-07	3.98375e-05		262	6.60924e-07	0.000103269		6.34319e-05	0.634319
264	2.56921e-07	4.01439e-05		264	6.83716e-07	0.000106831		6.66867e-05	0.666867
266	2.43355e-07	3.80243e-05		266	6.52108e-07	0.000101892		6.38676e-05	0.638676
268.001	2.58392e-07	4.03737e-05		268	6.37348e-07	9.95857e-05		5.92119e-05	0.592119
270	2.54483e-07	3.97629e-05		270	6.44195e-07	0.000100656		6.08926e-05	0.608926
272	2.41643e-07	3.77567e-05		272	6.47574e-07	0.000101183		6.34267e-05	0.634267
274	2.4425e-07	3.8164e-05		273.999	6.00769e-07	9.38701e-05		5.57061e-05	0.557061
276	2.37353e-07	3.70864e-05		276	6.13514e-07	9.58615e-05		5.87751e-05	0.587751
278	2.33896e-07	3.65462e-05		278	6.09503e-07	9.52348e-05		5.86885e-05	0.586885
280	2.4332e-07	3.80187e-05		279.999	5.8186e-07	9.09156e-05		5.28969e-05	0.528969
282.001	2.48523e-07	3.88317e-05		282	6.08535e-07	9.50835e-05		5.62518e-05	0.562518
284	2.37142e-07	3.70534e-05		284	6.02702e-07	9.41722e-05		5.71188e-05	0.571188
286	2.36754e-07	3.69928e-05		286	6.00316e-07	9.37993e-05		5.68066e-05	0.568066
288	2.31704e-07	3.62038e-05		288	5.78908e-07	9.04544e-05		5.42506e-05	0.542506
290	2.19414e-07	3.42834e-05		290	5.63938e-07	8.81153e-05		5.38319e-05	0.538319
292	2.4051e-07	3.75797e-05		292	5.62281e-07	8.78564e-05		5.02767e-05	0.502767
294	2.34394e-07	3.6624e-05		294	5.48372e-07	8.56831e-05		4.90591e-05	0.490591
296	2.17126e-07	3.3926e-05		296	5.53426e-07	8.64728e-05		5.25468e-05	0.525468
298	2.35838e-07	3.68497e-05		297.999	5.28063e-07	8.25098e-05		4.56601e-05	0.456601
300	2.20859e-07	3.45092e-05		300	5.45093e-07	8.51707e-05		5.06616e-05	0.506616
302	2.00581e-07	3.13407e-05		302	5.30883e-07	8.29505e-05		5.16098e-05	0.516098
303.999	1.92104e-07	3.00162e-05		303.999	4.92405e-07	7.69383e-05		4.6922e-05	0.46922
306	1.99232e-07	3.11299e-05		305.999	5.11298e-07	7.98904e-05		4.87604e-05	0.487604
308	1.95158e-07	3.04935e-05		308	5.22748e-07	8.16794e-05		5.11859e-05	0.511859
310	2.12757e-07	3.32433e-05		310	5.03208e-07	7.86262e-05		4.5383e-05	0.45383
312	2.09622e-07	3.27534e-05		312	5.06255e-07	7.91024e-05		4.6349e-05	0.46349
314	2.1384e-07	3.34124e-05		314	5.0154e-07	7.83656e-05		4.49532e-05	0.449532
316.001	2.21673e-07	3.46364e-05		316	4.80618e-07	7.50965e-05		4.04602e-05	0.404602
318	2.12941e-07	3.32721e-05		317.999	4.8633e-07	7.59891e-05		4.2717e-05	0.42717
320	2.08228e-07	3.25357e-05		320	4.72682e-07	7.38565e-05		4.13208e-05	0.413208
322	2.04465e-07	3.19476e-05		322	4.76747e-07	7.44918e-05		4.25442e-05	0.425442
324	1.88906e-07	2.95166e-05		324	4.68685e-07	7.3232e-05		4.37154e-05	0.437154
326	2.15955e-07	3.3743e-05		326	4.69014e-07	7.32834e-05		3.95404e-05	0.395404
328	1.94948e-07	3.04606e-05		328	4.59442e-07	7.17878e-05		4.13272e-05	0.413272
330	2.10127e-07	3.28324e-05		330	4.47162e-07	6.98691e-05		3.70367e-05	0.370367
332	1.71371e-07	2.67767e-05		332	4.40605e-07	6.88445e-05		4.20678e-05	0.420678
334	1.70776e-07	2.66837e-05		334	4.44708e-07	6.94856e-05		4.28019e-05	0.428019
336	1.96323e-07	3.06755e-05		336	4.39759e-07	6.87123e-05		3.80368e-05	0.380368
338.001	2.00058e-07	3.12591e-05		338	4.3197e-07	6.74953e-05		3.62362e-05	0.362362
340	1.92305e-07	3.00477e-05		340	4.22252e-07	6.59769e-05		3.59293e-05	0.359293
342	1.68916e-07	2.63931e-05		342	4.30648e-07	6.72888e-05		4.08957e-05	0.408957
344	1.71801e-07	2.68438e-05		344	4.07447e-07	6.36637e-05		3.68198e-05	0.368198
345.999	1.58241e-07	2.47252e-05		346.001	4.27955e-07	6.6868e-05		4.21428e-05	0.421428
348	1.62093e-07	2.5327e-05		348.001	4.22434e-07	6.60053e-05		4.06783e-05	0.406783
350	1.85049e-07	2.8914e-05		349.999	3.88917e-07	6.07683e-05		3.18543e-05	0.318543
352	1.73618e-07	2.71279e-05		352	4.01278e-07	6.26997e-05		3.55718e-05	0.355718
354	1.66155e-07	2.59617e-05		354	3.82376e-07	5.97462e-05		3.37845e-05	0.337845
356	1.78453e-07	2.78833e-05		356	3.72941e-07	5.82721e-05		3.03888e-05	0.303888
358	1.57404e-07	2.45943e-05		358	3.91539e-07	6.1178e-05		3.65836e-05	0.365836
360	1.64466e-07	2.56978e-05		360	3.81426e-07	5.95978e-05		3.39e-05	0.339
361.999	1.39602e-07	2.18129e-05		362	3.75052e-07	5.86018e-05		3.6789e-05	0.36789
364.001	1.80019e-07	2.81279e-05		364	3.69659e-07	5.77592e-05		2.96312e-05	0.296312
366	1.6543e-07	2.58484e-05		366	3.77536e-07	5.899e-05		3.31417e-05	0.331417
368.001	1.78083e-07	2.78254e-05		368	3.67391e-07	5.74048e-05		2.95794e-05	0.295794
370	1.44257e-07	2.25402e-05		370	3.71693e-07	5.8077e-05		3.55368e-05	0.355368
372	1.7349e-07	2.71079e-05		372	3.47229e-07	5.42545e-05		2.71466e-05	0.271466
374	1.60787e-07	2.51229e-05		374	3.57262e-07	5.58222e-05		3.06993e-05	0.306993
376	1.61267e-07	2.5198e-05		376	3.49603e-07	5.46254e-05		2.94274e-05	0.294274
378	1.61127e-07	2.51761e-05		378	3.25296e-07	5.08275e-05		2.56514e-05	0.256514
380	1.36438e-07	2.13185e-05		380	3.41855e-07	5.34148e-05		3.20963e-05	0.320963
382	1.42881e-07	2.23251e-05		382	3.33331e-07	5.2083e-05		2.97579e-05	0.297579
384	1.34016e-07	2.09399e-05		384	3.35076e-07	5.23556e-05		3.14157e-05	0.314157
386	1.42452e-07	2.22581e-05		386	3.1844e-07	4.97562e-05		2.74981e-05	0.274981
388	1.46561e-07	2.29002e-05		387.999	2.95469e-07	4.61671e-05		2.32669e-05	0.232669
390.001	1.56694e-07	2.44834e-05		390	3.18287e-07	4.97323e-05		2.52489e-05	0.252489
392	1.36149e-07	2.12733e-05		392.001	3.25537e-07	5.08652e-05		2.95919e-05	0.295919
394	1.38511e-07	2.16423e-05		394	3.14783e-07	4.91848e-05		2.75425e-05	0.275425
396	1.3654e-07	2.13343e-05		396	3.02673e-07	4.72926e-05		2.59583e-05	0.259583
398	1.42446e-07	2.22571e-05		398	2.98927e-07	4.67073e-05		2.44502e-05	0.244502
400	1.11896e-07	1.74837e-05		400	2.88937e-07	4.51464e-05		2.76627e-05	0.276627
402.001	1.58566e-07	2.47759e-05		402	2.8365e-07	4.43204e-05		1.95445e-05	0.195445
404	1.29143e-07	2.01786e-05		404	2.73738e-07	4.27716e-05		2.2593e-05	0.22593
406	1.06409e-07	1.66264e-05		406	2.73091e-07	4.26705e-05		2.6044e-05	0.26044
408	1.29219e-07	2.01904e-05		408.001	2.96066e-07	4.62604e-05		2.60699e-05	0.260699
410	1.20144e-07	1.87725e-05		410	2.83433e-07	4.42864e-05		2.55139e-05	0.255139
412	1.22002e-07	1.90628e-05		412	2.6719e-07	4.17484e-05		2.26856e-05	0.226856
413.999	1.16846e-07	1.82571e-05		414	2.5978e-07	4.05907e-05		2.23335e-05	0.223335
416	1.49014e-07	2.32835e-05		416	2.67169e-07	4.17452e-05		1.84617e-05	0.184617
418	1.07568e-07	1.68075e-05		417.999	2.40961e-07	3.76501e-05		2.08426e-05	0.208426
420	1.31328e-07	2.052e-05		420	2.44548e-07	3.82106e-05		1.76906e-05	0.176906
422	1.14761e-07	1.79315e-05		422	2.43161e-07	3.7994e-05		2.00625e-05	0.200625
423.999	1.11235e-07	1.73805e-05		424	2.50577e-07	3.91526e-05		2.17722e-05	0.217722
426	1.24714e-07	1.94866e-05		426.001	2.57073e-07	4.01677e-05		2.06812e-05	0.206812
428	1.05549e-07	1.6492e-05		428	2.35511e-07	3.67986e-05		2.03066e-05	0.203066
430	1.31115e-07	2.04868e-05		430	2.46399e-07	3.84999e-05		1.80131e-05	0.180131
432	1.16771e-07	1.82455e-05		432	2.33519e-07	3.64874e-05		1.82419e-05	0.182419
434	1.02986e-07	1.60916e-05		434	2.40597e-07	3.75933e-05		2.15017e-05	0.215017
436	1.17242e-07	1.83191e-05		436	2.25926e-07	3.53009e-05		1.69817e-05	0.169817
438	1.20044e-07	1.87569e-05		438	2.27692e-07	3.55769e-05		1.68201e-05	0.168201
440	9.81395e-08	1.53343e-05		440	2.16435e-07	3.38179e-05		1.84836e-05	0.184836
442	1.08619e-07	1.69716e-05		442	2.17487e-07	3.39824e-05		1.70107e-05	0.170107
444	1.02381e-07	1.59971e-05		444	2.21112e-07	3.45488e-05		1.85517e-05	0.185517
446	1.24471e-07	1.94485e-05		446	2.06401e-07	3.22501e-05		1.28015e-05	0.128015
448	1.22898e-07	1.92028e-05		448	2.23054e-07	3.48521e-05		1.56493e-05	0.156493
450	1.14315e-07	1.78617e-05		450	2.05293e-07	3.20771e-05		1.42154e-05	0.142154
452	8.89989e-08	1.39061e-05		452	2.11705e-07	3.3079e-05		1.91729e-05	0.191729
454	1.17004e-07	1.82819e-05		454	1.98285e-07	3.0982e-05		1.27001e-05	0.127001
456.001	1.0041e-07	1.56891e-05		455.999	1.96649e-07	3.07264e-05		1.50374e-05	0.150374
458	1.06057e-07	1.65714e-05		458	2.03546e-07	3.18041e-05		1.52328e-05	0.152328
459.999	7.89126e-08	1.23301e-05		460	1.87302e-07	2.92659e-05		1.69358e-05	0.169358
462.001	1.05009e-07	1.64077e-05		462	1.95528e-07	3.05512e-05		1.41435e-05	0.141435
464	1.15345e-07	1.80227e-05		464	1.78535e-07	2.78961e-05		9.87342e-06	0.0987342
466	9.25741e-08	1.44647e-05		466	2.00689e-07	3.13576e-05		1.68929e-05	0.168929
468	8.63188e-08	1.34873e-05		468	1.85727e-07	2.90198e-05		1.55325e-05	0.155325
470	9.42084e-08	1.47201e-05		470	1.84787e-07	2.8873e-05		1.41529e-05	0.141529
472	8.48291e-08	1.32546e-05		472	1.98439e-07	3.10061e-05		1.77515e-05	0.177515
474	8.7859e-08	1.3728e-05		474	1.81172e-07	2.83081e-05		1.45801e-05	0.145801
476	8.11988e-08	1.26873e-05		476	1.72938e-07	2.70215e-05		1.43342e-05	0.143342
478	9.67242e-08	1.51131e-05		477.999	1.52717e-07	2.38621e-05		8.7489e-06	0.087489
480	8.31567e-08	1.29932e-05		480	1.58941e-07	2.48345e-05		1.18413e-05	0.118413
482	1.00446e-07	1.56946e-05		482	1.83463e-07	2.86661e-05		1.29714e-05	0.129714
484	9.06815e-08	1.4169e-05		483.999	1.57945e-07	2.4679e-05		1.051e-05	0.1051
486	7.62832e-08	1.19192e-05		486	1.59222e-07	2.48784e-05		1.29592e-05	0.129592
488	9.52087e-08	1.48764e-05		488	1.54421e-07	2.41283e-05		9.25196e-06	0.0925196
490	9.19939e-08	1.4374e-05		490	1.37466e-07	2.14791e-05		7.10508e-06	0.0710508
492	7.88088e-08	1.23139e-05		492	1.52447e-07	2.38198e-05		1.1506e-05	0.11506
494	8.54706e-08	1.33548e-05		494	1.41053e-07	2.20396e-05		8.6848e-06	0.086848
496	7.95259e-08	1.24259e-05		496	1.40209e-07	2.19076e-05		9.48169e-06	0.0948169
498	8.06564e-08	1.26026e-05		498	1.47637e-07	2.30683e-05		1.04658e-05	0.104658
500	7.34603e-08	1.14782e-05		500	1.2654e-07	1.97719e-05		8.29377e-06	0.0829377
502	7.28559e-08	1.13837e-05		502.001	1.49253e-07	2.33209e-05		1.19371e-05	0.119371
504	7.68173e-08	1.20027e-05		504	1.41292e-07	2.20768e-05		1.00741e-05	0.100741
506	7.34376e-08	1.14746e-05		506	1.24941e-07	1.95221e-05		8.04746e-06	0.0804746
508	7.26995e-08	1.13593e-05		508	1.32012e-07	2.06269e-05		9.26763e-06	0.0926763
510	8.6522e-08	1.35191e-05		510	1.31757e-07	2.05871e-05		7.06801e-06	0.0706801
512	7.79512e-08	1.21799e-05		512	1.3006e-07	2.03218e-05		8.14198e-06	0.0814198
514	8.16475e-08	1.27574e-05		514	1.1679e-07	1.82485e-05		5.4911e-06	0.054911
516	5.99538e-08	9.36778e-06		516	1.26679e-07	1.97936e-05		1.04258e-05	0.104258
518	7.32539e-08	1.14459e-05		518	1.20182e-07	1.87784e-05		7.33246e-06	0.0733246
520	7.22863e-08	1.12947e-05		520	1.1933e-07	1.86453e-05		7.35057e-06	0.0735057
522	8.85944e-08	1.38429e-05		522	1.16062e-07	1.81346e-05		4.29176e-06	0.0429176
524	7.0438e-08	1.10059e-05		524	1.10522e-07	1.72691e-05		6.26312e-06	0.0626312
526	7.59668e-08	1.18698e-05		526	1.26786e-07	1.98103e-05		7.94053e-06	0.0794053
528.001	7.59463e-08	1.18666e-05		528	1.18282e-07	1.84816e-05		6.61497e-06	0.0661497
530	8.08505e-08	1.26329e-05		530	1.1578e-07	1.80905e-05		5.45766e-06	0.0545766
532	4.71188e-08	7.36232e-06		531.999	1.0784e-07	1.685e-05		9.48765e-06	0.0948765
533.999	5.90598e-08	9.2281e-06		534	1.02114e-07	1.59553e-05		6.72717e-06	0.0672717
536	6.80992e-08	1.06405e-05		536	1.12477e-07	1.75746e-05		6.9341e-06	0.069341
538	6.28093e-08	9.81395e-06		538	1.16322e-07	1.81752e-05		8.36129e-06	0.0836129
540	7.14693e-08	1.11671e-05		540	1.11156e-07	1.73681e-05		6.20098e-06	0.0620098
542.001	6.63752e-08	1.03711e-05		541.999	6.58115e-08	1.0283e-05		-8.80904e-08	-0.000880904
544	5.38504e-08	8.41413e-06		544	9.43693e-08	1.47452e-05		6.33108e-06	0.0633108
546	6.32621e-08	9.8847e-06		546	1.03552e-07	1.618e-05		6.29532e-06	0.0629532
548	6.93975e-08	1.08434e-05		548.001	9.88542e-08	1.5446e-05		4.60261e-06	0.0460261
550.001	6.80308e-08	1.06298e-05		550	6.27429e-08	9.80357e-06		-8.26243e-07	-0.00826243
552	6.58328e-08	1.02864e-05		552	8.1731e-08	1.27705e-05		2.48409e-06	0.0248409
554	5.48253e-08	8.56645e-06		554	8.71655e-08	1.36196e-05		5.05317e-06	0.0505317
556	6.6614e-08	1.04084e-05		555.999	6.6262e-08	1.03534e-05		-5.5002e-08	-0.00055002
558	5.83261e-08	9.11345e-06		558	9.66272e-08	1.5098e-05		5.98454e-06	0.0598454
560	6.44153e-08	1.00649e-05		560	7.48454e-08	1.16946e-05		1.62969e-06	0.0162969
562	6.00234e-08	9.37865e-06		562.001	9.97546e-08	1.55867e-05		6.208e-06	0.06208
564	4.26078e-08	6.65747e-06		564	7.10642e-08	1.11038e-05		4.44631e-06	0.0444631
566	6.02772e-08	9.41831e-06		566	6.1241e-08	9.56891e-06		1.50596e-07	0.00150596
568.001	7.03633e-08	1.09943e-05		568	8.09487e-08	1.26482e-05		1.65397e-06	0.0165397
570	5.632e-08	8.79999e-06		570	7.02445e-08	1.09757e-05		2.17572e-06	0.0217572
572	4.95835e-08	7.74743e-06		572	6.23584e-08	9.74351e-06		1.99608e-06	0.0199608
574	5.55357e-08	8.67745e-06		574	6.28727e-08	9.82386e-06		1.14641e-06	0.0114641
576	5.16415e-08	8.06899e-06		576.001	7.59577e-08	1.18684e-05		3.7994e-06	0.037994
578	4.81698e-08	7.52653e-06		578	7.16965e-08	1.12026e-05		3.67604e-06	0.0367604
580	5.91397e-08	9.24057e-06		580	5.07282e-08	7.92628e-06		-1.3143e-06	-0.013143
582	6.81141e-08	1.06428e-05		582	6.88915e-08	1.07643e-05		1.21459e-07	0.00121459
584	5.49697e-08	8.58901e-06		584	6.04909e-08	9.45171e-06		8.62692e-07	0.00862692
586	5.84427e-08	9.13167e-06		586	2.83328e-08	4.427e-06		-4.70467e-06	-0.0470467
588	4.7523e-08	7.42547e-06		588	4.28437e-08	6.69433e-06		-7.31147e-07	-0.00731147
590	4.70809e-08	7.35639e-06		590	4.38002e-08	6.84379e-06		-5.12608e-07	-0.00512608
592	5.72881e-08	8.95127e-06		592	4.44382e-08	6.94347e-06		-2.0078e-06	-0.020078
594	3.63855e-08	5.68524e-06		594	6.75733e-08	1.05583e-05		4.87309e-06	0.0487309
596	2.85167e-08	4.45574e-06		595.999	2.94371e-08	4.59955e-06		1.43809e-07	0.00143809
598	3.94781e-08	6.16846e-06		598	6.28929e-08	9.82701e-06		3.65855e-06	0.0365855
600	4.87625e-08	7.61913e-06		600	4.37959e-08	6.84312e-06		-7.76017e-07	-0.00776017

## Sheet: B-C3N4-20 MPa FC-ZFC
[Header]
	MPMS3 Data File (default extension .dat)
	Copyright (c) 2007	Quantum Design	Inc. All rights reserved.
TITLE
FILEOPENTIME	3.84521e+09	11/04/2021	0.705556
BYAPP	MPMS3	1	1.1
INFO	MPMS3 Measurement Release 1.1.16 Build 424	MultiVu Release 2.3.4.19	APPNAME
INFO	Linear Motor Servo Controller	MOTOR_MODULE_NAME
INFO	3101-100 M0	MOTOR_HW_VERSION
INFO	MMC891	MOTOR_SERIAL_NUMBER
INFO	01.04.28	MOTOR_SOFTWARE_VERSION
INFO	Quantum Design Squid Module	SQUID_MODULE_NAME
INFO	3101-501 B0	SQUID_HW_VERSION
INFO	SQM317	SQUID_SERIAL_NUMBER
INFO	01.03.04	SQUID_SOFTWARE_VERSION
INFO	TCI227	COIL_SERIAL_NUMBER
INFO	0	MOMENT_UNITS
INFO	2	SAMPLE_MATERIAL
INFO	2	SAMPLE_COMMENT
INFO	11.6	SAMPLE_MASS
INFO		SAMPLE_VOLUME
INFO		SAMPLE_MOLECULAR_WEIGHT
INFO		SAMPLE_SIZE
INFO		SAMPLE_SHAPE
INFO	Brass	SAMPLE_HOLDER
INFO	Standard	SAMPLE_HOLDER_DETAIL
INFO	65.5	SAMPLE_OFFSET
DATATYPE	COMMENT	1
DATATYPE	TIME	2
STARTUPAXIS	X	2
STARTUPAXIS	Y1	5
FIELDGROUP	VSM	2	3	4		5	6	8	9	10	11	14	15
FIELDGROUP	DC	2	3	4		14	34	35	36	37	38	39	40	41	42	43	44	45	46	47
STARTUPGROUP	All
[Data]
Comment	Time Stamp (sec)	Temperature (K)	Magnetic Field (Oe)	Moment (emu)	Moment(emu g-1)	M. Std. Err. (emu)	Transport Action	Averaging Time (sec)	Frequency (Hz)	Peak Amplitude (mm)	Center Position (mm)	Lockin Signal' (V)	Lockin Signal (V)	Range	M. Quad. Signal (emu)	Min. Temperature (K)	Max. Temperature (K)	Min. Field (Oe)	Max. Field (Oe)	Mass (grams)
	3.84521e+09	2.00667	100.055	7.40479e-06	0.000638344	2.51156e-08	1	2	14.0009	2.98569	32.12	0.00402507	0.000860981	1	4.26372e-07	2.00664	2.00669	100.055	100.055	54.0867
	3.84521e+09	2.01303	100.055	7.4142e-06	0.000639155	2.00508e-08	1	2	14.0009	2.98578	32.12	0.00403247	0.000848702	1	4.02448e-07	2.01303	2.01303	100.055	100.055	54.1071
	3.84521e+09	3.00287	100.055	6.37014e-06	0.00054915	2.37821e-08	1	2	14.0009	2.98573	32.13	0.00346298	0.00073907	1	3.63834e-07	3.00287	3.00287	100.055	100.055	54.0031
	3.84521e+09	4.00204	100.055	6.2456e-06	0.000538414	2.40113e-08	1	2	14.0009	2.98516	32.12	0.00339502	0.000718666	1	3.46305e-07	4.00204	4.00204	100.055	100.055	54.0813
	3.84521e+09	5.00703	100.055	6.37529e-06	0.000549594	2.17748e-08	1	2	14.0009	2.98557	32.12	0.00346768	0.000725157	1	3.37797e-07	5.00703	5.00703	100.055	100.055	54.0437
	3.84521e+09	6.00112	100.055	6.6142e-06	0.00057019	2.23685e-08	1	2	14.0009	2.98529	32.12	0.00359584	0.000759966	1	3.64605e-07	6.00112	6.00112	100.055	100.055	53.9644
	3.84521e+09	7.00601	100.055	6.93097e-06	0.000597498	1.99325e-08	1	2	14.0009	2.98504	32.12	0.00376772	0.000794865	1	3.79548e-07	7.00601	7.00601	100.055	100.055	53.9613
	3.84521e+09	8.00252	100.055	6.83817e-06	0.000589497	1.81835e-08	1	2	14.0009	2.98619	32.13	0.00371744	0.000800085	1	4.02404e-07	8.00252	8.00252	100.055	100.055	53.9707
	3.84521e+09	9.00403	100.055	6.08499e-06	0.000524568	1.90901e-08	1	2	14.0009	2.98657	32.13	0.00330865	0.00071267	1	3.59081e-07	9.00403	9.00403	100.055	100.055	53.9957
	3.84521e+09	10.0004	100.055	4.97319e-06	0.000428723	1.98248e-08	1	2	14.0009	2.98636	32.12	0.00270283	0.000588462	1	3.04555e-07	10.0004	10.0004	100.055	100.055	54.0055
	3.84521e+09	11.0055	100.055	4.22089e-06	0.00036387	1.97337e-08	1	2	14.0009	2.98574	32.12	0.00229113	0.000512233	1	2.82135e-07	11.0055	11.0055	100.055	100.055	54.0273
	3.84521e+09	12.0003	100.055	3.83326e-06	0.000330453	2.28058e-08	1	2	14.0009	2.98556	32.12	0.00208245	0.000452548	1	2.33259e-07	12.0003	12.0003	100.055	100.055	53.9773
	3.84521e+09	13.0066	100.055	3.58853e-06	0.000309356	1.73367e-08	1	2	14.0009	2.98628	32.13	0.00194856	0.00043528	1	2.39226e-07	13.0066	13.0066	100.055	100.055	54.0301
	3.84521e+09	14.0036	100.055	3.42142e-06	0.00029495	2.34038e-08	1	2	14.0009	2.98559	32.12	0.00185837	0.000406393	1	2.12681e-07	14.0036	14.0036	100.055	100.055	54.1258
	3.84521e+09	15.0033	100.055	3.31732e-06	0.000285976	2.20982e-08	1	2	14.0009	2.98336	32.12	0.00179898	0.0003965	1	2.11675e-07	15.0033	15.0033	100.055	100.055	54.0621
	3.84521e+09	16.0008	100.055	3.26075e-06	0.000281099	2.14847e-08	1	2	14.0009	2.98519	32.12	0.00177201	0.000378581	1	1.86944e-07	16.0008	16.0008	100.055	100.055	53.9949
	3.84521e+09	17.0041	100.055	3.1799e-06	0.000274129	2.22127e-08	1	2	14.0009	2.98597	32.13	0.00172807	0.000374563	1	1.91782e-07	17.0041	17.0041	100.055	100.055	53.9367
	3.84521e+09	18.0027	100.055	3.12683e-06	0.000269554	1.9066e-08	1	2	14.0009	2.98506	32.12	0.00169854	0.000366596	1	1.85817e-07	18.0027	18.0027	100.055	100.055	54.0121
	3.84521e+09	19.0023	100.055	3.08901e-06	0.000266294	1.96934e-08	1	2	14.0009	2.98628	32.12	0.00167832	0.000368301	1	1.94278e-07	19.0023	19.0023	100.055	100.055	54.0598
	3.84521e+09	20	100.055	3.1171e-06	0.000268715	1.75968e-08	1	2	14.0009	2.98654	32.13	0.00168916	0.00040195	1	2.51162e-07	20	20	100.055	100.055	54.0113
	3.84521e+09	21	100.055	3.07609e-06	0.00026518	2.15023e-08	1	2	14.0009	2.98765	32.12	0.0016696	0.000386787	1	2.29398e-07	21	21	100.055	100.055	53.9163
	3.84521e+09	21.0012	100.055	3.04831e-06	0.000262785	1.77947e-08	1	2	14.0009	2.98764	32.12	0.00165498	0.000380228	1	2.21747e-07	21.0012	21.0012	100.055	100.055	54.0297
	3.84521e+09	22.0112	100.055	3.03204e-06	0.000261383	2.17203e-08	1	2	14.0009	2.98737	32.12	0.00164671	0.000372844	1	2.10918e-07	22.0112	22.0112	100.055	100.055	54.0316
	3.84521e+09	23.0142	100.055	3.01337e-06	0.000259773	2.22887e-08	1	2	14.0009	2.98789	32.12	0.00163663	0.000373521	1	2.14827e-07	23.0142	23.0142	100.055	100.055	54.0226
	3.84521e+09	24.0083	100.055	2.99475e-06	0.000258168	1.93228e-08	1	2	14.0009	2.98822	32.12	0.00162176	0.000404158	1	2.73343e-07	24.0083	24.0083	100.055	100.055	54.0707
	3.84521e+09	25.0498	100.055	2.96602e-06	0.000255692	1.74968e-08	1	2	14.0009	2.98829	32.12	0.00160791	0.000389649	1	2.51337e-07	25.0498	25.0498	100.055	100.055	54.05
	3.84521e+09	26.0076	100.055	2.94721e-06	0.00025407	1.66505e-08	1	2	14.0009	2.98817	32.12	0.00159929	0.000376232	1	2.29863e-07	26.0076	26.0076	100.055	100.055	54.0441
	3.84521e+09	27.0138	100.055	2.9648e-06	0.000255587	2.08443e-08	1	2	14.0009	2.9881	32.12	0.00161201	0.000357486	1	1.93045e-07	27.0138	27.0138	100.055	100.055	54.1004
	3.84521e+09	28.0037	100.055	2.95152e-06	0.000254441	2.31838e-08	1	2	14.0009	2.98803	32.12	0.00160127	0.000378207	1	2.32852e-07	28.0037	28.0037	100.055	100.055	53.9558
	3.84521e+09	29.0094	100.055	2.92453e-06	0.000252114	2.03851e-08	1	2	14.0009	2.98801	32.12	0.00158725	0.00037056	1	2.23107e-07	29.0094	29.0094	100.055	100.055	54.0684
	3.84521e+09	30.0153	100.055	2.93001e-06	0.000252587	1.92857e-08	1	2	14.0009	2.98812	32.12	0.00159239	0.000357978	1	1.99307e-07	30.0153	30.0153	100.055	100.055	54.0703
	3.84521e+09	31.0139	100.055	2.97912e-06	0.00025682	2.09346e-08	1	2	14.0009	2.98747	32.13	0.00161641	0.000377001	1	2.26623e-07	31.0139	31.0139	100.055	100.055	54.0062
	3.84521e+09	32.0185	100.055	2.96819e-06	0.000255878	2.14489e-08	1	2	14.0009	2.9875	32.13	0.00161137	0.000370104	1	2.15734e-07	32.0185	32.0185	100.055	100.055	54.0332
	3.84521e+09	33.0119	100.055	3.00322e-06	0.000258899	2.15227e-08	1	2	14.0009	2.98741	32.14	0.00163185	0.000364369	1	1.99918e-07	33.0119	33.0119	100.055	100.055	54.0117
	3.84521e+09	34.0256	100.055	2.95448e-06	0.000254697	2.15606e-08	1	2	14.0009	2.98755	32.14	0.00160601	0.000355216	1	1.90719e-07	34.0256	34.0256	100.055	100.055	54.0895
	3.84521e+09	35.009	100.055	2.96809e-06	0.00025587	2.35775e-08	1	2	14.0009	2.98719	32.14	0.00161118	0.000368959	1	2.1379e-07	35.009	35.009	100.055	100.055	54.0461
	3.84521e+09	36.0103	100.055	2.93316e-06	0.000252859	2.05658e-08	1	2	14.0009	2.98696	32.14	0.0015915	0.000367832	1	2.17222e-07	36.0103	36.0103	100.055	100.055	53.9761
	3.84521e+09	37.0042	100.055	2.95934e-06	0.000255115	1.53399e-08	1	2	14.0009	2.98627	32.14	0.0016062	0.000363519	1	2.05592e-07	37.0042	37.0042	100.055	100.055	54.018
	3.84521e+09	38.0162	100.055	2.94565e-06	0.000253935	1.82359e-08	1	2	14.0009	2.98654	32.14	0.00160006	0.000355192	1	1.92425e-07	38.0162	38.0162	100.055	100.055	54.0269
	3.84521e+09	39.0269	100.055	2.94963e-06	0.000254278	1.90248e-08	1	2	14.0009	2.9857	32.14	0.00159949	0.000367988	1	2.15465e-07	39.0269	39.0269	100.055	100.055	54.007
	3.84521e+09	40.0021	100.055	2.96029e-06	0.000255198	1.96052e-08	1	2	14.0009	2.98475	32.14	0.00160535	0.000362777	1	2.04689e-07	40.0021	40.0021	100.055	100.055	54.0328
	3.84521e+09	41.0308	100.055	2.94157e-06	0.000253583	1.57223e-08	1	2	14.0009	2.98482	32.13	0.0015954	0.000359575	1	2.01714e-07	41.0308	41.0308	100.055	100.055	54.0922
	3.84521e+09	42.0227	100.055	2.97908e-06	0.000256817	1.7474e-08	1	2	14.0009	2.98691	32.14	0.00161634	0.00037381	1	2.21041e-07	42.0227	42.0227	100.055	100.055	53.9883
	3.84521e+09	43.0102	100.055	2.92178e-06	0.000251878	1.87599e-08	1	2	14.0009	2.98787	32.14	0.00159056	0.000338234	1	1.64722e-07	43.0102	43.0102	100.055	100.055	53.887
	3.84521e+09	44.0043	100.055	2.92046e-06	0.000251764	1.901e-08	1	2	14.0009	2.98939	32.13	0.00158504	0.000378784	1	2.38144e-07	44.0043	44.0043	100.055	100.055	54.0133
	3.84521e+09	45.0079	100.055	2.92905e-06	0.000252505	1.99411e-08	1	2	14.0009	2.98924	32.13	0.0015905	0.000373791	1	2.27794e-07	45.0079	45.0079	100.055	100.055	54.0226
	3.84521e+09	46.0163	100.055	2.91391e-06	0.0002512	1.98254e-08	1	2	14.0009	2.98903	32.13	0.00157975	0.000386952	1	2.54163e-07	46.0163	46.0163	100.055	100.055	54.025
	3.84521e+09	47.0012	100.055	2.94822e-06	0.000254157	1.8794e-08	1	2	14.0009	2.98968	32.13	0.00160115	0.00037747	1	2.31346e-07	47.0012	47.0012	100.055	100.055	54.1227
	3.84521e+09	48.0073	100.055	2.92925e-06	0.000252522	1.55973e-08	1	2	14.0009	2.9889	32.13	0.00158922	0.000380645	1	2.40371e-07	48.0073	48.0073	100.055	100.055	54.0527
	3.84521e+09	49.0189	100.055	2.95318e-06	0.000254584	1.47643e-08	1	2	14.0009	2.98799	32.13	0.00160256	0.000375602	1	2.2787e-07	49.0189	49.0189	100.055	100.055	54.0395
	3.84521e+09	49.9931	100.055	2.97693e-06	0.000256632	2.10448e-08	1	2	14.0009	2.98622	32.13	0.00161464	0.000372575	1	2.19401e-07	49.9931	49.9931	100.055	100.055	54.0566
	3.84521e+09	50.9897	100.055	3.01868e-06	0.000260231	1.76078e-08	1	2	14.0009	2.98539	32.13	0.00163681	0.000375399	1	2.18439e-07	50.9897	50.9897	100.055	100.055	53.9296
	3.84521e+09	51.0004	100.055	3.0496e-06	0.000262896	1.97498e-08	1	2	14.0009	2.98807	32.13	0.00165812	0.00036745	1	1.98104e-07	51.0004	51.0004	100.055	100.055	53.9855
	3.84521e+09	52.015	100.055	2.99245e-06	0.00025797	1.82113e-08	1	2	14.0009	2.98766	32.15	0.00162622	0.0003633	1	1.99533e-07	52.015	52.015	100.055	100.055	53.946
	3.84521e+09	53.0119	100.055	2.98873e-06	0.000257649	1.59441e-08	1	2	14.0009	2.98586	32.14	0.00162209	0.000364858	1	2.03658e-07	53.0119	53.0119	100.055	100.055	54.0457
	3.84521e+09	54.0638	100.055	2.98708e-06	0.000257507	1.39827e-08	1	2	14.0009	2.9875	32.14	0.00162235	0.000367753	1	2.08536e-07	54.0638	54.0638	100.055	100.055	54.1207
	3.84521e+09	55.035	100.055	2.99375e-06	0.000258081	1.61851e-08	1	2	14.0009	2.9845	32.14	0.00162404	0.000361717	1	1.97689e-07	55.035	55.035	100.055	100.055	54.3556
	3.84521e+09	56.042	100.055	2.97628e-06	0.000256576	2.22128e-08	1	2	14.0009	2.98318	32.14	0.0016145	0.000351485	1	1.82219e-07	56.042	56.042	100.055	100.055	54.0097
	3.84521e+09	57.0075	100.055	2.96526e-06	0.000255626	2.06107e-08	1	2	14.0009	2.9818	32.14	0.00160367	0.000372824	1	2.23446e-07	57.0075	57.0075	100.055	100.055	54.0457
	3.84521e+09	58.0218	100.055	2.94783e-06	0.000254123	1.58957e-08	1	2	14.0009	2.98707	32.15	0.00159908	0.000372789	1	2.23945e-07	58.0218	58.0218	100.055	100.055	54.0778
	3.84521e+09	59.0036	100.055	2.95193e-06	0.000254476	1.697e-08	1	2	14.0009	2.98563	32.14	0.00160083	0.000367205	1	2.13711e-07	59.0036	59.0036	100.055	100.055	53.9976
	3.84521e+09	60.0692	100.055	2.95613e-06	0.000254839	1.9154e-08	1	2	14.0009	2.9854	32.14	0.00160132	0.000377846	1	2.32558e-07	60.0692	60.0692	100.055	100.055	54.0359
	3.84521e+09	61.0427	100.055	2.95377e-06	0.000254636	1.76006e-08	1	2	14.0009	2.98433	32.14	0.0015986	0.000380084	1	2.37444e-07	61.0427	61.0427	100.055	100.055	54.1321
	3.84521e+09	62.066	100.055	2.97978e-06	0.000256877	1.88493e-08	1	2	14.0009	2.98391	32.14	0.00161372	0.000374004	1	2.22502e-07	62.066	62.066	100.055	100.055	53.907
	3.84521e+09	63.0185	100.055	2.97641e-06	0.000256587	1.59611e-08	1	2	14.0009	2.98475	32.14	0.00161282	0.000372954	1	2.20768e-07	63.0185	63.0185	100.055	100.055	54.0738
	3.84521e+09	64.0089	100.055	2.97439e-06	0.000256413	1.48147e-08	1	2	14.0009	2.98471	32.14	0.0016111	0.000376501	1	2.27568e-07	64.0089	64.0089	100.055	100.055	54.0398
	3.84521e+09	65.1073	100.055	2.99512e-06	0.0002582	1.97235e-08	1	2	14.0009	2.98421	32.15	0.00162176	0.00037961	1	2.30243e-07	65.1073	65.1073	100.055	100.055	53.9933
	3.84521e+09	66.0123	100.055	3.02743e-06	0.000260985	1.80476e-08	1	2	14.0009	2.98496	32.15	0.00164166	0.000372993	1	2.12876e-07	66.0123	66.0123	100.055	100.055	54.0926
	3.84521e+09	67.0239	100.055	3.02996e-06	0.000261204	1.83997e-08	1	2	14.0009	2.98403	32.15	0.00164137	0.000377979	1	2.21959e-07	67.0239	67.0239	100.055	100.055	54.1508
	3.84521e+09	68.0123	100.055	3.01613e-06	0.000260011	1.76646e-08	1	2	14.0009	2.98358	32.15	0.00163177	0.000386988	1	2.40725e-07	68.0123	68.0123	100.055	100.055	54.0559
	3.84521e+09	69.012	100.055	3.05518e-06	0.000263377	1.63216e-08	1	2	14.0009	2.9843	32.15	0.00165397	0.000389796	1	2.39519e-07	69.012	69.012	100.055	100.055	54.1641
	3.84521e+09	70.0233	100.055	3.03158e-06	0.000261343	1.83148e-08	1	2	14.0009	2.98322	32.15	0.00163878	0.000395309	1	2.53687e-07	70.0233	70.0233	100.055	100.055	54.1368
	3.84521e+09	71.0315	100.055	3.00953e-06	0.000259442	1.89696e-08	1	2	14.0009	2.98308	32.15	0.00162569	0.000399173	1	2.64205e-07	71.0315	71.0315	100.055	100.055	54.0949
	3.84521e+09	72.016	100.055	3.02662e-06	0.000260916	1.88769e-08	1	2	14.0009	2.98589	32.15	0.00163802	0.000399708	1	2.61328e-07	72.016	72.016	100.055	100.055	54.12
	3.84521e+09	73.0114	100.055	3.07748e-06	0.0002653	1.62061e-08	1	2	14.0009	2.98436	32.15	0.00166754	0.000383359	1	2.24304e-07	73.0114	73.0114	100.055	100.055	54.0789
	3.84521e+09	74.0077	100.055	3.06297e-06	0.000264049	1.78295e-08	1	2	14.0009	2.98381	32.15	0.00165776	0.000390371	1	2.39571e-07	74.0077	74.0077	100.055	100.055	54.0457
	3.84521e+09	75.0115	100.055	3.07031e-06	0.000264682	1.71167e-08	1	2	14.0009	2.98521	32.15	0.0016612	0.000404019	1	2.62737e-07	75.0115	75.0115	100.055	100.055	54.0774
	3.84521e+09	76.0258	100.055	3.06268e-06	0.000264024	1.50127e-08	1	2	14.0009	2.98386	32.15	0.00165906	0.000381208	1	2.2287e-07	76.0258	76.0258	100.055	100.055	54.1375
	3.84521e+09	77.005	100.055	3.05166e-06	0.000263074	1.8098e-08	1	2	14.0009	2.98416	32.16	0.00165432	0.000373797	1	2.10924e-07	77.005	77.005	100.055	100.055	54.016
	3.84521e+09	78.0272	100.055	3.02205e-06	0.000260522	1.9222e-08	1	2	14.0009	2.98405	32.16	0.00163557	0.000386961	1	2.39563e-07	78.0272	78.0272	100.055	100.055	54.1735
	3.84521e+09	79.0079	100.055	3.04377e-06	0.000262394	1.77608e-08	1	2	14.0009	2.98382	32.16	0.00164722	0.00038885	1	2.39759e-07	79.0079	79.0079	100.055	100.055	54.1649
	3.84521e+09	80.0307	100.055	3.03377e-06	0.000261532	1.80532e-08	1	2	14.0009	2.98384	32.16	0.00164238	0.000384092	1	2.32606e-07	80.0307	80.0307	100.055	100.055	54.0942
	3.84521e+09	81.0141	100.055	3.05733e-06	0.000263563	1.7078e-08	1	2	14.0009	2.98472	32.16	0.00165606	0.000386846	1	2.33626e-07	81.0141	81.0141	100.055	100.055	54.0852
	3.84521e+09	82.004	100.055	3.08364e-06	0.000265831	1.67162e-08	1	2	14.0009	2.98453	32.17	0.00167275	0.000373135	1	2.04627e-07	82.004	82.004	100.055	100.055	53.9738
	3.84521e+09	83.0005	100.055	3.08714e-06	0.000266133	1.8018e-08	1	2	14.0009	2.98563	32.16	0.00167469	0.000380611	1	2.17275e-07	83.0005	83.0005	100.055	100.055	54.0289
	3.84521e+09	84.0149	100.055	3.12128e-06	0.000269076	1.63226e-08	1	2	14.0009	2.98494	32.16	0.00169109	0.000393862	1	2.36459e-07	84.0149	84.0149	100.055	100.055	54.0731
	3.84521e+09	85.0243	100.055	3.11306e-06	0.000268367	1.75502e-08	1	2	14.0009	2.98447	32.16	0.00168789	0.000381567	1	2.15494e-07	85.0243	85.0243	100.055	100.055	54.0105
	3.84521e+09	86.0025	100.055	3.13115e-06	0.000269927	1.75324e-08	1	2	14.0009	2.98447	32.16	0.00169728	0.000386517	1	2.21734e-07	86.0025	86.0025	100.055	100.055	54.1887
	3.84521e+09	87.0408	100.055	3.16052e-06	0.000272459	1.32344e-08	1	2	14.0009	2.98421	32.17	0.00171279	0.000391002	1	2.25491e-07	87.0408	87.0408	100.055	100.055	54.1645
	3.84521e+09	88.0334	100.055	3.16154e-06	0.000272547	1.64502e-08	1	2	14.0009	2.98385	32.17	0.00171445	0.000381568	1	2.08264e-07	88.0334	88.0334	100.055	100.055	54.1786
	3.84521e+09	89.0467	100.055	3.18106e-06	0.000274229	1.8898e-08	1	2	14.0009	2.98454	32.18	0.00172608	0.000381871	1	2.05518e-07	89.0467	89.0467	100.055	100.055	54.1454
	3.84521e+09	90.0377	100.055	3.17687e-06	0.000273868	1.88453e-08	1	2	14.0009	2.98472	32.17	0.00172081	0.000402018	1	2.42845e-07	90.0377	90.0377	100.055	100.055	54.1379
	3.84521e+09	91.0285	100.055	3.18243e-06	0.000274348	1.86411e-08	1	2	14.0009	2.98465	32.17	0.00172692	0.000382145	1	2.05761e-07	91.0285	91.0285	100.055	100.055	54.0899
	3.84521e+09	92.024	100.055	3.19928e-06	0.0002758	2.14975e-08	1	2	14.0009	2.9839	32.18	0.00173284	0.000399891	1	2.35859e-07	92.024	92.024	100.055	100.055	54.0801
	3.84521e+09	93.0211	100.055	3.2034e-06	0.000276155	1.80236e-08	1	2	14.0009	2.98472	32.18	0.00173603	0.000399831	1	2.34763e-07	93.0211	93.0211	100.055	100.055	53.9629
	3.84521e+09	94.0215	100.055	3.1699e-06	0.000273267	1.74672e-08	1	2	14.0009	2.98413	32.17	0.00171818	0.000389626	1	2.21567e-07	94.0215	94.0215	100.055	100.055	54.0656
	3.84521e+09	95.0628	100.055	3.21057e-06	0.000276773	1.66626e-08	1	2	14.0009	2.98438	32.18	0.00174201	0.000384777	1	2.06331e-07	95.0628	95.0628	100.055	100.055	53.9765
	3.84521e+09	96.0402	100.055	3.19926e-06	0.000275798	1.85893e-08	1	2	14.0009	2.98385	32.17	0.00173562	0.000381424	1	2.02181e-07	96.0402	96.0402	100.055	100.055	54.0645
	3.84521e+09	97.0034	100.055	3.21809e-06	0.000277421	2.0092e-08	1	2	14.0009	2.98375	32.18	0.00174429	0.000393031	1	2.20499e-07	97.0034	97.0034	100.055	100.055	54.0809
	3.84521e+09	98.0394	100.055	3.2194e-06	0.000277535	1.72801e-08	1	2	14.0009	2.98457	32.18	0.00174782	0.000380576	1	1.97222e-07	98.0394	98.0394	100.055	100.055	54.0778
	3.84521e+09	99.0038	100.055	3.23378e-06	0.000278774	2.00102e-08	1	2	14.0009	2.98556	32.18	0.0017549	0.000393851	1	2.18803e-07	99.0038	99.0038	100.055	100.055	54.0527
	3.84521e+09	100.026	100.055	3.23059e-06	0.000278499	1.62794e-08	1	2	14.0009	2.9862	32.19	0.0017521	0.00040491	1	2.39178e-07	100.026	100.026	100.055	100.055	54.0574
	3.84521e+09	101.009	100.055	3.24874e-06	0.000280064	2.16934e-08	1	2	14.0009	2.98685	32.18	0.00176143	0.00041503	1	2.54531e-07	101.009	101.009	100.055	100.055	54.0273
	3.84521e+09	102.009	100.055	3.22808e-06	0.000278283	1.91382e-08	1	2	14.0009	2.98657	32.18	0.00175069	0.000407496	1	2.44117e-07	102.009	102.009	100.055	100.055	54.0606
	3.84521e+09	103.01	100.055	3.23455e-06	0.000278841	1.87767e-08	1	2	14.0009	2.98635	32.18	0.00175242	0.000418271	1	2.62854e-07	103.01	103.01	100.055	100.055	54.0508
	3.84521e+09	104.007	100.055	3.24534e-06	0.000279771	1.93284e-08	1	2	14.0009	2.9864	32.18	0.00175917	0.000414196	1	2.53735e-07	104.007	104.007	100.055	100.055	54.0652
	3.84521e+09	105.002	100.055	3.23589e-06	0.000278956	1.82276e-08	1	2	14.0009	2.98634	32.19	0.00175279	0.000420714	1	2.67102e-07	105.002	105.002	100.055	100.055	54.0688
	3.84521e+09	106.01	100.055	3.24445e-06	0.000279694	1.79652e-08	1	2	14.0009	2.98627	32.19	0.00176138	0.000395725	1	2.20265e-07	106.01	106.01	100.055	100.055	54.0484
	3.84521e+09	107.015	100.055	3.24862e-06	0.000280054	1.86507e-08	1	2	14.0009	2.98638	32.19	0.00176435	0.000392446	1	2.13598e-07	107.015	107.015	100.055	100.055	54.0699
	3.84521e+09	108.019	100.055	3.2825e-06	0.000282975	1.42913e-08	1	2	14.0009	2.98644	32.19	0.00178413	0.000388019	1	2.00273e-07	108.019	108.019	100.055	100.055	54.0387
	3.84521e+09	109.038	100.055	3.2725e-06	0.000282112	1.74341e-08	1	2	14.0009	2.98652	32.19	0.00177667	0.000400453	1	2.24445e-07	109.038	109.038	100.055	100.055	54.1063
	3.84521e+09	110.013	100.055	3.29254e-06	0.00028384	2.14448e-08	1	2	14.0009	2.98653	32.2	0.00178679	0.000407945	1	2.34999e-07	110.013	110.013	100.055	100.055	54.0375
	3.84521e+09	111.042	100.055	3.3137e-06	0.000285664	1.73843e-08	1	2	14.0009	2.98701	32.19	0.00179895	0.000409605	1	2.34544e-07	111.042	111.042	100.055	100.055	54.1473
	3.84521e+09	112.004	100.055	3.29049e-06	0.000283663	1.4979e-08	1	2	14.0009	2.98672	32.19	0.00178686	0.000401395	1	2.23295e-07	112.004	112.004	100.055	100.055	54.0606
	3.84521e+09	113.036	100.055	3.31329e-06	0.000285629	2.04939e-08	1	2	14.0009	2.98674	32.2	0.00179852	0.000409023	1	2.33664e-07	113.036	113.036	100.055	100.055	54.0633
	3.84521e+09	114.002	100.055	3.28888e-06	0.000283524	1.88581e-08	1	2	14.0009	2.98655	32.21	0.00178427	0.000411059	1	2.41232e-07	114.002	114.002	100.055	100.055	54.0621
	3.84521e+09	115.018	100.055	3.32126e-06	0.000286316	1.65576e-08	1	2	14.0009	2.98633	32.2	0.00180244	0.000409673	1	2.33801e-07	115.018	115.018	100.055	100.055	54.1219
	3.84521e+09	116.037	100.055	3.33933e-06	0.000287873	1.76371e-08	1	2	14.0009	2.98614	32.21	0.0018124	0.000409465	1	2.30719e-07	116.037	116.037	100.055	100.055	54.0223
	3.84521e+09	117.062	100.055	3.34167e-06	0.000288075	1.56922e-08	1	2	14.0009	2.98595	32.2	0.00181175	0.000420898	1	2.5128e-07	117.062	117.062	100.055	100.055	54.0242
	3.84521e+09	118.008	100.055	3.3486e-06	0.000288672	1.96251e-08	1	2	14.0009	2.98566	32.2	0.00181571	0.000418318	1	2.4564e-07	118.008	118.008	100.055	100.055	54.1098
	3.84521e+09	119.032	100.055	3.37512e-06	0.000290958	1.62242e-08	1	2	14.0009	2.98555	32.21	0.00183139	0.000412399	1	2.30802e-07	119.032	119.032	100.055	100.055	54.0504
	3.84521e+09	120.012	100.055	3.35064e-06	0.000288848	1.74115e-08	1	2	14.0009	2.98553	32.2	0.00181855	0.000406373	1	2.23603e-07	120.012	120.012	100.055	100.055	53.9914
	3.84521e+09	121.036	100.055	3.36848e-06	0.000290387	2.00872e-08	1	2	14.0009	2.9855	32.22	0.00182682	0.000417556	1	2.4125e-07	121.036	121.036	100.055	100.055	54.0914
	3.84521e+09	122.019	100.055	3.37059e-06	0.000290568	1.82941e-08	1	2	14.0009	2.98539	32.21	0.00182731	0.000421224	1	2.47666e-07	122.019	122.019	100.055	100.055	54.1481
	3.84521e+09	123.009	100.055	3.36754e-06	0.000290305	2.15802e-08	1	2	14.0009	2.98564	32.21	0.00182594	0.000420832	1	2.47307e-07	123.009	123.009	100.055	100.055	54.066
	3.84521e+09	124.023	100.055	3.38639e-06	0.00029193	1.68978e-08	1	2	14.0009	2.98565	32.21	0.0018377	0.000413229	1	2.30531e-07	124.023	124.023	100.055	100.055	54.1641
	3.84521e+09	125.025	100.055	3.36584e-06	0.000290158	1.86659e-08	1	2	14.0009	2.98538	32.21	0.00182569	0.000414349	1	2.35867e-07	125.025	125.025	100.055	100.055	54.12
	3.84521e+09	126.009	100.055	3.41331e-06	0.000294251	1.72331e-08	1	2	14.0009	2.98544	32.21	0.00185164	0.000419325	1	2.37582e-07	126.009	126.009	100.055	100.055	54.0047
	3.84521e+09	127.027	100.055	3.38135e-06	0.000291495	1.88131e-08	1	2	14.0009	2.9855	32.21	0.00183437	0.000415437	1	2.35401e-07	127.027	127.027	100.055	100.055	54.0445
	3.84521e+09	128.014	100.055	3.40254e-06	0.000293323	1.76705e-08	1	2	14.0009	2.98576	32.22	0.00184669	0.000414641	1	2.30558e-07	128.014	128.014	100.055	100.055	54.0375
	3.84521e+09	129.032	100.055	3.38591e-06	0.000291889	1.72503e-08	1	2	14.0009	2.9856	32.22	0.00183638	0.000419757	1	2.42526e-07	129.032	129.032	100.055	100.055	54.0133
	3.84521e+09	130.013	100.055	3.41674e-06	0.000294547	1.84517e-08	1	2	14.0009	2.98564	32.22	0.00185376	0.000419584	1	2.37432e-07	130.013	130.013	100.055	100.055	54.0637
	3.84521e+09	131.055	100.055	3.40194e-06	0.000293271	2.05979e-08	1	2	14.0009	2.98555	32.22	0.00184614	0.000414401	1	2.3031e-07	131.055	131.055	100.055	100.055	53.9894
	3.84521e+09	132.065	100.055	3.43859e-06	0.000296431	2.27044e-08	1	2	14.0009	2.98553	32.22	0.00186646	0.000415982	1	2.27542e-07	132.065	132.065	100.055	100.055	54.1149
	3.84521e+09	133.005	100.055	3.42487e-06	0.000295248	2.71438e-08	1	2	14.0009	2.9863	32.22	0.00185936	0.000417729	1	2.325e-07	133.005	133.005	100.055	100.055	53.957
	3.84521e+09	134.073	100.055	3.41548e-06	0.000294438	2.45468e-08	1	2	14.0009	2.98569	32.23	0.00185445	0.000410869	1	2.21716e-07	134.073	134.073	100.055	100.055	53.9535
	3.84521e+09	135.089	100.055	3.46919e-06	0.000299068	2.35314e-08	1	2	14.0009	2.98576	32.23	0.00188157	0.000431035	1	2.50161e-07	135.089	135.089	100.055	100.055	54.0316
	3.84521e+09	136.026	100.055	3.44169e-06	0.000296698	2.2683e-08	1	2	14.0009	2.9858	32.23	0.0018679	0.000419932	1	2.34143e-07	136.026	136.026	100.055	100.055	54.0809
	3.84521e+09	137.056	100.055	3.44382e-06	0.000296881	2.31321e-08	1	2	14.0009	2.98585	32.23	0.00186868	0.000422989	1	2.39365e-07	137.056	137.056	100.055	100.055	53.9335
	3.84521e+09	138.032	100.055	3.46339e-06	0.000298568	2.01777e-08	1	2	14.0009	2.98593	32.24	0.0018768	0.00044215	1	2.71237e-07	138.032	138.032	100.055	100.055	54.0922
	3.84521e+09	139.019	100.055	3.44642e-06	0.000297105	1.94033e-08	1	2	14.0009	2.986	32.23	0.00187167	0.000414212	1	2.22892e-07	139.019	139.019	100.055	100.055	54.032
	3.84521e+09	140.022	100.055	3.44537e-06	0.000297015	1.6492e-08	1	2	14.0009	2.98632	32.23	0.00187029	0.000421696	1	2.36553e-07	140.022	140.022	100.055	100.055	53.9949
	3.84521e+09	141.021	100.055	3.4497e-06	0.000297388	1.88495e-08	1	2	14.0009	2.98643	32.25	0.00187294	0.000421058	1	2.34675e-07	141.021	141.021	100.055	100.055	53.9863
	3.84521e+09	142	100.055	3.47679e-06	0.000299723	1.61811e-08	1	2	14.0009	2.98648	32.24	0.00188729	0.000427063	1	2.41412e-07	142	142	100.055	100.055	54.1082
	3.84521e+09	143.021	100.055	3.45925e-06	0.000298211	1.64419e-08	1	2	14.0009	2.98654	32.25	0.0018763	0.000434875	1	2.58329e-07	143.021	143.021	100.055	100.055	54.0183
	3.84521e+09	144.002	100.055	3.44617e-06	0.000297083	1.8715e-08	1	2	14.0009	2.9866	32.24	0.00186968	0.000430564	1	2.52465e-07	144.002	144.002	100.055	100.055	54.0414
	3.84521e+09	145.026	100.055	3.46648e-06	0.000298834	1.97601e-08	1	2	14.0009	2.98675	32.24	0.00188268	0.000421511	1	2.3276e-07	145.026	145.026	100.055	100.055	54.0559
	3.84521e+09	146.029	100.055	3.51308e-06	0.000302852	1.6287e-08	1	2	14.0009	2.98677	32.24	0.00190864	0.000423041	1	2.28346e-07	146.029	146.029	100.055	100.055	54.0277
	3.84521e+09	147.001	100.055	3.4671e-06	0.000298888	1.61047e-08	1	2	14.0009	2.98655	32.25	0.00188227	0.000424908	1	2.38946e-07	147.001	147.001	100.055	100.055	54.0633
	3.84521e+09	148.025	100.055	3.48734e-06	0.000300633	1.64379e-08	1	2	14.0009	2.98652	32.25	0.00189507	0.000415399	1	2.18507e-07	148.025	148.025	100.055	100.055	54.0211
	3.84521e+09	149.017	100.055	3.50837e-06	0.000302446	1.81725e-08	1	2	14.0009	2.98641	32.25	0.00190356	0.000436118	1	2.53069e-07	149.017	149.017	100.055	100.055	54.043
	3.84521e+09	150.005	100.055	3.49955e-06	0.000301685	1.75482e-08	1	2	14.0009	2.98637	32.26	0.00189795	0.000439974	1	2.6148e-07	150.005	150.005	100.055	100.055	53.9703
	3.84521e+09	151.03	100.055	3.52397e-06	0.00030379	1.66189e-08	1	2	14.0009	2.98641	32.26	0.00191385	0.000426206	1	2.32594e-07	151.03	151.03	100.055	100.055	53.8788
	3.84521e+09	152.008	100.055	3.48874e-06	0.000300753	1.47803e-08	1	2	14.0009	2.9865	32.26	0.00189407	0.000426812	1	2.39099e-07	152.008	152.008	100.055	100.055	53.9824
	3.84521e+09	153.001	100.055	3.52289e-06	0.000303698	1.82637e-08	1	2	14.0009	2.98661	32.26	0.00191409	0.000422242	1	2.25447e-07	153.001	153.001	100.055	100.055	53.9832
	3.84521e+09	154.015	100.055	3.49602e-06	0.000301381	1.3647e-08	1	2	14.0009	2.98668	32.26	0.00189985	0.000417189	1	2.20357e-07	154.015	154.015	100.055	100.055	53.948
	3.84521e+09	155.036	100.055	3.52275e-06	0.000303685	1.80994e-08	1	2	14.0009	2.98699	32.26	0.00191365	0.000427411	1	2.34714e-07	155.036	155.036	100.055	100.055	54.0469
	3.84521e+09	156.001	100.055	3.52454e-06	0.000303839	1.72972e-08	1	2	14.0009	2.98676	32.26	0.00191388	0.000430729	1	2.40589e-07	156.001	156.001	100.055	100.055	54.0281
	3.84521e+09	157.033	100.055	3.54037e-06	0.000305204	1.64798e-08	1	2	14.0009	2.98691	32.26	0.00192422	0.000422573	1	2.23211e-07	157.033	157.033	100.055	100.055	54.032
	3.84521e+09	158.006	100.055	3.55581e-06	0.000306535	1.85745e-08	1	2	14.0009	2.98703	32.27	0.00193088	0.000436507	1	2.4616e-07	158.006	158.006	100.055	100.055	54.0867
	3.84521e+09	159.034	100.055	3.51926e-06	0.000303384	1.83193e-08	1	2	14.0009	2.98723	32.27	0.00191137	0.000431353	1	2.42321e-07	159.034	159.034	100.055	100.055	54.0019
	3.84521e+09	160.032	100.055	3.53962e-06	0.00030514	1.99197e-08	1	2	14.0009	2.98745	32.27	0.00192448	0.000422238	1	2.22471e-07	160.032	160.032	100.055	100.055	53.9672
	3.84521e+09	161.008	100.055	3.52562e-06	0.000303933	1.58891e-08	1	2	14.0009	2.98754	32.28	0.00191509	0.000432769	1	2.43775e-07	161.008	161.008	100.055	100.055	54.0035
	3.84521e+09	162.021	100.055	3.54994e-06	0.000306029	1.69319e-08	1	2	14.0009	2.98735	32.27	0.00192839	0.00043375	1	2.41892e-07	162.021	162.021	100.055	100.055	54.0156
	3.84521e+09	163.005	100.055	3.53247e-06	0.000304523	1.61574e-08	1	2	14.0009	2.98765	32.28	0.00191987	0.000427592	1	2.33237e-07	163.005	163.005	100.055	100.055	54.052
	3.84521e+09	164.015	100.055	3.51135e-06	0.000302703	1.89185e-08	1	2	14.0009	2.98788	32.28	0.00190662	0.000438285	1	2.55859e-07	164.015	164.015	100.055	100.055	54.0707
	3.84521e+09	165.028	100.055	3.54155e-06	0.000305306	1.60891e-08	1	2	14.0009	2.98817	32.28	0.0019244	0.000435268	1	2.45569e-07	165.028	165.028	100.055	100.055	54.0023
	3.84521e+09	166.018	100.055	3.55411e-06	0.000306389	1.69318e-08	1	2	14.0009	2.98835	32.28	0.00193267	0.000428863	1	2.31884e-07	166.018	166.018	100.055	100.055	54.0195
	3.84521e+09	167.026	100.055	3.54926e-06	0.000305971	1.74813e-08	1	2	14.0009	2.98852	32.28	0.00193085	0.00042434	1	2.2432e-07	167.026	167.026	100.055	100.055	53.9738
	3.84521e+09	168.043	100.055	3.54292e-06	0.000305424	1.49107e-08	1	2	14.0009	2.9889	32.28	0.00192601	0.000435482	1	2.45402e-07	168.043	168.043	100.055	100.055	54.0273
	3.84521e+09	169.006	100.055	3.54704e-06	0.000305779	1.9453e-08	1	2	14.0009	2.98892	32.29	0.00192737	0.000441804	1	2.56261e-07	169.006	169.006	100.055	100.055	53.9781
	3.84521e+09	170.021	100.055	3.56434e-06	0.000307271	1.65401e-08	1	2	14.0009	2.98905	32.29	0.00193742	0.00044074	1	2.51593e-07	170.021	170.021	100.055	100.055	53.9746
	3.84521e+09	171.034	100.055	3.57388e-06	0.000308093	1.75875e-08	1	2	14.0009	2.98936	32.29	0.00194285	0.000442721	1	2.53578e-07	171.034	171.034	100.055	100.055	54.0226
	3.84521e+09	172.004	100.055	3.59112e-06	0.000309579	1.54576e-08	1	2	14.0009	2.98922	32.29	0.0019527	0.000440698	1	2.47301e-07	172.004	172.004	100.055	100.055	53.9879
	3.84521e+09	173.026	100.055	3.57951e-06	0.000308578	1.58875e-08	1	2	14.0009	2.98953	32.29	0.001946	0.000444178	1	2.55276e-07	173.026	173.026	100.055	100.055	53.9527
	3.84521e+09	174.057	100.055	3.60875e-06	0.000311099	2.21216e-08	1	2	14.0009	2.98957	32.3	0.00196248	0.000444357	1	2.51065e-07	174.057	174.057	100.055	100.055	53.982
	3.84521e+09	175.045	100.055	3.60229e-06	0.000310542	1.43641e-08	1	2	14.0009	2.98994	32.3	0.00195923	0.000444694	1	2.525e-07	175.045	175.045	100.055	100.055	53.9933
	3.84521e+09	176.035	100.055	3.6009e-06	0.000310422	2.65305e-08	1	2	14.0009	2.99006	32.3	0.00195444	0.000471566	1	3.01528e-07	176.035	176.035	100.055	100.055	54.0058
	3.84521e+09	177.033	100.055	3.65011e-06	0.000314665	2.1309e-08	1	2	14.0009	2.99013	32.3	0.00198717	0.000439592	1	2.35746e-07	177.033	177.033	100.055	100.055	54.0062
	3.84521e+09	178.009	100.055	3.57092e-06	0.000307838	2.09645e-08	1	2	14.0009	2.99008	32.3	0.00194485	0.000424555	1	2.20653e-07	178.009	178.009	100.055	100.055	53.9883
	3.84521e+09	179.026	100.055	3.57831e-06	0.000308475	1.72032e-08	1	2	14.0009	2.99035	32.31	0.00194896	0.000426964	1	2.23769e-07	179.026	179.026	100.055	100.055	54.0723
	3.84521e+09	180.025	100.055	3.60058e-06	0.000310395	2.23472e-08	1	2	14.0009	2.99026	32.31	0.00195946	0.000439468	1	2.43107e-07	180.025	180.025	100.055	100.055	54.0527
	3.84521e+09	181.03	100.055	3.59158e-06	0.000309619	1.64768e-08	1	2	14.0009	2.98972	32.32	0.00195201	0.000450774	1	2.65316e-07	181.03	181.03	100.055	100.055	54.0496
	3.84521e+09	182.026	100.055	3.577e-06	0.000308362	2.03504e-08	1	2	14.0009	2.98909	32.32	0.00194625	0.000429991	1	2.30062e-07	182.026	182.026	100.055	100.055	54.0645
	3.84521e+09	183.036	100.055	3.60329e-06	0.000310628	2.25413e-08	1	2	14.0009	2.98951	32.32	0.00196059	0.00043626	1	2.37207e-07	183.036	183.036	100.055	100.055	54.0336
	3.84521e+09	184.01	100.055	3.57639e-06	0.000308309	2.43821e-08	1	2	14.0009	2.98948	32.32	0.00194703	0.000425712	1	2.22188e-07	184.01	184.01	100.055	100.055	54.0457
	3.84521e+09	185.115	100.055	3.58085e-06	0.000308694	1.96353e-08	1	2	14.0009	2.98958	32.32	0.00195254	0.000407121	1	1.87633e-07	185.115	185.115	100.055	100.055	54.0676
	3.84521e+09	186.004	100.055	3.58467e-06	0.000309023	1.91563e-08	1	2	14.0009	2.98941	32.33	0.00194743	0.000452798	1	2.70219e-07	186.004	186.004	100.055	100.055	53.9914
	3.84521e+09	187.029	100.055	3.61801e-06	0.000311897	2.19857e-08	1	2	14.0009	2.9893	32.33	0.00196672	0.000448507	1	2.57319e-07	187.029	187.029	100.055	100.055	54.0844
	3.84521e+09	188.037	100.055	3.60237e-06	0.000310549	2.32957e-08	1	2	14.0009	2.98964	32.33	0.0019582	0.000449342	1	2.61088e-07	188.037	188.037	100.055	100.055	54.059
	3.84521e+09	189.001	100.055	3.63821e-06	0.000313638	1.87632e-08	1	2	14.0009	2.98953	32.33	0.00197941	0.000441737	1	2.41774e-07	189.001	189.001	100.055	100.055	54.0355
	3.84521e+09	190.016	100.055	3.60918e-06	0.000311136	1.77757e-08	1	2	14.0009	2.98955	32.33	0.00196281	0.000443589	1	2.49614e-07	190.016	190.016	100.055	100.055	53.9754
	3.84521e+09	191.004	100.055	3.61252e-06	0.000311424	2.19173e-08	1	2	14.0009	2.99022	32.34	0.00196531	0.000444767	1	2.50921e-07	191.004	191.004	100.055	100.055	54.0309
	3.84521e+09	192.026	100.055	3.60765e-06	0.000311004	1.63276e-08	1	2	14.0009	2.99037	32.34	0.00196396	0.000436953	1	2.37391e-07	192.026	192.026	100.055	100.055	53.9957
	3.84521e+09	193.07	100.055	3.6174e-06	0.000311845	1.40394e-08	1	2	14.0009	2.99034	32.34	0.0019674	0.000449945	1	2.59526e-07	193.07	193.07	100.055	100.055	54.0395
	3.84521e+09	194.024	100.055	3.66056e-06	0.000315565	1.68952e-08	1	2	14.0009	2.99135	32.34	0.00199517	0.000435555	1	2.2622e-07	194.024	194.024	100.055	100.055	53.9863
	3.84521e+09	195.011	100.055	3.62661e-06	0.000312639	1.82914e-08	1	2	14.0009	2.99098	32.35	0.00197676	0.000428043	1	2.1798e-07	195.011	195.011	100.055	100.055	54.043
	3.84521e+09	196.006	100.055	3.64659e-06	0.000314361	1.64246e-08	1	2	14.0009	2.99127	32.35	0.00198395	0.000456656	1	2.66759e-07	196.006	196.006	100.055	100.055	53.9519
	3.84521e+09	197	100.055	3.64704e-06	0.0003144	1.51136e-08	1	2	14.0009	2.99187	32.35	0.00198677	0.000444703	1	2.44684e-07	197	197	100.055	100.055	54.0344
	3.84521e+09	198.001	100.055	3.63494e-06	0.000313357	1.70819e-08	1	2	14.0009	2.99224	32.35	0.00198011	0.000446608	1	2.49834e-07	198.001	198.001	100.055	100.055	53.998
	3.84521e+09	199.058	100.055	3.62412e-06	0.000312424	1.76207e-08	1	2	14.0009	2.99237	32.36	0.00197461	0.000443727	1	2.46209e-07	199.058	199.058	100.055	100.055	53.9519
	3.84521e+09	200.034	100.055	3.64611e-06	0.00031432	1.80227e-08	1	2	14.0009	2.99223	32.36	0.00198847	0.000433156	1	2.23683e-07	200.034	200.034	100.055	100.055	53.8679
	3.84521e+09	201.015	100.055	3.62514e-06	0.000312512	1.56046e-08	1	2	14.0009	2.99244	32.36	0.00197516	0.000444413	1	2.47267e-07	201.015	201.015	100.055	100.055	53.9652
	3.84521e+09	202.036	100.055	3.64104e-06	0.000313883	1.60124e-08	1	2	14.0009	2.99223	32.36	0.00198292	0.00045057	1	2.56092e-07	202.036	202.036	100.055	100.055	54.0473
	3.84521e+09	203.022	100.055	3.61902e-06	0.000311985	1.55846e-08	1	2	14.0009	2.99277	32.36	0.00197195	0.000445477	1	2.49983e-07	203.022	203.022	100.055	100.055	53.9093
	3.84521e+09	204.002	100.055	3.63257e-06	0.000313153	1.38796e-08	1	2	14.0009	2.99272	32.37	0.00197962	0.000444867	1	2.46808e-07	204.002	204.002	100.055	100.055	54.0551
	3.84521e+09	205.009	100.055	3.61325e-06	0.000311487	1.7366e-08	1	2	14.0009	2.99277	32.37	0.00196829	0.000448142	1	2.55713e-07	205.009	205.009	100.055	100.055	53.989
	3.84521e+09	206.029	100.055	3.61527e-06	0.000311661	1.77141e-08	1	2	14.0009	2.99291	32.37	0.00196855	0.00045485	1	2.67515e-07	206.029	206.029	100.055	100.055	54.1032
	3.84521e+09	207.008	100.055	3.60876e-06	0.0003111	1.5047e-08	1	2	14.0009	2.99312	32.37	0.00196661	0.000445286	1	2.51056e-07	207.008	207.008	100.055	100.055	53.9703
	3.84521e+09	208.019	100.055	3.54815e-06	0.000305875	1.84882e-08	1	2	14.0009	2.99338	32.38	0.00193183	0.000451159	1	2.70949e-07	208.019	208.019	100.055	100.055	54.0336
	3.84521e+09	209.035	100.055	3.52728e-06	0.000304076	1.78521e-08	1	2	14.0009	2.99318	32.38	0.00192479	0.000419008	1	2.15906e-07	209.035	209.035	100.055	100.055	54.1286
	3.84521e+09	210.019	100.055	3.49343e-06	0.000301158	1.47474e-08	1	2	14.0009	2.99328	32.38	0.00190892	0.000398893	1	1.84578e-07	210.019	210.019	100.055	100.055	54.034
	3.84521e+09	211.031	100.055	3.53587e-06	0.000304816	2.28544e-08	1	2	14.0009	2.99352	32.38	0.00194515	0.000321108	1	3.67536e-08	211.031	211.031	100.055	100.055	53.9836
	3.84521e+09	212.013	100.055	3.50758e-06	0.000302378	1.96084e-08	1	2	14.0009	2.99357	32.39	0.00193493	0.000284377	1	-2.55586e-08	212.013	212.013	100.055	100.055	54.0105
	3.84521e+09	213.006	100.055	3.536e-06	0.000304828	1.87104e-08	1	2	14.0009	2.99365	32.39	0.00194815	0.000303121	1	4.04713e-09	213.006	213.006	100.055	100.055	53.9984
	3.84521e+09	214.016	100.055	3.50139e-06	0.000301844	1.86114e-08	1	2	14.0009	2.99361	32.39	0.00193202	0.000280798	1	-3.11068e-08	214.016	214.016	100.055	100.055	54.1325
	3.84521e+09	215.069	100.055	3.53361e-06	0.000304622	1.77508e-08	1	2	14.0009	2.99369	32.4	0.00195053	0.000279336	1	-3.87615e-08	215.069	215.069	100.055	100.055	53.9863
	3.84521e+09	216.025	100.055	3.54193e-06	0.000305339	1.79552e-08	1	2	14.0009	2.99379	32.4	0.00195494	0.000281909	1	-3.54061e-08	216.025	216.025	100.055	100.055	53.939
	3.84521e+09	217.037	100.055	3.52333e-06	0.000303736	1.44717e-08	1	2	14.0009	2.99358	32.4	0.00194338	0.000287198	1	-2.28731e-08	217.037	217.037	100.055	100.055	53.9511
	3.84521e+09	218.022	100.055	3.52751e-06	0.000304096	1.60906e-08	1	2	14.0009	2.99373	32.4	0.00194593	0.00028711	1	-2.37223e-08	218.022	218.022	100.055	100.055	53.9679
	3.84521e+09	219.007	100.055	3.56439e-06	0.000307275	1.43938e-08	1	2	14.0009	2.99386	32.4	0.00196677	0.000287899	1	-2.80274e-08	219.007	219.007	100.055	100.055	53.9312
	3.84521e+09	220.047	100.055	3.52805e-06	0.000304142	1.6769e-08	1	2	14.0009	2.99399	32.41	0.00194705	0.000283799	1	-2.98943e-08	220.047	220.047	100.055	100.055	54.0215
	3.84521e+09	221.023	100.055	3.5539e-06	0.000306371	1.77728e-08	1	2	14.0009	2.99415	32.41	0.00196115	0.000288155	1	-2.60308e-08	221.023	221.023	100.055	100.055	53.9804
	3.84521e+09	222.003	100.055	3.56268e-06	0.000307127	1.99797e-08	1	2	14.0009	2.99416	32.41	0.00196648	0.000285879	1	-3.1522e-08	222.003	222.003	100.055	100.055	54.0176
	3.84521e+09	223.036	100.055	3.56932e-06	0.0003077	1.71316e-08	1	2	14.0009	2.99424	32.41	0.00197013	0.000287117	1	-3.0325e-08	223.036	223.036	100.055	100.055	53.9757
	3.84521e+09	224.026	100.055	3.57774e-06	0.000308426	1.52545e-08	1	2	14.0009	2.99426	32.42	0.00197389	0.000293622	1	-1.98291e-08	224.026	224.026	100.055	100.055	54.032
	3.84521e+09	225.013	100.055	3.56983e-06	0.000307744	1.8319e-08	1	2	14.0009	2.99409	32.42	0.00196829	0.000299707	1	-7.51478e-09	225.013	225.013	100.055	100.055	54.0543
	3.84521e+09	226.01	100.055	3.57913e-06	0.000308545	1.61241e-08	1	2	14.0009	2.99427	32.42	0.00197418	0.000296886	1	-1.41244e-08	226.01	226.01	100.055	100.055	53.9085
	3.84521e+09	227.009	100.055	3.59579e-06	0.000309982	1.80165e-08	1	2	14.0009	2.99433	32.43	0.00198518	0.000287065	1	-3.45325e-08	227.009	227.009	100.055	100.055	54.1051
	3.84521e+09	228.051	100.055	3.57807e-06	0.000308454	2.01297e-08	1	2	14.0009	2.99429	32.43	0.00197438	0.000291947	1	-2.29289e-08	228.051	228.051	100.055	100.055	54.0453
	3.84521e+09	229.003	100.055	3.58455e-06	0.000309013	1.77072e-08	1	2	14.0009	2.99446	32.43	0.00197744	0.00029709	1	-1.46529e-08	229.003	229.003	100.055	100.055	54.0531
	3.84521e+09	230.031	100.055	3.56669e-06	0.000307473	1.51941e-08	1	2	14.0009	2.99454	32.43	0.00196772	0.00029541	1	-1.49702e-08	230.031	230.031	100.055	100.055	54.1532
	3.84521e+09	231.019	100.055	3.57694e-06	0.000308357	1.68778e-08	1	2	14.0009	2.99459	32.44	0.00197271	0.000300901	1	-6.60707e-09	231.019	231.019	100.055	100.055	53.9949
	3.84521e+09	232.006	100.055	3.60518e-06	0.000310792	1.47117e-08	1	2	14.0009	2.99466	32.44	0.00198876	0.000300855	1	-1.1076e-08	232.006	232.006	100.055	100.055	54.0328
	3.84521e+09	233.098	100.055	3.5839e-06	0.000308957	1.62977e-08	1	2	14.0009	2.99469	32.44	0.00197704	0.000299118	1	-1.09481e-08	233.098	233.098	100.055	100.055	54.025
	3.84521e+09	234.006	100.055	3.61189e-06	0.00031137	1.62821e-08	1	2	14.0009	2.99485	32.44	0.00199153	0.000308871	1	2.36383e-09	234.006	234.006	100.055	100.055	54.0324
	3.84521e+09	235.01	100.055	3.60197e-06	0.000310515	1.46834e-08	1	2	14.0009	2.99482	32.44	0.00198745	0.000298799	1	-1.43599e-08	235.01	235.01	100.055	100.055	54.016
	3.84521e+09	236.075	100.055	3.64298e-06	0.00031405	1.88578e-08	1	2	14.0009	2.99495	32.45	0.00201269	0.000286262	1	-4.34679e-08	236.075	236.075	100.055	100.055	54.0371
	3.84521e+09	237.03	100.055	3.60827e-06	0.000311058	1.66759e-08	1	2	14.0009	2.99501	32.45	0.00199181	0.000295062	1	-2.21702e-08	237.03	237.03	100.055	100.055	54.0981
	3.84521e+09	238.031	100.055	3.62146e-06	0.000312194	1.64751e-08	1	2	14.0009	2.99506	32.45	0.00199941	0.000294442	1	-2.53444e-08	238.031	238.031	100.055	100.055	54.05
	3.84521e+09	239.021	100.055	3.62243e-06	0.000312279	2.02033e-08	1	2	14.0009	2.99543	32.46	0.00199935	0.000301319	1	-1.3147e-08	239.021	239.021	100.055	100.055	54.0258
	3.84521e+09	240.064	100.055	3.62367e-06	0.000312386	1.70356e-08	1	2	14.0009	2.99545	32.46	0.00200051	0.000298447	1	-1.85493e-08	240.064	240.064	100.055	100.055	53.984
	3.84521e+09	241.041	100.055	3.64714e-06	0.000314408	1.71438e-08	1	2	14.0009	2.99539	32.46	0.00201514	0.000289073	1	-3.91488e-08	241.041	241.041	100.055	100.055	54.0602
	3.84521e+09	242.016	100.055	3.65413e-06	0.000315011	1.62111e-08	1	2	14.0009	2.9954	32.46	0.00201635	0.000306927	1	-7.8663e-09	242.016	242.016	100.055	100.055	54.1082
	3.84521e+09	243.02	100.055	3.65012e-06	0.000314666	1.52131e-08	1	2	14.0009	2.9954	32.47	0.00201761	0.000284091	1	-4.86442e-08	243.02	243.02	100.055	100.055	54.0324
	3.84521e+09	244.005	100.055	3.65886e-06	0.000315419	1.60052e-08	1	2	14.0009	2.99528	32.47	0.00201945	0.0003032	1	-1.53133e-08	244.005	244.005	100.055	100.055	54.0738
	3.84521e+09	245.026	100.055	3.63148e-06	0.000313059	1.53699e-08	1	2	14.0009	2.99521	32.47	0.00200605	0.000289335	1	-3.62007e-08	245.026	245.026	100.055	100.055	54.0871
	3.84521e+09	246.025	100.055	3.64583e-06	0.000314296	1.72636e-08	1	2	14.0009	2.99551	32.47	0.00201187	0.000306435	1	-7.51156e-09	246.025	246.025	100.055	100.055	53.9816
	3.84521e+09	247.031	100.055	3.6402e-06	0.00031381	1.68996e-08	1	2	14.0009	2.99573	32.48	0.0020085	0.000309357	1	-1.41816e-09	247.031	247.031	100.055	100.055	54.0848
	3.84521e+09	248.008	100.055	3.6318e-06	0.000313086	1.86908e-08	1	2	14.0009	2.99574	32.48	0.0020058	0.000296244	1	-2.38935e-08	248.008	248.008	100.055	100.055	54.0527
	3.84521e+09	249.007	100.055	3.627e-06	0.000312672	1.54746e-08	1	2	14.0009	2.99577	32.48	0.00200296	0.000297294	1	-2.12563e-08	249.007	249.007	100.055	100.055	54.0094
	3.84521e+09	250.028	100.055	3.64483e-06	0.000314209	1.60203e-08	1	2	14.0009	2.99579	32.49	0.00201297	0.000297849	1	-2.30093e-08	250.028	250.028	100.055	100.055	53.9722
	3.84521e+09	251.003	100.055	3.66693e-06	0.000316115	1.60928e-08	1	2	14.0009	2.99592	32.49	0.00202606	0.000294977	1	-3.16703e-08	251.003	251.003	100.055	100.055	54.0285
	3.84521e+09	252.007	100.055	3.64439e-06	0.000314172	1.65906e-08	1	2	14.0009	2.996	32.49	0.00201244	0.000301297	1	-1.67607e-08	252.007	252.007	100.055	100.055	54.0418
	3.84521e+09	253.066	100.055	3.67738e-06	0.000317015	1.69922e-08	1	2	14.0009	2.99623	32.49	0.00203236	0.000294869	1	-3.35764e-08	253.066	253.066	100.055	100.055	54.1508
	3.84521e+09	254.014	100.055	3.66375e-06	0.000315841	1.5525e-08	1	2	14.0009	2.99629	32.5	0.00202293	0.000306606	1	-1.02266e-08	254.014	254.014	100.055	100.055	54.0449
	3.84521e+09	255.031	100.055	3.66188e-06	0.000315679	1.54143e-08	1	2	14.0009	2.99628	32.5	0.0020237	0.000294581	1	-3.17193e-08	255.031	255.031	100.055	100.055	54.0328
	3.84521e+09	256.026	100.055	3.65629e-06	0.000315198	1.78942e-08	1	2	14.0009	2.99638	32.5	0.00201997	0.000299152	1	-2.26079e-08	256.026	256.026	100.055	100.055	54.0437
	3.84521e+09	257.027	100.055	3.68974e-06	0.000318081	1.67717e-08	1	2	14.0009	2.99644	32.51	0.00203791	0.000305872	1	-1.56183e-08	257.027	257.027	100.055	100.055	54.0215
	3.84521e+09	258.001	100.055	3.67553e-06	0.000316856	1.71938e-08	1	2	14.0009	2.9965	32.51	0.00202987	0.000306402	1	-1.24839e-08	258.001	258.001	100.055	100.055	54.066
	3.84521e+09	259.046	100.055	3.68053e-06	0.000317287	1.87443e-08	1	2	14.0009	2.99651	32.51	0.00203295	0.000304761	1	-1.62307e-08	259.046	259.046	100.055	100.055	54.086
	3.84521e+09	260.078	100.055	3.68692e-06	0.000317838	1.80181e-08	1	2	14.0009	2.99659	32.52	0.00203708	0.00030207	1	-2.2117e-08	260.078	260.078	100.055	100.055	54.0637
	3.84521e+09	261.002	100.055	3.70139e-06	0.000319085	1.7152e-08	1	2	14.0009	2.9966	32.52	0.00204609	0.000296743	1	-3.40037e-08	261.002	261.002	100.055	100.055	54.0621
	3.84521e+09	262.025	100.055	3.69652e-06	0.000318666	1.47713e-08	1	2	14.0009	2.99666	32.52	0.00204236	0.000303593	1	-2.08654e-08	262.025	262.025	100.055	100.055	54.077
	3.84521e+09	263.031	100.055	3.7059e-06	0.000319474	1.70648e-08	1	2	14.0009	2.99673	32.52	0.00204819	0.000300751	1	-2.74853e-08	263.031	263.031	100.055	100.055	54.0406
	3.84521e+09	264.006	100.055	3.68958e-06	0.000318068	1.73363e-08	1	2	14.0009	2.99669	32.53	0.00203927	0.000298402	1	-2.92049e-08	264.006	264.006	100.055	100.055	54.0973
	3.84521e+09	265.014	100.055	3.7019e-06	0.00031913	1.53999e-08	1	2	14.0009	2.9951	32.53	0.00204365	0.000302408	1	-2.33366e-08	265.014	265.014	100.055	100.055	54.0281
	3.84521e+09	266.012	100.055	3.71332e-06	0.000320114	1.99806e-08	1	2	14.0009	2.99519	32.53	0.00205135	0.000295035	1	-3.84983e-08	266.012	266.012	100.055	100.055	54.1164
	3.84521e+09	267.072	100.055	3.70402e-06	0.000319312	1.92601e-08	1	2	14.0009	2.99608	32.54	0.00204549	0.000306093	1	-1.73031e-08	267.072	267.072	100.055	100.055	54.1039
	3.84521e+09	268.017	100.055	3.7016e-06	0.000319103	1.50875e-08	1	2	14.0009	2.99539	32.54	0.00204393	0.000301866	1	-2.4368e-08	268.017	268.017	100.055	100.055	54.0496
	3.84521e+09	269.021	100.055	3.72304e-06	0.000320952	1.49721e-08	1	2	14.0009	2.99565	32.54	0.00205407	0.000316676	1	-9.17268e-10	269.021	269.021	100.055	100.055	54.1215
	3.84521e+09	270.004	100.055	3.73024e-06	0.000321573	1.48589e-08	1	2	14.0009	2.99615	32.55	0.00206108	0.000301655	1	-2.94163e-08	270.004	270.004	100.055	100.055	54.0004
	3.84521e+09	271.037	100.055	3.7284e-06	0.000321414	1.81392e-08	1	2	14.0009	2.99618	32.55	0.00205822	0.000313694	1	-7.32776e-09	271.037	271.037	100.055	100.055	54.0266
	3.84521e+09	272.001	100.055	3.74661e-06	0.000322984	2.02439e-08	1	2	14.0009	2.99683	32.55	0.00207059	0.000305527	1	-2.51529e-08	272.001	272.001	100.055	100.055	53.9836
	3.84521e+09	273.031	100.055	3.72383e-06	0.00032102	1.5911e-08	1	2	14.0009	2.99716	32.55	0.00205918	0.00029864	1	-3.42126e-08	273.031	273.031	100.055	100.055	54.0094
	3.84521e+09	274.029	100.055	3.74421e-06	0.000322777	1.45417e-08	1	2	14.0009	2.99714	32.56	0.0020689	0.000310171	1	-1.6472e-08	274.029	274.029	100.055	100.055	53.973
	3.84521e+09	275.019	100.055	3.76356e-06	0.000324445	1.97166e-08	1	2	14.0009	2.99733	32.56	0.00208111	0.000303477	1	-3.16444e-08	275.019	275.019	100.055	100.055	53.98
	3.84521e+09	276.017	100.055	3.73258e-06	0.000321774	1.67401e-08	1	2	14.0009	2.99741	32.56	0.00206379	0.000302874	1	-2.79788e-08	276.017	276.017	100.055	100.055	54.0586
	3.84521e+09	277.057	100.055	3.73589e-06	0.00032206	1.76238e-08	1	2	14.0009	2.99738	32.57	0.00206423	0.000311848	1	-1.22301e-08	277.057	277.057	100.055	100.055	53.9781
	3.84521e+09	278.021	100.055	3.74079e-06	0.000322482	1.74835e-08	1	2	14.0009	2.99748	32.57	0.00206794	0.000306623	1	-2.24834e-08	278.021	278.021	100.055	100.055	54.1696
	3.84521e+09	279.029	100.055	3.74982e-06	0.000323261	1.38707e-08	1	2	14.0009	2.99746	32.57	0.00207106	0.000319316	1	-8.87669e-10	279.029	279.029	100.055	100.055	54.0309
	3.84521e+09	280.032	100.055	3.76158e-06	0.000324274	1.82361e-08	1	2	14.0009	2.99708	32.58	0.00207944	0.000304984	1	-2.85279e-08	280.032	280.032	100.055	100.055	54
	3.84521e+09	281.022	100.055	3.74444e-06	0.000322797	1.78762e-08	1	2	14.0009	2.99747	32.58	0.00207102	0.000299966	1	-3.50963e-08	281.022	281.022	100.055	100.055	54.0348
	3.84521e+09	282.014	100.055	3.7616e-06	0.000324276	2.01059e-08	1	2	14.0009	2.99752	32.58	0.00208025	0.000303389	1	-3.15618e-08	282.014	282.014	100.055	100.055	54.0168
	3.84521e+09	283.053	100.055	3.79324e-06	0.000327004	1.32474e-08	1	2	14.0009	2.99744	32.59	0.00209635	0.000314321	1	-1.66281e-08	283.053	283.053	100.055	100.055	53.9613
	3.84521e+09	284.063	100.055	3.77643e-06	0.000325554	1.85908e-08	1	2	14.0009	2.99757	32.59	0.00208611	0.000320198	1	-3.43735e-09	284.063	284.063	100.055	100.055	53.9969
	3.84521e+09	285.007	100.055	3.77298e-06	0.000325256	1.93815e-08	1	2	14.0009	2.99759	32.59	0.00208457	0.000317624	1	-7.56987e-09	285.007	285.007	100.055	100.055	53.9672
	3.84521e+09	286.035	100.055	3.78473e-06	0.00032627	1.65809e-08	1	2	14.0009	2.99766	32.6	0.00209114	0.000318734	1	-7.39957e-09	286.035	286.035	100.055	100.055	53.9855
	3.84521e+09	287.027	100.055	3.79795e-06	0.00032741	1.71875e-08	1	2	14.0009	2.99756	32.6	0.00209942	0.000312688	1	-2.03531e-08	287.027	287.027	100.055	100.055	53.9812
	3.84521e+09	288.023	100.055	3.75947e-06	0.000324092	1.74279e-08	1	2	14.0009	2.99744	32.6	0.00207726	0.000314277	1	-1.1492e-08	288.023	288.023	100.055	100.055	54.0434
	3.84521e+09	289.025	100.055	3.78023e-06	0.000325882	1.59997e-08	1	2	14.0009	2.9975	32.61	0.00208879	0.000316136	1	-1.13537e-08	289.025	289.025	100.055	100.055	54.0234
	3.84521e+09	290.006	100.055	3.76584e-06	0.000324642	1.5539e-08	1	2	14.0009	2.99761	32.61	0.00208292	0.000302425	1	-3.39938e-08	290.006	290.006	100.055	100.055	54.0531
	3.84521e+09	291.033	100.055	3.77802e-06	0.000325691	1.69182e-08	1	2	14.0009	2.99776	32.61	0.00209036	0.000300043	1	-4.02341e-08	291.033	291.033	100.055	100.055	54.0742
	3.84521e+09	292.024	100.055	3.80732e-06	0.000328217	1.65018e-08	1	2	14.0009	2.99774	32.62	0.00210525	0.000310734	1	-2.53977e-08	292.024	292.024	100.055	100.055	53.9883
	3.84521e+09	293.024	100.055	3.77713e-06	0.000325615	1.59483e-08	1	2	14.0009	2.99786	32.62	0.0020899	0.000300584	1	-3.91498e-08	293.024	293.024	100.055	100.055	54.0348
	3.84521e+09	294.004	100.055	3.8019e-06	0.00032775	1.54641e-08	1	2	14.0009	2.99793	32.62	0.0021022	0.000312208	1	-2.19541e-08	294.004	294.004	100.055	100.055	53.9629
	3.84521e+09	295.007	100.055	3.81566e-06	0.000328936	1.61748e-08	1	2	14.0009	2.99789	32.63	0.00211034	0.000309577	1	-2.88292e-08	295.007	295.007	100.055	100.055	54.0613
	3.84521e+09	296.019	100.055	3.79172e-06	0.000326873	1.62138e-08	1	2	14.0009	2.99804	32.63	0.00209707	0.000309042	1	-2.61506e-08	296.019	296.019	100.055	100.055	54.1024
	3.84521e+09	297.004	100.055	3.81321e-06	0.000328725	1.46851e-08	1	2	14.0009	2.99802	32.63	0.00210871	0.000312203	1	-2.37407e-08	297.004	297.004	100.055	100.055	54.041
	3.84521e+09	298.056	100.055	3.80864e-06	0.000328331	1.77624e-08	1	2	14.0009	2.99808	32.64	0.00210625	0.000311892	1	-2.36176e-08	298.056	298.056	100.055	100.055	54.0273
	3.84521e+09	299.038	100.055	3.8092e-06	0.000328379	1.90819e-08	1	2	14.0009	2.99801	32.64	0.00210436	0.000325575	1	1.08526e-09	299.038	299.038	100.055	100.055	54.0066
	3.84521e+09	300.007	100.055	3.80481e-06	0.000328001	1.82697e-08	1	2	14.0009	2.99816	32.64	0.00210358	0.000315851	1	-1.58884e-08	300.007	300.007	100.055	100.055	54.0406
	3.84521e+09	301.018	100.055	3.80934e-06	0.000328391	1.72505e-08	1	2	14.0009	2.99822	32.65	0.00210713	0.000309939	1	-2.73089e-08	301.018	301.018	100.055	100.055	54.1149
	3.84521e+09	302.023	100.055	3.81782e-06	0.000329122	2.28614e-08	1	2	14.0009	2.99817	32.65	0.00211095	0.00031586	1	-1.78837e-08	302.023	302.023	100.055	100.055	53.9402
	3.84521e+09	303.052	100.055	3.83474e-06	0.000330581	1.85887e-08	1	2	14.0009	2.99837	32.65	0.00212388	0.000295823	1	-5.68276e-08	303.052	303.052	100.055	100.055	54.0973
	3.84521e+09	304.017	100.055	3.84696e-06	0.000331634	1.79986e-08	1	2	14.0009	2.99834	32.66	0.00212631	0.000324486	1	-6.83036e-09	304.017	304.017	100.055	100.055	54.0711
	3.84521e+09	305.043	100.055	3.81755e-06	0.000329099	1.57109e-08	1	2	14.0009	2.9983	32.66	0.00210988	0.000322836	1	-5.26247e-09	305.043	305.043	100.055	100.055	54.0629
	3.84521e+09	306.022	100.055	3.84764e-06	0.000331693	1.86843e-08	1	2	14.0009	2.99837	32.66	0.00212861	0.000312442	1	-2.87435e-08	306.022	306.022	100.055	100.055	54.0391
	3.84521e+09	307.038	100.055	3.85131e-06	0.000332009	1.68285e-08	1	2	14.0009	2.99843	32.67	0.00213065	0.000313122	1	-2.8099e-08	307.038	307.038	100.055	100.055	54.0492
	3.84521e+09	308.016	100.055	3.81759e-06	0.000329103	1.65403e-08	1	2	14.0009	2.99847	32.67	0.00211335	0.000301913	1	-4.31889e-08	308.016	308.016	100.055	100.055	54.0543
	3.84521e+09	309.038	100.055	3.84619e-06	0.000331568	1.5186e-08	1	2	14.0009	2.99836	32.67	0.00212903	0.000304298	1	-4.32536e-08	309.038	309.038	100.055	100.055	54.0645
	3.84521e+09	310.051	100.055	3.81885e-06	0.000329211	1.82201e-08	1	2	14.0009	2.99845	32.68	0.00211289	0.000309385	1	-2.98554e-08	310.051	310.051	100.055	100.055	54.0226
	3.84521e+09	311.049	100.055	3.82364e-06	0.000329624	1.39839e-08	1	2	14.0009	2.99834	32.68	0.00211331	0.000323253	1	-5.46029e-09	311.049	311.049	100.055	100.055	54.0844
	3.84521e+09	312.018	100.055	3.84542e-06	0.000331502	1.72792e-08	1	2	14.0009	2.99845	32.68	0.00212563	0.0003242	1	-7.14887e-09	312.018	312.018	100.055	100.055	54.082
	3.84521e+09	313.065	100.055	3.84542e-06	0.000331502	1.78574e-08	1	2	14.0009	2.9984	32.69	0.00212778	0.000309866	1	-3.30694e-08	313.065	313.065	100.055	100.055	54.1586
	3.84521e+09	314.044	100.055	3.83933e-06	0.000330977	1.59137e-08	1	2	14.0009	2.99837	32.69	0.00212147	0.000328157	1	9.80553e-10	314.044	314.044	100.055	100.055	54.0359
	3.84521e+09	315.024	100.055	3.84735e-06	0.000331669	1.84862e-08	1	2	14.0009	2.99832	32.7	0.00212896	0.000308702	1	-3.54514e-08	315.024	315.024	100.055	100.055	54.0531
	3.84521e+09	316.005	100.055	3.85466e-06	0.000332298	1.61189e-08	1	2	14.0009	2.99839	32.7	0.00213226	0.000314631	1	-2.58704e-08	316.005	316.005	100.055	100.055	54.0246
	3.84521e+09	317.017	100.055	3.85697e-06	0.000332498	2.14961e-08	1	2	14.0009	2.99838	32.7	0.00213338	0.000315739	1	-2.42201e-08	317.017	317.017	100.055	100.055	54.0109
	3.84521e+09	318.011	100.055	3.85256e-06	0.000332117	1.75204e-08	1	2	14.0009	2.99843	32.71	0.00213023	0.000320368	1	-1.51786e-08	318.011	318.011	100.055	100.055	53.9738
	3.84521e+09	319.008	100.055	3.82204e-06	0.000329487	1.69561e-08	1	2	14.0009	2.99845	32.71	0.00211363	0.000316342	1	-1.77605e-08	319.008	319.008	100.055	100.055	54.052
	3.84521e+09	320.005	100.055	3.84315e-06	0.000331306	1.85247e-08	1	2	14.0009	2.99835	32.71	0.00212451	0.000322309	1	-1.01842e-08	320.005	320.005	100.055	100.055	54.0598
	3.84521e+09	321.014	100.055	3.84069e-06	0.000331094	1.50362e-08	1	2	14.0009	2.99842	32.71	0.00212459	0.000313394	1	-2.5963e-08	321.014	321.014	100.055	100.055	54.0371
	3.84521e+09	322.05	100.055	3.83472e-06	0.00033058	1.90689e-08	1	2	14.0009	2.9984	32.72	0.00212114	0.000313705	1	-2.44721e-08	322.05	322.05	100.055	100.055	54.0707
	3.84521e+09	323.003	100.055	3.84943e-06	0.000331848	1.76355e-08	1	2	14.0009	2.99842	32.72	0.00212835	0.000321103	1	-1.33647e-08	323.003	323.003	100.055	100.055	54.0473
	3.84521e+09	324.007	100.055	3.85428e-06	0.000332266	1.91584e-08	1	2	14.0009	2.99844	32.72	0.00213039	0.000325781	1	-5.65417e-09	324.007	324.007	100.055	100.055	54.0727
	3.84521e+09	325.03	100.055	3.82041e-06	0.000329345	1.77345e-08	1	2	14.0009	2.99836	32.73	0.00211314	0.000312702	1	-2.40627e-08	325.03	325.03	100.055	100.055	54.109
	3.84521e+09	326.018	100.055	3.84008e-06	0.000331041	2.00606e-08	1	2	14.0009	2.99848	32.73	0.00212378	0.000316866	1	-1.96073e-08	326.018	326.018	100.055	100.055	54.0094
	3.84521e+09	327.003	100.055	3.88648e-06	0.000335042	1.77521e-08	1	2	14.0009	2.99848	32.73	0.00215006	0.000316683	1	-2.71029e-08	327.003	327.003	100.055	100.055	53.9632
	3.84521e+09	328.031	100.055	3.86613e-06	0.000333287	2.0735e-08	1	2	14.0009	2.99845	32.74	0.00213795	0.000320287	1	-1.74276e-08	328.031	328.031	100.055	100.055	54.1024
	3.84521e+09	329.063	100.055	3.8712e-06	0.000333724	1.8285e-08	1	2	14.0009	2.99853	32.74	0.00214197	0.00031352	1	-3.04827e-08	329.063	329.063	100.055	100.055	54.0766
	3.84521e+09	330.005	100.055	3.85842e-06	0.000332622	2.00003e-08	1	2	14.0009	2.99853	32.74	0.00213172	0.000333088	1	6.89749e-09	330.005	330.005	100.055	100.055	54.0613
	3.84521e+09	331.011	100.055	3.85699e-06	0.000332499	2.02994e-08	1	2	14.0009	2.99857	32.74	0.00213292	0.000320431	1	-1.57967e-08	331.011	331.011	100.055	100.055	54.0266
	3.84521e+09	332.045	100.055	3.87004e-06	0.000333624	1.41917e-08	1	2	14.0009	2.99849	32.75	0.00213813	0.00033386	1	6.51343e-09	332.045	332.045	100.055	100.055	54.0598
	3.84521e+09	333.023	100.055	3.89457e-06	0.000335738	1.65409e-08	1	2	14.0009	2.99852	32.75	0.00215434	0.000318985	1	-2.42e-08	333.023	333.023	100.055	100.055	54.0398
	3.84521e+09	334.021	100.055	3.88064e-06	0.000334538	1.7147e-08	1	2	14.0009	2.99853	32.75	0.00214544	0.000325588	1	-1.01019e-08	334.021	334.021	100.055	100.055	54.1899
	3.84521e+09	335.022	100.055	3.87237e-06	0.000333825	1.67194e-08	1	2	14.0009	2.99849	32.76	0.0021435	0.00030754	1	-4.14717e-08	335.022	335.022	100.055	100.055	54.0809
	3.84521e+09	336.016	100.055	3.8751e-06	0.000334061	1.44831e-08	1	2	14.0009	2.99855	32.76	0.00214261	0.000323838	1	-1.24221e-08	336.016	336.016	100.055	100.055	53.9898
	3.84521e+09	337.073	100.055	3.90421e-06	0.00033657	2.00693e-08	1	2	14.0009	2.99848	32.76	0.00216016	0.000316336	1	-3.04708e-08	337.073	337.073	100.055	100.055	54.0398
	3.84521e+09	338.098	100.055	3.89363e-06	0.000335658	1.42831e-08	1	2	14.0009	2.99852	32.76	0.00215319	0.000322998	1	-1.67938e-08	338.098	338.098	100.055	100.055	54.0961
	3.84521e+09	339.026	100.055	3.87287e-06	0.000333868	1.80319e-08	1	2	14.0009	2.9985	32.77	0.0021421	0.000318512	1	-2.16976e-08	339.005	339.047	100.055	100.055	54.1696
	3.84521e+09	340.031	100.055	3.90509e-06	0.000336646	1.72955e-08	1	2	14.0009	2.99845	32.77	0.00216078	0.000315233	1	-3.25896e-08	340.031	340.031	100.055	100.055	54.0633
	3.84521e+09	341.028	100.055	3.89206e-06	0.000335522	1.82298e-08	1	2	14.0009	2.9985	32.77	0.00215208	0.000324227	1	-1.43207e-08	341.028	341.028	100.055	100.055	54.1864
	3.84521e+09	342.004	100.055	3.89207e-06	0.000335523	1.80283e-08	1	2	14.0009	2.99858	32.78	0.00215116	0.000330889	1	-2.29393e-09	342.004	342.004	100.055	100.055	54.0891
	3.84521e+09	343.023	100.055	3.90641e-06	0.000336759	1.44983e-08	1	2	14.0009	2.99852	32.78	0.0021599	0.000326367	1	-1.26719e-08	343.023	343.023	100.055	100.055	54.1567
	3.84521e+09	344.003	100.055	3.87824e-06	0.000334331	2.08124e-08	1	2	14.0009	2.9985	32.78	0.00214434	0.000323699	1	-1.3139e-08	344.003	344.003	100.055	100.055	54.1485
	3.84521e+09	345.007	100.055	3.8935e-06	0.000335646	1.80295e-08	1	2	14.0009	2.99847	32.79	0.0021548	0.000311595	1	-3.73887e-08	345.007	345.007	100.055	100.055	54.0473
	3.84521e+09	346.022	100.055	3.90408e-06	0.000336558	1.98232e-08	1	2	14.0009	2.99844	32.79	0.00215993	0.000316899	1	-2.94147e-08	346.022	346.022	100.055	100.055	53.9433
	3.84521e+09	347.042	100.055	3.88273e-06	0.000334718	1.76236e-08	1	2	14.0009	2.99838	32.8	0.00214644	0.00032557	1	-1.04058e-08	347.042	347.042	100.055	100.055	54.0223
	3.84521e+09	348.009	100.055	3.91793e-06	0.000337753	1.89202e-08	1	2	14.0009	2.99838	32.8	0.00216526	0.000332677	1	-2.98082e-09	348.009	348.009	100.055	100.055	54.1129
	3.84521e+09	349.003	100.055	3.93472e-06	0.0003392	1.8359e-08	1	2	14.0009	2.99827	32.8	0.00217645	0.000320772	1	-2.708e-08	349.003	349.003	100.055	100.055	54.0899
	3.84521e+09	349.948	100.055	3.95346e-06	0.000340815	1.72664e-08	1	2	14.0009	2.99827	32.8	0.00218786	0.000315526	1	-3.94671e-08	349.948	349.948	100.055	100.055	54.0973
	3.84521e+09	2.00481	100.055	1.57977e-05	0.00136187	4.3783e-08	1	2	14.0009	3.00745	32.12	0.00861214	0.00241886	1	1.9145e-06	2.00481	2.00481	100.055	100.055	53.9468
	3.84521e+09	2.00433	100.055	1.57721e-05	0.00135967	3.83133e-08	1	2	14.0009	3.0075	32.12	0.0085938	0.00244527	1	1.96583e-06	2.00433	2.00433	100.055	100.055	53.8999
	3.84521e+09	3.00192	100.055	1.45495e-05	0.00125427	3.84363e-08	1	2	14.0009	3.00766	32.12	0.00792584	0.00227234	1	1.84298e-06	3.00192	3.00192	100.055	100.055	54.1133
	3.84522e+09	4.00266	100.055	1.36482e-05	0.00117657	3.30563e-08	1	2	14.0009	3.00752	32.12	0.00743646	0.00211703	1	1.70295e-06	4.00266	4.00266	100.055	100.055	54.0688
	3.84522e+09	5.00237	100.055	1.28539e-05	0.00110809	3.27139e-08	1	2	14.0009	3.00725	32.12	0.00700411	0.00198356	1	1.58593e-06	5.00237	5.00237	100.055	100.055	54.2063
	3.84522e+09	6.00374	100.055	1.21385e-05	0.00104642	3.50025e-08	1	2	14.0009	3.0068	32.12	0.00660949	0.00189233	1	1.53308e-06	6.00374	6.00374	100.055	100.055	54.0074
	3.84522e+09	7.00075	100.055	1.15268e-05	0.000993685	2.80263e-08	1	2	14.0009	3.00718	32.12	0.00627841	0.00179336	1	1.4486e-06	7.00075	7.00075	100.055	100.055	54.0215
	3.84522e+09	8.00304	100.055	1.08729e-05	0.000937321	3.5372e-08	1	2	14.0009	3.00731	32.12	0.00592009	0.00170886	1	1.39722e-06	8.00304	8.00304	100.055	100.055	54.0058
	3.84522e+09	9.00315	100.055	9.99187e-06	0.000861368	3.11325e-08	1	2	14.0009	3.00723	32.12	0.00543728	0.00158866	1	1.31702e-06	9.00315	9.00315	100.055	100.055	54.0781
	3.84522e+09	10.0035	100.055	8.79365e-06	0.000758073	2.38339e-08	1	2	14.0009	3.00689	32.12	0.00478433	0.00139763	1	1.15865e-06	10.0035	10.0035	100.055	100.055	54.1274
	3.84522e+09	11.0063	100.055	7.97789e-06	0.000687749	3.07785e-08	1	2	14.0009	3.0063	32.12	0.00433775	0.00127563	1	1.06574e-06	11.0063	11.0063	100.055	100.055	53.9472
	3.84522e+09	12.0016	100.055	7.55474e-06	0.000651271	3.12419e-08	1	2	14.0009	3.0065	32.12	0.00410632	0.00122008	1	1.03078e-06	12.0016	12.0016	100.055	100.055	54.032
	3.84522e+09	13.0069	100.055	7.15913e-06	0.000617166	2.38739e-08	1	2	14.0009	3.00668	32.12	0.00389606	0.00112813	1	9.26032e-07	13.0069	13.0069	100.055	100.055	53.975
	3.84522e+09	14.0007	100.055	7.02433e-06	0.000605545	2.44774e-08	1	2	14.0009	3.00672	32.12	0.0038196	0.00112753	1	9.45738e-07	14.0007	14.0007	100.055	100.055	54.0281
	3.84522e+09	15.0006	100.055	6.87964e-06	0.000593073	2.305e-08	1	2	14.0009	3.00835	32.12	0.00374261	0.00111773	1	9.48496e-07	15.0006	15.0006	100.055	100.055	53.9234
	3.84522e+09	16.0013	100.055	6.72896e-06	0.000580082	2.58681e-08	1	2	14.0009	3.00885	32.12	0.00366352	0.00108178	1	9.06522e-07	16.0013	16.0013	100.055	100.055	53.973
	3.84522e+09	17.0031	100.055	6.63591e-06	0.000572061	2.69533e-08	1	2	14.0009	3.00824	32.12	0.00361079	0.00107151	1	9.03097e-07	17.0031	17.0031	100.055	100.055	54.0817
	3.84522e+09	18.0034	100.055	6.51025e-06	0.000561228	2.74913e-08	1	2	14.0009	3.00866	32.12	0.00354113	0.00106545	1	9.11137e-07	18.0034	18.0034	100.055	100.055	53.9335
	3.84522e+09	19.0012	100.055	6.50764e-06	0.000561003	1.67897e-08	1	2	14.0009	3.00883	32.12	0.00354096	0.00105924	1	9.00176e-07	19.0012	19.0012	100.055	100.055	53.916
	3.84522e+09	20.0001	100.055	6.40323e-06	0.000552003	2.14277e-08	1	2	14.0009	3.00907	32.12	0.00348457	0.0010429	1	8.86643e-07	20.0001	20.0001	100.055	100.055	53.9597
	3.84522e+09	21.0006	100.055	6.30693e-06	0.000543701	2.1909e-08	1	2	14.0009	3.00897	32.12	0.0034319	0.00102755	1	8.74026e-07	21.0006	21.0006	100.055	100.055	54.0742
	3.84522e+09	21.0007	100.055	6.3066e-06	0.000543673	2.06337e-08	1	2	14.0009	3.00897	32.12	0.00343139	0.00102962	1	8.77803e-07	21.0007	21.0007	100.055	100.055	53.9992
	3.84522e+09	22.0025	100.055	6.30556e-06	0.000543583	2.23122e-08	1	2	14.0009	3.00896	32.12	0.00342821	0.00104628	1	9.07924e-07	22.0025	22.0025	100.055	100.055	53.9507
	3.84522e+09	23.0145	100.055	6.21754e-06	0.000535995	2.2208e-08	1	2	14.0009	3.00888	32.12	0.0033832	0.00101215	1	8.60234e-07	23.0145	23.0145	100.055	100.055	54.0211
	3.84522e+09	24.0442	100.055	6.21758e-06	0.000535998	2.21286e-08	1	2	14.0009	3.00882	32.12	0.00338374	0.00100809	1	8.52975e-07	24.0442	24.0442	100.055	100.055	54.0496
	3.84522e+09	25.0182	100.055	6.15867e-06	0.00053092	2.01458e-08	1	2	14.0009	3.00863	32.12	0.00335109	0.00099972	1	8.47229e-07	25.0182	25.0182	100.055	100.055	54.0402
	3.84522e+09	26.0051	100.055	6.1033e-06	0.000526147	2.33907e-08	1	2	14.0009	3.00875	32.12	0.00331988	0.000999391	1	8.55057e-07	26.0051	26.0051	100.055	100.055	53.9926
	3.84522e+09	27.0065	100.055	6.07666e-06	0.00052385	2.41998e-08	1	2	14.0009	3.00852	32.12	0.00330777	0.000976521	1	8.18278e-07	27.0065	27.0065	100.055	100.055	54.0387
	3.84522e+09	28.0167	100.055	6.00328e-06	0.000517525	2.11954e-08	1	2	14.0009	3.00882	32.12	0.0032623	0.00100448	1	8.79581e-07	28.0167	28.0167	100.055	100.055	54.0148
	3.84522e+09	29.0287	100.055	5.97603e-06	0.000515175	2.27333e-08	1	2	14.0009	3.01064	32.12	0.00325368	0.000983399	1	8.43984e-07	29.0287	29.0287	100.055	100.055	53.9922
	3.84522e+09	30.0018	100.055	6.00316e-06	0.000517514	2.46623e-08	1	2	14.0009	3.01204	32.13	0.0032696	0.000998667	1	8.65752e-07	30.0018	30.0018	100.055	100.055	54.0203
	3.84522e+09	31.0166	100.055	5.95456e-06	0.000513324	2.93411e-08	1	2	14.0009	3.01264	32.13	0.00324553	0.000982757	1	8.44078e-07	31.0166	31.0166	100.055	100.055	54.0609
	3.84522e+09	32.0035	100.055	5.9428e-06	0.000512311	2.6555e-08	1	2	14.0009	3.00305	32.13	0.00322284	0.000962747	1	8.19755e-07	32.0035	32.0035	100.055	100.055	54.0371
	3.84522e+09	33.0184	100.055	5.89273e-06	0.000507994	2.02988e-08	1	2	14.0009	3.00333	32.13	0.00320005	0.000929926	1	7.6798e-07	33.0184	33.0184	100.055	100.055	54.0363
	3.84522e+09	34.0069	100.055	5.92809e-06	0.000511042	1.93392e-08	1	2	14.0009	3.00355	32.13	0.00322399	0.000907665	1	7.22139e-07	34.0069	34.0069	100.055	100.055	54.0203
	3.84522e+09	35.0092	100.055	5.88403e-06	0.000507244	2.30759e-08	1	2	14.0009	3.00345	32.13	0.00319922	0.000904913	1	7.24072e-07	35.0092	35.0092	100.055	100.055	54.0164
	3.84522e+09	36.0018	100.055	5.85986e-06	0.000505161	2.46279e-08	1	2	14.0009	3.00351	32.13	0.00318446	0.000912394	1	7.41245e-07	36.0018	36.0018	100.055	100.055	54.007
	3.84522e+09	37.0173	100.055	5.88161e-06	0.000507036	1.9612e-08	1	2	14.0009	3.00363	32.13	0.00320008	0.000892699	1	7.02242e-07	37.0173	37.0173	100.055	100.055	53.9371
	3.84522e+09	38.0281	100.055	5.84531e-06	0.000503906	2.27448e-08	1	2	14.0009	3.00331	32.14	0.00318155	0.000875159	1	6.76504e-07	38.0281	38.0281	100.055	100.055	54.0441
	3.84522e+09	39.0064	100.055	5.83253e-06	0.000502805	2.15851e-08	1	2	14.0009	3.0027	32.13	0.00317327	0.000874233	1	6.77367e-07	39.0064	39.0064	100.055	100.055	54.0301
	3.84522e+09	40.0346	100.055	5.81315e-06	0.000501134	2.33419e-08	1	2	14.0009	3.00248	32.14	0.00315904	0.000892348	1	7.13274e-07	40.0346	40.0346	100.055	100.055	54.0985
	3.84522e+09	41.0226	100.055	5.82278e-06	0.000501964	2.40954e-08	1	2	14.0009	3.00198	32.13	0.00316536	0.000880598	1	6.91037e-07	41.0226	41.0226	100.055	100.055	54.0199
	3.84522e+09	42.0068	100.055	5.72386e-06	0.000493436	2.42316e-08	1	2	14.0009	3.00085	32.13	0.00310766	0.000876946	1	7.00779e-07	42.0068	42.0068	100.055	100.055	54.0348
	3.84522e+09	43.0019	100.055	5.72813e-06	0.000493805	1.93391e-08	1	2	14.0009	3.00027	32.13	0.00310804	0.00088305	1	7.11689e-07	43.0019	43.0019	100.055	100.055	54.086
	3.84522e+09	44.0081	100.055	5.66394e-06	0.000488271	2.26563e-08	1	2	14.0009	2.99879	32.13	0.00306603	0.000901537	1	7.56443e-07	44.0081	44.0081	100.055	100.055	54.0527
	3.84522e+09	45.0027	100.055	5.67431e-06	0.000489165	2.22667e-08	1	2	14.0009	3.00059	32.13	0.00308125	0.000862988	1	6.83447e-07	45.0027	45.0027	100.055	100.055	54.0019
	3.84522e+09	46.0159	100.055	5.69193e-06	0.000490684	2.13263e-08	1	2	14.0009	2.99932	32.13	0.00308695	0.000875046	1	7.03704e-07	46.0159	46.0159	100.055	100.055	53.9754
	3.84522e+09	47.0054	100.055	5.66323e-06	0.000488209	2.27996e-08	1	2	14.0009	3.0003	32.13	0.00307369	0.000867836	1	6.94182e-07	47.0054	47.0054	100.055	100.055	53.9589
	3.84522e+09	48.0051	100.055	5.57902e-06	0.00048095	2.26073e-08	1	2	14.0009	2.99917	32.13	0.00302049	0.000889792	1	7.47945e-07	48.0051	48.0051	100.055	100.055	53.9707
	3.84522e+09	49.0093	100.055	5.55469e-06	0.000478853	2.33865e-08	1	2	14.0009	2.99781	32.13	0.00300489	0.000885256	1	7.44789e-07	49.0093	49.0093	100.055	100.055	54.0285
	3.84522e+09	49.9936	100.055	5.5072e-06	0.000474758	2.17954e-08	1	2	14.0009	2.99828	32.13	0.00298205	0.000864807	1	7.14674e-07	49.9936	49.9936	100.055	100.055	54.0738
	3.84522e+09	50.9901	100.055	5.50897e-06	0.000474911	2.09396e-08	1	2	14.0009	2.99426	32.13	0.00297076	0.000896534	1	7.75672e-07	50.9901	50.9901	100.055	100.055	54.0875
	3.84522e+09	51.0016	100.055	5.49007e-06	0.000473282	2.08678e-08	1	2	14.0009	2.99289	32.14	0.0029566	0.000902951	1	7.91556e-07	51.0016	51.0016	100.055	100.055	53.8855
	3.84522e+09	52.0518	100.055	5.45202e-06	0.000470002	2.19555e-08	1	2	14.0009	2.9932	32.14	0.00293803	0.000887859	1	7.6974e-07	52.0518	52.0518	100.055	100.055	54.1837
	3.84522e+09	53.0235	100.055	5.46298e-06	0.000470946	1.97293e-08	1	2	14.0009	2.99224	32.14	0.00294193	0.000891359	1	7.7532e-07	53.0235	53.0235	100.055	100.055	54.0746
	3.84522e+09	54.032	100.055	5.4151e-06	0.000466819	2.25918e-08	1	2	14.0009	2.99224	32.14	0.00291861	0.000867514	1	7.3941e-07	54.032	54.032	100.055	100.055	54.0078
	3.84522e+09	55.0356	100.055	5.3621e-06	0.00046225	1.85524e-08	1	2	14.0009	2.99217	32.14	0.00288793	0.000871886	1	7.55599e-07	55.0356	55.0356	100.055	100.055	54.1801
	3.84522e+09	56.0235	100.055	5.37097e-06	0.000463015	1.97369e-08	1	2	14.0009	2.99109	32.14	0.00288884	0.000885852	1	7.80627e-07	56.0235	56.0235	100.055	100.055	54.0785
	3.84522e+09	57.0231	100.055	5.34185e-06	0.000460505	2.0937e-08	1	2	14.0009	2.99241	32.14	0.00287304	0.000897135	1	8.04357e-07	57.0231	57.0231	100.055	100.055	54.0172
	3.84522e+09	58.0069	100.055	5.35933e-06	0.000462011	1.62841e-08	1	2	14.0009	2.99436	32.14	0.00288807	0.000886297	1	7.80115e-07	58.0069	58.0069	100.055	100.055	54.0164
	3.84522e+09	59.031	100.055	5.32197e-06	0.000458791	1.85866e-08	1	2	14.0009	2.99462	32.14	0.00286767	0.000884761	1	7.82854e-07	59.031	59.031	100.055	100.055	54.0426
	3.84522e+09	60.0064	100.055	5.34319e-06	0.00046062	2.06065e-08	1	2	14.0009	2.9954	32.14	0.00288403	0.00086547	1	7.43863e-07	60.0064	60.0064	100.055	100.055	54.0105
	3.84522e+09	61.028	100.055	5.30566e-06	0.000457385	1.97427e-08	1	2	14.0009	2.99479	32.14	0.00286044	0.000874034	1	7.65752e-07	61.028	61.028	100.055	100.055	54.2048
	3.84522e+09	62.0239	100.055	5.35298e-06	0.000461463	2.01936e-08	1	2	14.0009	2.99502	32.14	0.00288785	0.000872091	1	7.54714e-07	62.0239	62.0239	100.055	100.055	54.0985
	3.84522e+09	63.079	100.055	5.33609e-06	0.000460008	1.76595e-08	1	2	14.0009	2.99338	32.14	0.00287306	0.000887239	1	7.86342e-07	63.079	63.079	100.055	100.055	54.0269
	3.84522e+09	64.0433	100.055	5.26663e-06	0.00045402	1.83005e-08	1	2	14.0009	2.99309	32.14	0.00283473	0.000878337	1	7.81193e-07	64.0433	64.0433	100.055	100.055	54.1254
	3.84522e+09	65.0627	100.055	5.2765e-06	0.000454871	2.10004e-08	1	2	14.0009	2.99307	32.15	0.00284205	0.000866866	1	7.58857e-07	65.0627	65.0627	100.055	100.055	54.1512
	3.84522e+09	66.0092	100.055	5.22799e-06	0.000450689	2.29296e-08	1	2	14.0009	2.99345	32.15	0.00281722	0.000854699	1	7.43917e-07	66.0092	66.0092	100.055	100.055	54.0488
	3.84522e+09	67.013	100.055	5.224e-06	0.000450344	1.98536e-08	1	2	14.0009	2.99299	32.15	0.00281269	0.000864308	1	7.62398e-07	67.013	67.013	100.055	100.055	54.0266
	3.84522e+09	68.0277	100.055	5.25098e-06	0.000452671	2.22214e-08	1	2	14.0009	2.99532	32.15	0.0028292	0.000882371	1	7.88817e-07	68.0277	68.0277	100.055	100.055	53.9836
	3.84522e+09	69.0216	100.055	5.18645e-06	0.000447108	2.33692e-08	1	2	14.0009	2.99328	32.15	0.00279258	0.000860609	1	7.61215e-07	69.0216	69.0216	100.055	100.055	54.0641
	3.84522e+09	70.0103	100.055	5.23288e-06	0.00045111	2.19452e-08	1	2	14.0009	2.99468	32.15	0.00281954	0.000871476	1	7.72458e-07	70.0103	70.0103	100.055	100.055	53.9875
	3.84522e+09	71.0199	100.055	5.20701e-06	0.00044888	2.0999e-08	1	2	14.0009	2.99362	32.15	0.00280257	0.000874854	1	7.83578e-07	71.0199	71.0199	100.055	100.055	54.0707
	3.84522e+09	72.0372	100.055	5.19497e-06	0.000447843	2.34858e-08	1	2	14.0009	2.99345	32.15	0.00279577	0.000873088	1	7.82386e-07	72.0372	72.0372	100.055	100.055	54.014
	3.84522e+09	73.0166	100.055	5.20101e-06	0.000448363	2.2216e-08	1	2	14.0009	2.99306	32.15	0.00279881	0.000871055	1	7.78127e-07	73.0166	73.0166	100.055	100.055	54.0277
	3.84522e+09	74.0205	100.055	5.12381e-06	0.000441708	2.17393e-08	1	2	14.0009	2.9931	32.15	0.00275632	0.000864627	1	7.7835e-07	74.0205	74.0205	100.055	100.055	54.0434
	3.84522e+09	75.0614	100.055	5.1503e-06	0.000443991	1.90014e-08	1	2	14.0009	2.99352	32.15	0.00277227	0.000862811	1	7.70567e-07	75.0614	75.0614	100.055	100.055	53.9902
	3.84522e+09	76.0048	100.055	5.09596e-06	0.000439307	1.81143e-08	1	2	14.0009	2.99406	32.15	0.0027436	0.000855831	1	7.65801e-07	76.0048	76.0048	100.055	100.055	53.9972
	3.84522e+09	77.0707	100.055	5.1487e-06	0.000443854	1.89263e-08	1	2	14.0009	2.99304	32.16	0.00276703	0.000885494	1	8.12444e-07	77.0707	77.0707	100.055	100.055	54.1016
	3.84522e+09	78.0189	100.055	5.10094e-06	0.000439736	2.09327e-08	1	2	14.0009	2.9916	32.16	0.00273775	0.000884863	1	8.20039e-07	78.0189	78.0189	100.055	100.055	54.0817
	3.84522e+09	79.0238	100.055	5.09838e-06	0.000439516	1.85544e-08	1	2	14.0009	2.99351	32.16	0.00274056	0.000878384	1	8.06854e-07	79.0238	79.0238	100.055	100.055	53.8753
	3.84522e+09	80.0066	100.055	5.01729e-06	0.000432525	2.33457e-08	1	2	14.0009	2.994	32.16	0.00269383	0.000890107	1	8.40186e-07	80.0066	80.0066	100.055	100.055	54.0019
	3.84522e+09	81.0224	100.055	4.97003e-06	0.000428451	2.75786e-08	1	2	14.0009	2.99395	32.16	0.00266657	0.000893401	1	8.53508e-07	81.0224	81.0224	100.055	100.055	54.0731
	3.84522e+09	82.0289	100.055	4.92828e-06	0.000424852	2.24397e-08	1	2	14.0009	2.99438	32.17	0.00264462	0.000887516	1	8.48869e-07	82.0289	82.0289	100.055	100.055	53.9187
	3.84522e+09	83.0381	100.055	4.90077e-06	0.00042248	2.3458e-08	1	2	14.0009	2.99591	32.16	0.00262902	0.000904204	1	8.81906e-07	83.0381	83.0381	100.055	100.055	54.0762
	3.84522e+09	84.0034	100.055	4.88316e-06	0.000420962	2.30268e-08	1	2	14.0009	2.99509	32.16	0.0026217	0.000878519	1	8.38845e-07	84.0034	84.0034	100.055	100.055	54.0758
	3.84522e+09	85.0175	100.055	4.81098e-06	0.000414739	2.51262e-08	1	2	14.0009	2.99569	32.16	0.00258375	0.000866542	1	8.27722e-07	85.0175	85.0175	100.055	100.055	53.9089
	3.84522e+09	86.0013	100.055	4.75613e-06	0.000410011	3.52397e-08	1	2	14.0009	2.99526	32.16	0.00255687	0.000835552	1	7.80406e-07	86.0013	86.0013	100.055	100.055	54.0387
	3.84522e+09	87.0347	100.055	4.70631e-06	0.000405716	2.66329e-08	1	2	14.0009	2.99456	32.17	0.00253571	0.000783227	1	6.93826e-07	87.0347	87.0347	100.055	100.055	54.0586
	3.84522e+09	88.0145	100.055	4.74949e-06	0.000409439	3.73837e-08	1	2	14.0009	2.99421	32.17	0.00256809	0.000727824	1	5.86942e-07	88.0145	88.0145	100.055	100.055	54.0187
	3.84522e+09	89.0209	100.055	4.73575e-06	0.000408254	3.41805e-08	1	2	14.0009	2.99601	32.17	0.0025607	0.000743927	1	6.16836e-07	89.0209	89.0209	100.055	100.055	53.9304
	3.84522e+09	90.0337	100.055	4.71146e-06	0.00040616	4.17131e-08	1	2	14.0009	2.99655	32.17	0.00255051	0.000726546	1	5.88674e-07	90.0337	90.0337	100.055	100.055	54.0297
	3.84522e+09	91.0053	100.055	4.66015e-06	0.000401737	3.60358e-08	1	2	14.0009	2.997	32.17	0.00252289	0.00072221	1	5.8839e-07	91.0053	91.0053	100.055	100.055	54.0856
	3.84522e+09	92.0358	100.055	4.73016e-06	0.000407772	3.19746e-08	1	2	14.0009	2.9965	32.17	0.00256937	0.000672326	1	4.87594e-07	92.0358	92.0358	100.055	100.055	54.0207
	3.84522e+09	93.0068	100.055	4.72481e-06	0.000407311	5.0997e-08	1	2	14.0009	2.9965	32.17	0.00256799	0.000661666	1	4.69109e-07	93.0068	93.0068	100.055	100.055	54.0223
	3.84522e+09	94.0076	100.055	4.78541e-06	0.000412536	4.05637e-08	1	2	14.0009	2.99541	32.18	0.00261477	0.000569234	1	2.92961e-07	94.0076	94.0076	100.055	100.055	54.1153
	3.84522e+09	95.0191	100.055	4.88264e-06	0.000420918	2.48275e-08	1	2	14.0009	2.99457	32.17	0.00268718	0.000447089	1	5.69178e-08	95.0191	95.0191	100.055	100.055	54.0434
	3.84522e+09	96.0214	100.055	4.90319e-06	0.000422689	1.76676e-08	1	2	14.0009	2.99352	32.17	0.00270212	0.000414317	1	-5.22894e-09	96.0214	96.0214	100.055	100.055	54.0074
	3.84522e+09	97.0004	100.055	4.88498e-06	0.000421119	1.46715e-08	1	2	14.0009	2.99443	32.18	0.00269384	0.000410962	1	-8.90556e-09	97.0004	97.0004	100.055	100.055	54.0336
	3.84522e+09	98.0739	100.055	4.88434e-06	0.000421064	1.43564e-08	1	2	14.0009	2.99341	32.18	0.00269169	0.00041183	1	-6.78267e-09	98.0739	98.0739	100.055	100.055	54.0015
	3.84522e+09	99.0228	100.055	4.89485e-06	0.00042197	1.58453e-08	1	2	14.0009	2.99393	32.18	0.00270048	0.000398788	1	-3.22997e-08	99.0228	99.0228	100.055	100.055	54.048
	3.84522e+09	100.017	100.055	4.86261e-06	0.00041919	1.60358e-08	1	2	14.0009	2.99532	32.18	0.00268577	0.000390827	1	-4.23472e-08	100.017	100.017	100.055	100.055	54.0129
	3.84522e+09	101.069	100.055	4.87845e-06	0.000420556	1.45949e-08	1	2	14.0009	2.99569	32.18	0.00269639	0.000383962	1	-5.73945e-08	101.069	101.069	100.055	100.055	53.912
	3.84522e+09	102.039	100.055	4.87304e-06	0.00042009	1.55531e-08	1	2	14.0009	2.99575	32.19	0.00269051	0.000402806	1	-2.24275e-08	102.039	102.039	100.055	100.055	53.9808
	3.84522e+09	103.007	100.055	4.85678e-06	0.000418688	1.635e-08	1	2	14.0009	2.9958	32.18	0.00268247	0.000395895	1	-3.24629e-08	103.007	103.007	100.055	100.055	54
	3.84522e+09	104.069	100.055	4.88015e-06	0.000420703	1.76935e-08	1	2	14.0009	2.99571	32.18	0.00269393	0.000406274	1	-1.72233e-08	104.069	104.069	100.055	100.055	53.9074
	3.84522e+09	105.028	100.055	4.86532e-06	0.000419424	1.45371e-08	1	2	14.0009	2.9955	32.2	0.00268524	0.000406083	1	-1.51855e-08	105.028	105.028	100.055	100.055	53.9453
	3.84522e+09	106.03	100.055	4.8361e-06	0.000416905	1.49284e-08	1	2	14.0009	2.99545	32.19	0.0026706	0.000393458	1	-3.35401e-08	106.03	106.03	100.055	100.055	54.0148
	3.84522e+09	107.077	100.055	4.8236e-06	0.000415827	1.37005e-08	1	2	14.0009	2.99528	32.19	0.00266473	0.000383986	1	-4.87101e-08	107.077	107.077	100.055	100.055	53.9124
	3.84522e+09	108.039	100.055	4.83999e-06	0.00041724	1.58773e-08	1	2	14.0009	2.99514	32.19	0.0026733	0.000386954	1	-4.58013e-08	108.039	108.039	100.055	100.055	54.0961
	3.84522e+09	109.017	100.055	4.82796e-06	0.000416204	1.4825e-08	1	2	14.0009	2.99523	32.19	0.00266456	0.000400582	1	-1.9275e-08	109.017	109.017	100.055	100.055	53.9965
	3.84522e+09	110.034	100.055	4.82212e-06	0.0004157	1.6079e-08	1	2	14.0009	2.99496	32.19	0.00266237	0.000390566	1	-3.64189e-08	110.034	110.034	100.055	100.055	54.0133
	3.84522e+09	111.008	100.055	4.82435e-06	0.000415892	1.92172e-08	1	2	14.0009	2.99515	32.19	0.00266395	0.000390425	1	-3.70982e-08	111.008	111.008	100.055	100.055	54.0269
	3.84522e+09	112.028	100.055	4.82835e-06	0.000416237	1.51466e-08	1	2	14.0009	2.99498	32.19	0.002667	0.000383494	1	-5.0211e-08	112.028	112.028	100.055	100.055	53.948
	3.84522e+09	113.01	100.055	4.80983e-06	0.000414641	1.64625e-08	1	2	14.0009	2.99503	32.2	0.00265289	0.000407788	1	-3.32419e-09	113.01	113.01	100.055	100.055	53.9605
	3.84522e+09	114.028	100.055	4.81667e-06	0.00041523	1.84184e-08	1	2	14.0009	2.99496	32.2	0.0026584	0.000396397	1	-2.5005e-08	114.028	114.028	100.055	100.055	53.853
	3.84522e+09	115.075	100.055	4.8125e-06	0.00041487	1.72564e-08	1	2	14.0009	2.99481	32.2	0.00265644	0.000392248	1	-3.18222e-08	115.075	115.075	100.055	100.055	54.0434
	3.84522e+09	116.017	100.055	4.81022e-06	0.000414674	1.58136e-08	1	2	14.0009	2.99478	32.2	0.00265371	0.000401232	1	-1.51605e-08	116.017	116.017	100.055	100.055	53.8429
	3.84522e+09	117.006	100.055	4.78523e-06	0.00041252	1.69366e-08	1	2	14.0009	2.99446	32.2	0.00263963	0.000397773	1	-1.74399e-08	117.006	117.006	100.055	100.055	54.0047
	3.84522e+09	118.01	100.055	4.77316e-06	0.000411479	1.75925e-08	1	2	14.0009	2.99428	32.2	0.0026292	0.000419327	1	2.36019e-08	118.01	118.01	100.055	100.055	53.8343
	3.84522e+09	119.036	100.055	4.79481e-06	0.000413346	1.47452e-08	1	2	14.0009	2.99439	32.2	0.00264733	0.000382218	1	-4.71071e-08	119.036	119.036	100.055	100.055	53.8468
	3.84522e+09	120.048	100.055	4.78888e-06	0.000412835	1.73239e-08	1	2	14.0009	2.99427	32.2	0.00264164	0.000396172	1	-2.08281e-08	120.048	120.048	100.055	100.055	53.9777
	3.84522e+09	121.028	100.055	4.75464e-06	0.000409882	1.77265e-08	1	2	14.0009	2.99414	32.21	0.00262179	0.000398187	1	-1.18302e-08	121.028	121.028	100.055	100.055	54.1375
	3.84522e+09	122.019	100.055	4.76628e-06	0.000410886	1.65333e-08	1	2	14.0009	2.99401	32.21	0.00262981	0.000387444	1	-3.30624e-08	122.019	122.019	100.055	100.055	53.9453
	3.84522e+09	123.138	100.055	4.77465e-06	0.000411608	1.39626e-08	1	2	14.0009	2.99423	32.21	0.00263469	0.000388662	1	-3.22353e-08	123.138	123.138	100.055	100.055	53.9894
	3.84522e+09	124.026	100.055	4.74141e-06	0.000408742	1.74442e-08	1	2	14.0009	2.99408	32.21	0.00261672	0.000382038	1	-3.90575e-08	124.026	124.026	100.055	100.055	54.1043
	3.84522e+09	125.004	100.055	4.75197e-06	0.000409653	1.30391e-08	1	2	14.0009	2.9941	32.21	0.00262133	0.000390988	1	-2.44602e-08	125.004	125.004	100.055	100.055	53.9441
	3.84522e+09	126.019	100.055	4.76545e-06	0.000410815	1.75203e-08	1	2	14.0009	2.99389	32.21	0.00262742	0.000398677	1	-1.25011e-08	126.019	126.019	100.055	100.055	54.0914
	3.84522e+09	127.094	100.055	4.764e-06	0.000410689	1.65091e-08	1	2	14.0009	2.99391	32.22	0.00262783	0.000390878	1	-2.64362e-08	127.094	127.094	100.055	100.055	53.8323
	3.84522e+09	128.038	100.055	4.76781e-06	0.000411018	1.78764e-08	1	2	14.0009	2.99367	32.22	0.00263093	0.000382248	1	-4.25857e-08	128.038	128.038	100.055	100.055	54.1114
	3.84522e+09	129.033	100.055	4.75977e-06	0.000410325	1.78876e-08	1	2	14.0009	2.99387	32.22	0.00262637	0.000384532	1	-3.72845e-08	129.033	129.033	100.055	100.055	53.9582
	3.84522e+09	130.011	100.055	4.73052e-06	0.000407804	1.54217e-08	1	2	14.0009	2.9937	32.22	0.00260766	0.000397001	1	-1.00664e-08	130.011	130.011	100.055	100.055	54.0805
	3.84522e+09	131.104	100.055	4.73095e-06	0.000407841	1.49356e-08	1	2	14.0009	2.99377	32.22	0.0026089	0.000391349	1	-2.0423e-08	131.104	131.104	100.055	100.055	53.83
	3.84522e+09	132.016	100.055	4.74782e-06	0.000409295	1.44096e-08	1	2	14.0009	2.99417	32.22	0.00261934	0.000389447	1	-2.66451e-08	132.016	132.016	100.055	100.055	54.0043
	3.84522e+09	133.002	100.055	4.72476e-06	0.000407307	1.37984e-08	1	2	14.0009	2.99386	32.22	0.00260643	0.000385563	1	-3.0002e-08	133.002	133.002	100.055	100.055	54.0094
	3.84522e+09	134.028	100.055	4.71218e-06	0.000406222	1.40629e-08	1	2	14.0009	2.99399	32.23	0.00259942	0.000386335	1	-2.67111e-08	134.028	134.028	100.055	100.055	53.9214
	3.84522e+09	135.056	100.055	4.71566e-06	0.000406523	1.78386e-08	1	2	14.0009	2.99392	32.23	0.00260315	0.000374214	1	-4.9213e-08	135.056	135.056	100.055	100.055	53.8792
	3.84522e+09	136.026	100.055	4.70953e-06	0.000405994	1.73415e-08	1	2	14.0009	2.99387	32.23	0.00259944	0.000375266	1	-4.63372e-08	136.026	136.026	100.055	100.055	54.0344
	3.84522e+09	137.035	100.055	4.70043e-06	0.00040521	1.48601e-08	1	2	14.0009	2.99404	32.23	0.00259266	0.000387682	1	-2.24741e-08	137.035	137.035	100.055	100.055	53.9234
	3.84522e+09	138.051	100.055	4.72268e-06	0.000407128	1.8117e-08	1	2	14.0009	2.99401	32.23	0.00260308	0.000401202	1	-1.36868e-09	138.051	138.051	100.055	100.055	54.0012
	3.84522e+09	139.011	100.055	4.70448e-06	0.000405559	1.32201e-08	1	2	14.0009	2.99443	32.23	0.00259555	0.000387802	1	-2.30464e-08	139.011	139.011	100.055	100.055	54.0352
	3.84522e+09	140.107	100.055	4.68476e-06	0.000403859	1.84617e-08	1	2	14.0009	2.99411	32.24	0.00258609	0.000373705	1	-4.54408e-08	140.107	140.107	100.055	100.055	54.0449
	3.84522e+09	141.045	100.055	4.68754e-06	0.000404098	1.68711e-08	1	2	14.0009	2.99404	32.24	0.0025862	0.000382459	1	-2.996e-08	141.045	141.045	100.055	100.055	53.9808
	3.84522e+09	142.064	100.055	4.71709e-06	0.000406646	1.57338e-08	1	2	14.0009	2.99431	32.24	0.00260244	0.000388024	1	-2.45411e-08	142.064	142.064	100.055	100.055	54.0402
	3.84522e+09	143.061	100.055	4.70562e-06	0.000405657	1.61701e-08	1	2	14.0009	2.99427	32.24	0.00259523	0.00039233	1	-1.49394e-08	143.061	143.061	100.055	100.055	53.989
	3.84522e+09	144.036	100.055	4.697e-06	0.000404913	1.45918e-08	1	2	14.0009	2.99407	32.24	0.00259264	0.000375603	1	-4.38711e-08	144.036	144.036	100.055	100.055	54.0817
	3.84522e+09	145.041	100.055	4.70928e-06	0.000405972	1.61858e-08	1	2	14.0009	2.99417	32.24	0.00259749	0.000390134	1	-1.94485e-08	145.041	145.041	100.055	100.055	53.9828
	3.84522e+09	146.052	100.055	4.69639e-06	0.000404862	1.62258e-08	1	2	14.0009	2.99398	32.25	0.00259176	0.000378193	1	-3.90441e-08	146.052	146.052	100.055	100.055	54.0906
	3.84522e+09	147.03	100.055	4.68326e-06	0.00040373	1.78075e-08	1	2	14.0009	2.99402	32.25	0.00258372	0.000382716	1	-2.88264e-08	147.03	147.03	100.055	100.055	54.1254
	3.84522e+09	148.064	100.055	4.67306e-06	0.00040285	1.58697e-08	1	2	14.0009	2.99426	32.25	0.00257959	0.000374583	1	-4.21024e-08	148.064	148.064	100.055	100.055	54.1544
	3.84522e+09	149.043	100.055	4.66547e-06	0.000402195	1.75912e-08	1	2	14.0009	2.99443	32.25	0.0025743	0.000382766	1	-2.61545e-08	149.043	149.043	100.055	100.055	53.9214
	3.84522e+09	150.018	100.055	4.66881e-06	0.000402483	1.28922e-08	1	2	14.0009	2.99468	32.25	0.00257523	0.000391438	1	-1.10457e-08	150.018	150.018	100.055	100.055	54.1981
	3.84522e+09	151.077	100.055	4.66213e-06	0.000401908	1.4211e-08	1	2	14.0009	2.99483	32.25	0.00257481	0.000371254	1	-4.66791e-08	151.077	151.077	100.055	100.055	54.0125
	3.84522e+09	152.018	100.055	4.66596e-06	0.000402238	1.75155e-08	1	2	14.0009	2.99515	32.26	0.00257685	0.000375331	1	-4.00075e-08	152.018	152.018	100.055	100.055	53.9867
	3.84522e+09	153.006	100.055	4.64165e-06	0.000400143	1.79813e-08	1	2	14.0009	2.99524	32.26	0.00256131	0.00038792	1	-1.34628e-08	153.006	153.006	100.055	100.055	54.0465
	3.84522e+09	154.027	100.055	4.66781e-06	0.000402398	1.61187e-08	1	2	14.0009	2.99537	32.27	0.00257824	0.000375263	1	-4.05028e-08	154.027	154.027	100.055	100.055	54.0664
	3.84522e+09	155.023	100.055	4.65619e-06	0.000401396	1.84561e-08	1	2	14.0009	2.99571	32.27	0.00257212	0.00037587	1	-3.77466e-08	155.023	155.023	100.055	100.055	54.0473
	3.84522e+09	156.008	100.055	4.65159e-06	0.000400999	1.32096e-08	1	2	14.0009	2.99591	32.27	0.00256827	0.00038597	1	-1.88114e-08	156.008	156.008	100.055	100.055	53.9742
	3.84522e+09	157.003	100.055	4.66608e-06	0.000402248	1.54988e-08	1	2	14.0009	2.99659	32.26	0.00257889	0.000377102	1	-3.7397e-08	157.003	157.003	100.055	100.055	53.9644
	3.84522e+09	158.035	100.055	4.62811e-06	0.000398975	1.58735e-08	1	2	14.0009	2.99719	32.27	0.00255906	0.000372497	1	-4.01137e-08	158.035	158.035	100.055	100.055	53.9879
	3.84522e+09	159.027	100.055	4.63775e-06	0.000399806	1.5417e-08	1	2	14.0009	2.99765	32.27	0.00256386	0.000381318	1	-2.58146e-08	159.027	159.027	100.055	100.055	54.1114
	3.84522e+09	160.027	100.055	4.64394e-06	0.00040034	1.65431e-08	1	2	14.0009	2.99815	32.27	0.00256833	0.00038005	1	-2.92709e-08	160.027	160.027	100.055	100.055	54.0152
	3.84522e+09	161.003	100.055	4.63287e-06	0.000399386	1.7918e-08	1	2	14.0009	2.99841	32.27	0.00256296	0.000376875	1	-3.34118e-08	161.003	161.003	100.055	100.055	53.9394
	3.84522e+09	162.096	100.055	4.63153e-06	0.000399269	1.38283e-08	1	2	14.0009	2.99854	32.27	0.00256219	0.000378303	1	-3.06748e-08	162.096	162.096	100.055	100.055	53.9969
	3.84522e+09	163.014	100.055	4.6405e-06	0.000400043	1.42231e-08	1	2	14.0009	2.99896	32.28	0.00256716	0.000383185	1	-2.33955e-08	163.014	163.014	100.055	100.055	53.9605
	3.84522e+09	164.001	100.055	4.6063e-06	0.000397095	1.48047e-08	1	2	14.0009	2.99861	32.28	0.00254823	0.000376979	1	-2.92035e-08	164.001	164.001	100.055	100.055	53.9355
	3.84522e+09	165.016	100.055	4.62452e-06	0.000398665	1.48555e-08	1	2	14.0009	2.99818	32.28	0.00255677	0.000384111	1	-1.89332e-08	165.016	165.016	100.055	100.055	54.0453
	3.84522e+09	166.001	100.055	4.60839e-06	0.000397275	1.51019e-08	1	2	14.0009	2.99807	32.28	0.00254881	0.000375478	1	-3.20241e-08	166.001	166.001	100.055	100.055	54.009
	3.84522e+09	167.028	100.055	4.62787e-06	0.000398955	1.93411e-08	1	2	14.0009	2.99842	32.28	0.00255968	0.000379942	1	-2.70941e-08	167.028	167.028	100.055	100.055	54.0164
	3.84522e+09	168.019	100.055	4.60028e-06	0.000396576	1.62626e-08	1	2	14.0009	2.99924	32.28	0.00254715	0.000368231	1	-4.43512e-08	168.019	168.019	100.055	100.055	54.034
	3.84522e+09	169.047	100.055	4.59761e-06	0.000396346	1.5215e-08	1	2	14.0009	2.99939	32.29	0.00254428	0.000378492	1	-2.54391e-08	169.047	169.047	100.055	100.055	53.9765
	3.84522e+09	170.013	100.055	4.59206e-06	0.000395867	1.87978e-08	1	2	14.0009	2.99951	32.29	0.00254176	0.000375589	1	-2.98791e-08	170.013	170.013	100.055	100.055	54.0457
	3.84522e+09	171.041	100.055	4.61409e-06	0.000397766	1.59861e-08	1	2	14.0009	2.99952	32.29	0.00255388	0.000378004	1	-2.89185e-08	171.041	171.041	100.055	100.055	53.9789
	3.84522e+09	172.03	100.055	4.61465e-06	0.000397815	1.62114e-08	1	2	14.0009	2.99967	32.29	0.00255597	0.000368059	1	-4.705e-08	172.03	172.03	100.055	100.055	54.0176
	3.84522e+09	173.012	100.055	4.60447e-06	0.000396937	1.51946e-08	1	2	14.0009	2.99966	32.29	0.00254817	0.000381061	1	-2.19591e-08	173.012	173.012	100.055	100.055	54.0445
	3.84522e+09	174.018	100.055	4.61118e-06	0.000397515	1.58293e-08	1	2	14.0009	2.99964	32.3	0.00255283	0.000375339	1	-3.33346e-08	174.018	174.018	100.055	100.055	53.9707
	3.84522e+09	175.04	100.055	4.61366e-06	0.000397729	1.53634e-08	1	2	14.0009	2.99968	32.3	0.00255386	0.000378068	1	-2.87967e-08	175.04	175.04	100.055	100.055	54.0332
	3.84522e+09	176.03	100.055	4.61135e-06	0.00039753	1.41768e-08	1	2	14.0009	2.9998	32.3	0.0025535	0.000373165	1	-3.73561e-08	176.03	176.03	100.055	100.055	53.9957
	3.84522e+09	177.026	100.055	4.58523e-06	0.000395279	1.34805e-08	1	2	14.0009	3.00016	32.3	0.00253917	0.000373801	1	-3.23182e-08	177.026	177.026	100.055	100.055	53.9464
	3.84522e+09	178.027	100.055	4.58742e-06	0.000395467	1.63012e-08	1	2	14.0009	3.00037	32.3	0.00254065	0.000374344	1	-3.17582e-08	178.027	178.027	100.055	100.055	54.0266
	3.84522e+09	179.035	100.055	4.59732e-06	0.00039632	1.65509e-08	1	2	14.0009	3.00057	32.31	0.00254644	0.000375167	1	-3.1879e-08	179.035	179.035	100.055	100.055	54.1618
	3.84522e+09	180.027	100.055	4.56941e-06	0.000393915	1.6395e-08	1	2	14.0009	3.00037	32.31	0.00252999	0.000377291	1	-2.3651e-08	180.027	180.027	100.055	100.055	54.016
	3.84522e+09	181.012	100.055	4.58028e-06	0.000394851	1.8121e-08	1	2	14.0009	3.0003	32.31	0.00253693	0.000371584	1	-3.56174e-08	181.012	181.012	100.055	100.055	54.1012
	3.84522e+09	182.008	100.055	4.57164e-06	0.000394107	1.50123e-08	1	2	14.0009	3.0004	32.31	0.00252975	0.000387312	1	-5.89327e-09	182.008	182.008	100.055	100.055	54.0305
	3.84522e+09	183.033	100.055	4.56412e-06	0.000393459	1.43412e-08	1	2	14.0009	3.00069	32.32	0.00252665	0.000382716	1	-1.31584e-08	183.033	183.033	100.055	100.055	54.016
	3.84522e+09	184.056	100.055	4.58981e-06	0.000395674	1.85266e-08	1	2	14.0009	3.00071	32.32	0.00254129	0.000382276	1	-1.79263e-08	184.056	184.056	100.055	100.055	54.0269
	3.84522e+09	185.016	100.055	4.55167e-06	0.000392385	1.59007e-08	1	2	14.0009	3.00074	32.32	0.00252093	0.000374611	1	-2.59029e-08	185.016	185.016	100.055	100.055	54.0101
	3.84522e+09	186.027	100.055	4.58428e-06	0.000395197	1.82841e-08	1	2	14.0009	3.00103	32.32	0.00253886	0.000380934	1	-1.96278e-08	186.027	186.027	100.055	100.055	54.0512
	3.84522e+09	187.032	100.055	4.5865e-06	0.000395388	1.6648e-08	1	2	14.0009	3.00117	32.32	0.00254161	0.000372644	1	-3.50058e-08	187.032	187.032	100.055	100.055	54.0414
	3.84522e+09	188.013	100.055	4.56923e-06	0.000393899	1.72235e-08	1	2	14.0009	3.0013	32.33	0.00253113	0.000378398	1	-2.19953e-08	188.013	188.013	100.055	100.055	54.0875
	3.84522e+09	189.028	100.055	4.55417e-06	0.000392601	1.49972e-08	1	2	14.0009	3.00155	32.33	0.00252482	0.000366541	1	-4.11892e-08	189.028	189.028	100.055	100.055	53.9769
	3.84522e+09	190.017	100.055	4.57351e-06	0.000394268	1.86457e-08	1	2	14.0009	3.00182	32.33	0.00253642	0.000365034	1	-4.70011e-08	190.017	190.017	100.055	100.055	54.0934
	3.84522e+09	191.008	100.055	4.56017e-06	0.000393118	1.57115e-08	1	2	14.0009	3.00191	32.33	0.0025283	0.000369597	1	-3.67387e-08	191.008	191.008	100.055	100.055	53.955
	3.84522e+09	192.04	100.055	4.56052e-06	0.000393148	1.55445e-08	1	2	14.0009	3.002	32.33	0.00252877	0.000368662	1	-3.85137e-08	192.04	192.04	100.055	100.055	54.0262
	3.84522e+09	193.06	100.055	4.54731e-06	0.000392009	2.05601e-08	1	2	14.0009	3.00185	32.34	0.00252204	0.000362218	1	-4.80513e-08	193.06	193.06	100.055	100.055	54.0039
	3.84522e+09	194.04	100.055	4.56135e-06	0.00039322	1.91843e-08	1	2	14.0009	3.00187	32.34	0.0025302	0.000361217	1	-5.20363e-08	194.04	194.04	100.055	100.055	53.9617
	3.84522e+09	195.023	100.055	4.55065e-06	0.000392298	2.54173e-08	1	2	14.0009	3.00198	32.35	0.002521	0.000382588	1	-1.18354e-08	195.023	195.023	100.055	100.055	53.8737
	3.84522e+09	196.044	100.055	4.54039e-06	0.000391413	1.5683e-08	1	2	14.0009	3.00186	32.35	0.0025171	0.000368968	1	-3.47988e-08	196.044	196.044	100.055	100.055	54.2368
	3.84522e+09	197.024	100.055	4.55126e-06	0.00039235	2.47512e-08	1	2	14.0009	3.0021	32.35	0.00252084	0.000386998	1	-4.01339e-09	197.024	197.024	100.055	100.055	54
	3.84522e+09	198.013	100.055	4.54193e-06	0.000391545	2.06005e-08	1	2	14.0009	3.00206	32.35	0.00251938	0.000361848	1	-4.79725e-08	198.013	198.013	100.055	100.055	53.9562
	3.84522e+09	199.077	100.055	4.51359e-06	0.000389103	1.76132e-08	1	2	14.0009	3.00198	32.36	0.00250107	0.000375553	1	-1.88158e-08	199.077	199.077	100.055	100.055	53.9832
	3.84522e+09	200.024	100.055	4.51932e-06	0.000389597	1.73537e-08	1	2	14.0009	3.00209	32.36	0.00250622	0.000364313	1	-4.004e-08	200.024	200.024	100.055	100.055	54.1825
	3.84522e+09	201.014	100.055	4.53789e-06	0.000391197	1.64713e-08	1	2	14.0009	3.00226	32.36	0.00251632	0.000368768	1	-3.49299e-08	201.014	201.014	100.055	100.055	53.9523
	3.84522e+09	202.022	100.055	4.50132e-06	0.000388045	2.20135e-08	1	2	14.0009	3.00251	32.36	0.00249566	0.000370745	1	-2.58138e-08	202.022	202.022	100.055	100.055	53.8827
	3.84522e+09	203.018	100.055	4.52354e-06	0.000389961	1.73659e-08	1	2	14.0009	3.00257	32.36	0.00251074	0.000355225	1	-5.72825e-08	203.018	203.018	100.055	100.055	54.0277
	3.84522e+09	204.025	100.055	4.51342e-06	0.000389088	2.40538e-08	1	2	14.0009	3.00269	32.37	0.00250151	0.000379023	1	-1.28083e-08	204.025	204.025	100.055	100.055	54.0817
	3.84522e+09	205.028	100.055	4.52867e-06	0.000390402	2.01847e-08	1	2	14.0009	3.00275	32.37	0.00251029	0.000378758	1	-1.56658e-08	205.028	205.028	100.055	100.055	53.8933
	3.84522e+09	206.013	100.055	4.52173e-06	0.000389804	2.52962e-08	1	2	14.0009	3.00286	32.37	0.00250537	0.000386224	1	-1.16468e-09	206.013	206.013	100.055	100.055	53.9941
	3.84522e+09	207.071	100.055	4.49679e-06	0.000387655	1.89001e-08	1	2	14.0009	3.00274	32.37	0.00249206	0.000379614	1	-9.19459e-09	207.071	207.071	100.055	100.055	53.9703
	3.84522e+09	208.009	100.055	4.50962e-06	0.00038876	1.76823e-08	1	2	14.0009	3.0028	32.38	0.00249892	0.000382897	1	-5.27469e-09	208.009	208.009	100.055	100.055	53.939
	3.84522e+09	209.032	100.055	4.50507e-06	0.000388368	1.85134e-08	1	2	14.0009	3.00281	32.39	0.00249974	0.000360924	1	-4.42352e-08	209.032	209.032	100.055	100.055	53.9242
	3.84522e+09	210.059	100.055	4.50757e-06	0.000388584	1.95087e-08	1	2	14.0009	3.00317	32.38	0.00249811	0.000384315	1	-2.55213e-09	210.059	210.059	100.055	100.055	54.0211
	3.84522e+09	211.084	100.055	4.50604e-06	0.000388452	1.59246e-08	1	2	14.0009	3.00333	32.38	0.00250102	0.000361334	1	-4.38474e-08	211.084	211.084	100.055	100.055	54.068
	3.84522e+09	212.014	100.055	4.49673e-06	0.000387649	2.00719e-08	1	2	14.0009	3.00342	32.39	0.0024937	0.000375408	1	-1.70488e-08	212.014	212.014	100.055	100.055	53.9574
	3.84522e+09	213.013	100.055	4.50156e-06	0.000388065	1.72552e-08	1	2	14.0009	3.00328	32.39	0.00249689	0.000371141	1	-2.54389e-08	213.013	213.013	100.055	100.055	54.0547
	3.84522e+09	214.025	100.055	4.49256e-06	0.00038729	1.69211e-08	1	2	14.0009	3.00328	32.39	0.00249185	0.000370664	1	-2.4909e-08	214.025	214.025	100.055	100.055	53.9632
	3.84522e+09	215.028	100.055	4.47169e-06	0.000385491	1.84965e-08	1	2	14.0009	3.00325	32.39	0.00248217	0.000356439	1	-4.73445e-08	215.028	215.028	100.055	100.055	54.0019
	3.84522e+09	216.05	100.055	4.45832e-06	0.000384338	1.87972e-08	1	2	14.0009	3.00348	32.4	0.00247494	0.000356329	1	-4.55637e-08	216.05	216.05	100.055	100.055	53.9625
	3.84522e+09	217.03	100.055	4.45693e-06	0.000384218	1.84268e-08	1	2	14.0009	3.00348	32.4	0.00247004	0.000382889	1	2.57207e-09	217.03	217.03	100.055	100.055	53.9883
	3.84522e+09	218.006	100.055	4.46997e-06	0.000385342	1.86306e-08	1	2	14.0009	3.00356	32.4	0.0024796	0.000369699	1	-2.32715e-08	218.006	218.006	100.055	100.055	53.8941
	3.84522e+09	219.021	100.055	4.45994e-06	0.000384477	1.6364e-08	1	2	14.0009	3.00355	32.4	0.00247608	0.000355552	1	-4.72421e-08	219.021	219.021	100.055	100.055	53.9765
	3.84522e+09	220.038	100.055	4.49337e-06	0.00038736	1.51158e-08	1	2	14.0009	3.00365	32.41	0.00249215	0.000375319	1	-1.67802e-08	220.038	220.038	100.055	100.055	53.9523
	3.84522e+09	221.082	100.055	4.49236e-06	0.000387272	1.53362e-08	1	2	14.0009	3.0036	32.41	0.00249248	0.000369006	1	-2.79951e-08	221.082	221.082	100.055	100.055	53.975
	3.84522e+09	222.002	100.055	4.4335e-06	0.000382198	1.82489e-08	1	2	14.0009	3.00371	32.41	0.00246263	0.000347094	1	-5.84802e-08	222.002	222.002	100.055	100.055	53.9394
	3.84522e+09	223.025	100.055	4.46093e-06	0.000384563	2.05865e-08	1	2	14.0009	3.00359	32.41	0.0024778	0.00034846	1	-6.02055e-08	223.025	223.025	100.055	100.055	54.0352
	3.84522e+09	224.037	100.055	4.44505e-06	0.000383194	1.78269e-08	1	2	14.0009	3.00296	32.42	0.00246411	0.000372726	1	-1.37259e-08	224.037	224.037	100.055	100.055	54.0344
	3.84522e+09	225.036	100.055	4.45254e-06	0.000383839	1.54277e-08	1	2	14.0009	3.003	32.42	0.00246996	0.000362666	1	-3.30519e-08	225.036	225.036	100.055	100.055	53.8859
	3.84522e+09	226.021	100.055	4.44182e-06	0.000382916	1.57823e-08	1	2	14.0009	3.00307	32.42	0.00246353	0.000365653	1	-2.60349e-08	226.021	226.021	100.055	100.055	53.9808
	3.84522e+09	227.034	100.055	4.45491e-06	0.000384044	1.81911e-08	1	2	14.0009	3.00337	32.42	0.00247234	0.000359597	1	-3.90997e-08	227.034	227.034	100.055	100.055	53.9808
	3.84522e+09	228.013	100.055	4.47403e-06	0.000385692	1.66926e-08	1	2	14.0009	3.00325	32.43	0.00248169	0.000368085	1	-2.66889e-08	228.013	228.013	100.055	100.055	53.9953
	3.84522e+09	229.018	100.055	4.43803e-06	0.000382589	1.63144e-08	1	2	14.0009	3.00368	32.43	0.00246282	0.000362167	1	-3.19748e-08	229.018	229.018	100.055	100.055	53.9969
	3.84522e+09	230.018	100.055	4.43714e-06	0.000382512	1.56542e-08	1	2	14.0009	3.00378	32.44	0.00246196	0.000365494	1	-2.58763e-08	230.018	230.018	100.055	100.055	54.0359
	3.84522e+09	231.045	100.055	4.44094e-06	0.00038284	1.53473e-08	1	2	14.0009	3.00418	32.43	0.00246367	0.000372234	1	-1.44641e-08	231.045	231.045	100.055	100.055	53.9996
	3.84522e+09	232.014	100.055	4.43216e-06	0.000382082	1.85403e-08	1	2	14.0009	3.00412	32.44	0.0024591	0.000368914	1	-1.90705e-08	232.014	232.014	100.055	100.055	54.059
	3.84522e+09	233.017	100.055	4.46353e-06	0.000384787	1.8387e-08	1	2	14.0009	3.00431	32.44	0.00247735	0.000367895	1	-2.58251e-08	233.017	233.017	100.055	100.055	54.1473
	3.84522e+09	234.027	100.055	4.42716e-06	0.000381652	1.43999e-08	1	2	14.0009	3.00448	32.44	0.00245879	0.000355972	1	-4.1775e-08	234.027	234.027	100.055	100.055	53.9922
	3.84522e+09	235.01	100.055	4.44073e-06	0.000382821	1.98969e-08	1	2	14.0009	3.00454	32.44	0.00246549	0.000363055	1	-3.11205e-08	235.01	235.01	100.055	100.055	54.0055
	3.84522e+09	236.026	100.055	4.43961e-06	0.000382725	1.44079e-08	1	2	14.0009	3.00465	32.45	0.00246512	0.000362438	1	-3.21043e-08	236.026	236.026	100.055	100.055	54.0387
	3.84522e+09	237.036	100.055	4.44154e-06	0.000382891	1.63657e-08	1	2	14.0009	3.00446	32.45	0.00246498	0.000368595	1	-2.12273e-08	237.036	237.036	100.055	100.055	54.0559
	3.84522e+09	238.005	100.055	4.43367e-06	0.000382213	1.40685e-08	1	2	14.0009	3.00462	32.45	0.00245999	0.000373541	1	-1.1157e-08	238.005	238.005	100.055	100.055	54.0254
	3.84522e+09	239.013	100.055	4.44907e-06	0.000383541	1.74584e-08	1	2	14.0009	3.00475	32.46	0.00247128	0.000358237	1	-4.11776e-08	239.013	239.013	100.055	100.055	53.9754
	3.84522e+09	240.034	100.055	4.4265e-06	0.000381595	1.49817e-08	1	2	14.0009	3.00477	32.46	0.00245853	0.000358043	1	-3.80501e-08	240.034	240.034	100.055	100.055	54.0019
	3.84522e+09	241.023	100.055	4.41934e-06	0.000380977	1.6185e-08	1	2	14.0009	3.00484	32.46	0.0024536	0.000364255	1	-2.57699e-08	241.023	241.023	100.055	100.055	54.0023
	3.84522e+09	242.013	100.055	4.42655e-06	0.000381599	1.76429e-08	1	2	14.0009	3.00491	32.46	0.00245741	0.000366842	1	-2.22506e-08	242.013	242.013	100.055	100.055	54.1172
	3.84522e+09	243.04	100.055	4.42027e-06	0.000381058	2.16581e-08	1	2	14.0009	3.00507	32.47	0.00245307	0.000373365	1	-9.58293e-09	243.04	243.04	100.055	100.055	53.9558
	3.84522e+09	244.021	100.055	4.41088e-06	0.000380249	1.99382e-08	1	2	14.0009	3.00501	32.47	0.00244999	0.00035817	1	-3.55004e-08	244.021	244.021	100.055	100.055	54.0223
	3.84522e+09	245.017	100.055	4.41517e-06	0.000380618	1.78099e-08	1	2	14.0009	3.00497	32.47	0.00245356	0.000350394	1	-5.01631e-08	245.017	245.017	100.055	100.055	54.0563
	3.84522e+09	246.019	100.055	4.39029e-06	0.000378473	1.43634e-08	1	2	14.0009	3.00505	32.47	0.00243698	0.000367069	1	-1.62938e-08	246.019	246.019	100.055	100.055	53.9992
	3.84522e+09	247.028	100.055	4.38863e-06	0.00037833	1.99871e-08	1	2	14.0009	3.00515	32.48	0.00243733	0.000359642	1	-2.94633e-08	247.028	247.028	100.055	100.055	54.1203
	3.84522e+09	248.041	100.055	4.40137e-06	0.000379428	1.97095e-08	1	2	14.0009	3.00541	32.48	0.00244471	0.00036119	1	-2.8739e-08	248.041	248.041	100.055	100.055	54.0523
	3.84522e+09	249.069	100.055	4.41236e-06	0.000380376	1.78836e-08	1	2	14.0009	3.00528	32.48	0.00245101	0.000359607	1	-3.32401e-08	249.069	249.069	100.055	100.055	54.1325
	3.84522e+09	250.023	100.055	4.38664e-06	0.000378158	1.72138e-08	1	2	14.0009	3.00537	32.49	0.00243838	0.000347626	1	-5.08946e-08	250.023	250.023	100.055	100.055	54.1473
	3.84522e+09	251.019	100.055	4.37324e-06	0.000377003	2.02971e-08	1	2	14.0009	3.00527	32.49	0.0024288	0.000359406	1	-2.75573e-08	251.019	251.019	100.055	100.055	54.0672
	3.84522e+09	252.023	100.055	4.36525e-06	0.000376315	1.7275e-08	1	2	14.0009	3.00568	32.49	0.00242405	0.000364628	1	-1.70715e-08	252.023	252.023	100.055	100.055	54.0387
	3.84522e+09	253.003	100.055	4.37848e-06	0.000377455	1.93316e-08	1	2	14.0009	3.00595	32.49	0.00243198	0.000364531	1	-1.93937e-08	253.003	253.003	100.055	100.055	54.0051
	3.84522e+09	254.005	100.055	4.38238e-06	0.000377792	2.08852e-08	1	2	14.0009	3.0059	32.5	0.00243572	0.000354258	1	-3.84864e-08	254.005	254.005	100.055	100.055	53.9824
	3.84522e+09	255.033	100.055	4.36837e-06	0.000376584	1.96423e-08	1	2	14.0009	3.00606	32.5	0.00242977	0.000342707	1	-5.71904e-08	255.033	255.033	100.055	100.055	53.8796
	3.84522e+09	256.003	100.055	4.35234e-06	0.000375202	2.12697e-08	1	2	14.0009	3.00601	32.5	0.00242171	0.000335416	1	-6.78316e-08	256.003	256.003	100.055	100.055	54.0453
	3.84522e+09	257.003	100.055	4.35351e-06	0.000375302	2.08166e-08	1	2	14.0009	3.00608	32.51	0.00242076	0.000346504	1	-4.80615e-08	257.003	257.003	100.055	100.055	54.0297
	3.84522e+09	258.047	100.055	4.35238e-06	0.000375206	2.31834e-08	1	2	14.0009	3.00617	32.51	0.00241677	0.000369032	1	-7.33983e-09	258.047	258.047	100.055	100.055	54.0121
	3.84522e+09	259.027	100.055	4.33615e-06	0.000373806	2.21498e-08	1	2	14.0009	3.00621	32.51	0.00240951	0.000356694	1	-2.70726e-08	259.027	259.027	100.055	100.055	54.0105
	3.84522e+09	260	100.055	4.37986e-06	0.000377574	2.48868e-08	1	2	14.0009	3.00632	32.51	0.00243372	0.00036186	1	-2.45592e-08	260	260	100.055	100.055	54.0062
	3.84522e+09	261.005	100.055	4.35872e-06	0.000375751	2.22193e-08	1	2	14.0009	3.00639	32.51	0.00242196	0.000360826	1	-2.31844e-08	261.005	261.005	100.055	100.055	54.0574
	3.84522e+09	262.014	100.055	4.35723e-06	0.000375623	2.16409e-08	1	2	14.0009	3.00658	32.52	0.00242273	0.000352217	1	-3.85339e-08	262.014	262.014	100.055	100.055	54.0449
	3.84522e+09	263.036	100.055	4.34236e-06	0.000374342	2.0411e-08	1	2	14.0009	3.00649	32.52	0.00241272	0.000361474	1	-1.95316e-08	263.036	263.036	100.055	100.055	54.0879
	3.84522e+09	264.018	100.055	4.34728e-06	0.000374765	2.03008e-08	1	2	14.0009	3.00657	32.53	0.00241457	0.000368304	1	-8.02107e-09	264.018	264.018	100.055	100.055	53.984
	3.84522e+09	265.047	100.055	4.33767e-06	0.000373937	1.80628e-08	1	2	14.0009	3.00648	32.53	0.00240955	0.000364565	1	-1.32347e-08	265.047	265.047	100.055	100.055	54.0883
	3.84522e+09	266.011	100.055	4.35412e-06	0.000375355	1.78266e-08	1	2	14.0009	3.00661	32.53	0.00241969	0.000360737	1	-2.27205e-08	266.011	266.011	100.055	100.055	54.0735
	3.84522e+09	267.043	100.055	4.3597e-06	0.000375836	2.22271e-08	1	2	14.0009	3.00672	32.54	0.0024223	0.000365382	1	-1.52582e-08	267.043	267.043	100.055	100.055	54.0183
	3.84522e+09	268.043	100.055	4.32304e-06	0.000372676	1.77452e-08	1	2	14.0009	3.00687	32.54	0.00240397	0.000350544	1	-3.63732e-08	268.043	268.043	100.055	100.055	54.0449
	3.84522e+09	269.054	100.055	4.33269e-06	0.000373508	1.55723e-08	1	2	14.0009	3.00681	32.54	0.00240781	0.000360651	1	-1.9641e-08	269.054	269.054	100.055	100.055	54.0277
	3.84522e+09	270.008	100.055	4.34373e-06	0.000374459	2.53647e-08	1	2	14.0009	3.00688	32.55	0.00241417	0.000360791	1	-2.11216e-08	270.008	270.008	100.055	100.055	53.9605
	3.84522e+09	271.045	100.055	4.34762e-06	0.000374795	1.8973e-08	1	2	14.0009	3.007	32.55	0.00241742	0.00035517	1	-3.18889e-08	271.045	271.045	100.055	100.055	54.0891
	3.84522e+09	272.003	100.055	4.31067e-06	0.000371609	2.09498e-08	1	2	14.0009	3.00698	32.55	0.00239721	0.000349814	1	-3.58196e-08	272.003	272.003	100.055	100.055	54.1356
	3.84522e+09	273.084	100.055	4.32531e-06	0.000372871	2.05306e-08	1	2	14.0009	3.00697	32.56	0.00240514	0.000352176	1	-3.38198e-08	273.084	273.084	100.055	100.055	54.0508
	3.84522e+09	274.071	100.055	4.31813e-06	0.000372253	1.75032e-08	1	2	14.0009	3.00707	32.56	0.00240206	0.0003467	1	-4.26116e-08	274.071	274.071	100.055	100.055	54.0609
	3.84522e+09	275.018	100.055	4.32316e-06	0.000372686	2.47894e-08	1	2	14.0009	3.00716	32.56	0.0024049	0.000347692	1	-4.16341e-08	275.018	275.018	100.055	100.055	54.1387
	3.84522e+09	276.015	100.055	4.32478e-06	0.000372826	1.6417e-08	1	2	14.0009	3.00718	32.56	0.00240416	0.00035861	1	-2.22347e-08	276.015	276.015	100.055	100.055	53.9976
	3.84522e+09	277.016	100.055	4.31874e-06	0.000372305	1.58419e-08	1	2	14.0009	3.00708	32.57	0.00240125	0.000354245	1	-2.91231e-08	277.016	277.016	100.055	100.055	54.0082
	3.84522e+09	278.02	100.055	4.28986e-06	0.000369815	1.85059e-08	1	2	14.0009	3.00712	32.57	0.002385	0.000353431	1	-2.61425e-08	278.02	278.02	100.055	100.055	54.0324
	3.84522e+09	279.029	100.055	4.29851e-06	0.000370561	1.55023e-08	1	2	14.0009	3.00698	32.57	0.00239096	0.000345552	1	-4.16151e-08	279.029	279.029	100.055	100.055	54.086
	3.84522e+09	280.008	100.055	4.28201e-06	0.000369139	1.65559e-08	1	2	14.0009	3.007	32.58	0.00238114	0.000348514	1	-3.37414e-08	280.008	280.008	100.055	100.055	54.057
	3.84522e+09	281.003	100.055	4.27898e-06	0.000368878	1.60495e-08	1	2	14.0009	3.00696	32.58	0.00237808	0.000356839	1	-1.82689e-08	281.003	281.003	100.055	100.055	54.0465
	3.84522e+09	282.026	100.055	4.28639e-06	0.000369517	1.63607e-08	1	2	14.0009	3.00706	32.58	0.00238487	0.000341005	1	-4.79589e-08	282.026	282.026	100.055	100.055	54.0656
	3.84522e+09	283.047	100.055	4.29082e-06	0.000369898	1.59091e-08	1	2	14.0009	3.00697	32.59	0.00238647	0.000346131	1	-3.93796e-08	283.047	283.047	100.055	100.055	54.0363
	3.84522e+09	284.077	100.055	4.27962e-06	0.000368933	1.83599e-08	1	2	14.0009	3.0072	32.59	0.00238183	0.000337104	1	-5.39868e-08	284.077	284.077	100.055	100.055	53.9425
	3.84522e+09	285.016	100.055	4.28209e-06	0.000369146	1.69544e-08	1	2	14.0009	3.00723	32.59	0.00238047	0.000355246	1	-2.17191e-08	285.016	285.016	100.055	100.055	54.0336
	3.84522e+09	286.056	100.055	4.27075e-06	0.000368168	1.71135e-08	1	2	14.0009	3.00727	32.6	0.00237534	0.00034706	1	-3.47177e-08	286.056	286.056	100.055	100.055	54.0672
	3.84522e+09	287.079	100.055	4.2718e-06	0.000368259	1.87296e-08	1	2	14.0009	3.0073	32.6	0.00237322	0.000364993	1	-2.61139e-09	287.079	287.079	100.055	100.055	54.1035
	3.84522e+09	288.032	100.055	4.28852e-06	0.0003697	1.74027e-08	1	2	14.0009	3.00741	32.6	0.00238399	0.00035782	1	-1.81457e-08	288.032	288.032	100.055	100.055	53.9574
	3.84522e+09	289.033	100.055	4.27559e-06	0.000368585	1.95667e-08	1	2	14.0009	3.00741	32.61	0.00237673	0.000357174	1	-1.73101e-08	289.033	289.033	100.055	100.055	54.0793
	3.84522e+09	290.033	100.055	4.2787e-06	0.000368854	1.67298e-08	1	2	14.0009	3.0075	32.61	0.00237993	0.000348797	1	-3.29037e-08	290.033	290.033	100.055	100.055	54.0226
	3.84522e+09	291.007	100.055	4.24357e-06	0.000365825	1.76299e-08	1	2	14.0009	3.00757	32.61	0.0023587	0.000357502	1	-1.18388e-08	291.007	291.007	100.055	100.055	54.009
	3.84522e+09	292.067	100.055	4.25672e-06	0.000366959	1.69329e-08	1	2	14.0009	3.00753	32.62	0.00236882	0.000340017	1	-4.5324e-08	292.067	292.067	100.055	100.055	54.0355
	3.84522e+09	293.014	100.055	4.24291e-06	0.000365768	1.85849e-08	1	2	14.0009	3.00738	32.62	0.00236068	0.000340516	1	-4.22397e-08	293.014	293.014	100.055	100.055	54.0539
	3.84522e+09	294.01	100.055	4.25852e-06	0.000367114	1.76659e-08	1	2	14.0009	3.00753	32.62	0.00236671	0.000360328	1	-9.04382e-09	294.01	294.01	100.055	100.055	54.0582
	3.84522e+09	295.033	100.055	4.2453e-06	0.000365974	1.77506e-08	1	2	14.0009	3.00753	32.63	0.00235921	0.000360116	1	-7.3829e-09	295.033	295.033	100.055	100.055	54.0144
	3.84522e+09	296.008	100.055	4.26605e-06	0.000367763	1.54848e-08	1	2	14.0009	3.00771	32.63	0.00237201	0.000355439	1	-1.90741e-08	296.008	296.008	100.055	100.055	54.0383
	3.84522e+09	297.03	100.055	4.2477e-06	0.000366181	1.65419e-08	1	2	14.0009	3.0077	32.63	0.00236161	0.000355104	1	-1.6842e-08	297.03	297.03	100.055	100.055	54.0465
	3.84522e+09	298.012	100.055	4.20219e-06	0.000362258	1.3581e-08	1	2	14.0009	3.00774	32.64	0.00233772	0.000342499	1	-3.25138e-08	298.012	298.012	100.055	100.055	54.0187
	3.84522e+09	299.007	100.055	4.24182e-06	0.000365674	1.67631e-08	1	2	14.0009	3.00767	32.64	0.00235973	0.000345332	1	-3.35092e-08	299.007	299.007	100.055	100.055	54.0043
	3.84522e+09	300.002	100.055	4.21554e-06	0.000363409	1.5898e-08	1	2	14.0009	3.00773	32.64	0.00234573	0.000339681	1	-3.96416e-08	300.002	300.002	100.055	100.055	54.1145
	3.84522e+09	301.027	100.055	4.22821e-06	0.000364501	1.79637e-08	1	2	14.0009	3.00763	32.65	0.00235043	0.00035504	1	-1.39205e-08	301.027	301.027	100.055	100.055	53.9808
	3.84522e+09	302.009	100.055	4.22194e-06	0.000363961	1.8612e-08	1	2	14.0009	3.00763	32.65	0.00234749	0.00035101	1	-2.0205e-08	302.009	302.009	100.055	100.055	54.0418
	3.84522e+09	303.015	100.055	4.20035e-06	0.000362099	1.92232e-08	1	2	14.0009	3.00768	32.65	0.00233624	0.000344702	1	-2.82423e-08	303.015	303.015	100.055	100.055	54.0469
	3.84522e+09	304.023	100.055	4.20716e-06	0.000362687	1.80621e-08	1	2	14.0009	3.00766	32.66	0.00234052	0.000341946	1	-3.42487e-08	304.023	304.023	100.055	100.055	54.0266
	3.84522e+09	305.003	100.055	4.19153e-06	0.000361339	1.95339e-08	1	2	14.0009	3.00769	32.66	0.00233117	0.00034521	1	-2.59711e-08	305.003	305.003	100.055	100.055	54.1059
	3.84522e+09	306.022	100.055	4.17547e-06	0.000359954	1.60737e-08	1	2	14.0009	3.00758	32.66	0.00232295	0.000338228	1	-3.60148e-08	306.022	306.022	100.055	100.055	54.0301
	3.84522e+09	307.077	100.055	4.1906e-06	0.000361258	1.70619e-08	1	2	14.0009	3.00762	32.67	0.00232969	0.000350725	1	-1.58751e-08	307.077	307.077	100.055	100.055	54.0183
	3.84522e+09	308.031	100.055	4.16268e-06	0.000358852	2.18579e-08	1	2	14.0009	3.00785	32.67	0.00231644	0.000335767	1	-3.85681e-08	308.031	308.031	100.055	100.055	54.0789
	3.84522e+09	309	100.055	4.15933e-06	0.000358563	1.39955e-08	1	2	14.0009	3.00795	32.67	0.00231295	0.000346931	1	-1.79962e-08	309	309	100.055	100.055	54.1219
	3.84522e+09	310.027	100.055	4.16337e-06	0.000358911	1.67598e-08	1	2	14.0009	3.00783	32.68	0.00231579	0.000342318	1	-2.68768e-08	310.027	310.027	100.055	100.055	54.1317
	3.84522e+09	311.005	100.055	4.17857e-06	0.000360221	1.93502e-08	1	2	14.0009	3.00782	32.68	0.00232529	0.000336624	1	-3.94662e-08	311.005	311.005	100.055	100.055	54.0582
	3.84522e+09	312.017	100.055	4.1707e-06	0.000359543	1.64839e-08	1	2	14.0009	3.00788	32.68	0.00231921	0.00034758	1	-1.85562e-08	312.017	312.017	100.055	100.055	53.9472
	3.84522e+09	313	100.055	4.17708e-06	0.000360093	1.53674e-08	1	2	14.0009	3.00779	32.69	0.00232407	0.000338803	1	-3.53043e-08	313	313	100.055	100.055	54.0727
	3.84522e+09	314.032	100.055	4.17879e-06	0.000360241	1.746e-08	1	2	14.0009	3.00783	32.69	0.00232226	0.000357193	1	-2.48934e-09	314.032	314.032	100.055	100.055	54.0649
	3.84522e+09	315.062	100.055	4.16216e-06	0.000358807	1.58367e-08	1	2	14.0009	3.0078	32.7	0.0023162	0.000334901	1	-4.00249e-08	315.062	315.062	100.055	100.055	54.041
	3.84522e+09	316.025	100.055	4.16356e-06	0.000358928	1.63599e-08	1	2	14.0009	3.00774	32.7	0.00231442	0.000351015	1	-1.12197e-08	316.025	316.025	100.055	100.055	54.0735
	3.84522e+09	317.034	100.055	4.14971e-06	0.000357733	1.57147e-08	1	2	14.0009	3.00772	32.7	0.00230685	0.000348795	1	-1.30687e-08	317.034	317.034	100.055	100.055	54.0508
	3.84522e+09	318.048	100.055	4.12479e-06	0.000355585	1.78914e-08	1	2	14.0009	3.00755	32.71	0.00229437	0.000336407	1	-3.14584e-08	318.048	318.048	100.055	100.055	54.0633
	3.84522e+09	319.002	100.055	4.12652e-06	0.000355734	1.56122e-08	1	2	14.0009	3.00771	32.71	0.0022951	0.000339385	1	-2.64211e-08	319.002	319.002	100.055	100.055	54.0871
	3.84522e+09	320.005	100.055	4.11094e-06	0.000354391	1.93358e-08	1	2	14.0009	3.00761	32.71	0.00228646	0.000337099	1	-2.80932e-08	320.005	320.005	100.055	100.055	54.0719
	3.84522e+09	321.038	100.055	4.11242e-06	0.000354519	1.53147e-08	1	2	14.0009	3.00763	32.71	0.00228622	0.000344277	1	-1.54103e-08	321.038	321.038	100.055	100.055	54.1075
	3.84522e+09	322.001	100.055	4.084e-06	0.000352069	1.62848e-08	1	2	14.0009	3.00769	32.72	0.00227156	0.000335004	1	-2.77316e-08	322.001	322.001	100.055	100.055	54.0148
	3.84522e+09	323.011	100.055	4.12365e-06	0.000355487	2.10994e-08	1	2	14.0009	3.00757	32.72	0.00229476	0.000329783	1	-4.3209e-08	323.011	323.011	100.055	100.055	53.9734
	3.84522e+09	324.034	100.055	4.11772e-06	0.000354976	1.7987e-08	1	2	14.0009	3.00783	32.72	0.00229143	0.000331804	1	-3.87474e-08	324.034	324.034	100.055	100.055	54.0406
	3.84522e+09	325.014	100.055	4.11736e-06	0.000354945	1.54168e-08	1	2	14.0009	3.00762	32.73	0.00229045	0.000334947	1	-3.2962e-08	325.014	325.014	100.055	100.055	54.0609
	3.84522e+09	326.031	100.055	4.106e-06	0.000353966	1.54625e-08	1	2	14.0009	3.0076	32.73	0.00228486	0.000329219	1	-4.15132e-08	326.031	326.031	100.055	100.055	54.0707
	3.84522e+09	327.036	100.055	4.10435e-06	0.000353823	2.07773e-08	1	2	14.0009	3.00769	32.73	0.0022812	0.000347559	1	-8.27902e-09	327.036	327.036	100.055	100.055	54.0641
	3.84522e+09	328.013	100.055	4.08931e-06	0.000352527	2.15507e-08	1	2	14.0009	3.00782	32.73	0.00227391	0.000340526	1	-1.86618e-08	328.013	328.013	100.055	100.055	54.0449
	3.84522e+09	329.023	100.055	4.07895e-06	0.000351634	1.68191e-08	1	2	14.0009	3.00775	32.74	0.00226827	0.000338313	1	-2.10213e-08	329.023	329.023	100.055	100.055	54.05
	3.84522e+09	330.081	100.055	4.08649e-06	0.000352283	1.90564e-08	1	2	14.0009	3.00782	32.74	0.00227142	0.000346273	1	-7.88363e-09	330.081	330.081	100.055	100.055	54.1164
	3.84522e+09	331.072	100.055	4.08432e-06	0.000352097	1.79194e-08	1	2	14.0009	3.00781	32.74	0.0022703	0.000345436	1	-9.05125e-09	331.072	331.072	100.055	100.055	54.0774
	3.84522e+09	332	100.055	4.07231e-06	0.000351061	2.00725e-08	1	2	14.0009	3.00791	32.75	0.00226426	0.000341265	1	-1.47394e-08	332	332	100.055	100.055	54.1102
	3.84522e+09	333.008	100.055	4.08139e-06	0.000351844	1.67343e-08	1	2	14.0009	3.00793	32.75	0.00226936	0.000341774	1	-1.52319e-08	333.008	333.008	100.055	100.055	54.0328
	3.84522e+09	334.067	100.055	4.08029e-06	0.000351749	1.87327e-08	1	2	14.0009	3.00795	32.75	0.00226975	0.000335438	1	-2.64707e-08	334.067	334.067	100.055	100.055	54.0641
	3.84522e+09	335.007	100.055	4.05843e-06	0.000349864	2.17055e-08	1	2	14.0009	3.00802	32.76	0.00225456	0.000353802	1	9.92704e-09	335.007	335.007	100.055	100.055	54.0637
	3.84522e+09	336.023	100.055	4.06542e-06	0.000350467	1.89763e-08	1	2	14.0009	3.00794	32.76	0.00226151	0.000333865	1	-2.70014e-08	336.023	336.023	100.055	100.055	54.0629
	3.84522e+09	337.068	100.055	4.03771e-06	0.000348079	1.85362e-08	1	2	14.0009	3.00799	32.76	0.00224542	0.00033643	1	-1.81257e-08	337.068	337.068	100.055	100.055	54.0183
	3.84522e+09	338.032	100.055	4.03327e-06	0.000347696	1.68535e-08	1	2	14.0009	3.00786	32.76	0.00224329	0.000332763	1	-2.39929e-08	338.032	338.032	100.055	100.055	54.0395
	3.84522e+09	339.03	100.055	4.05033e-06	0.000349166	1.62152e-08	1	2	14.0009	3.00776	32.77	0.00225429	0.000323444	1	-4.33607e-08	339.03	339.03	100.055	100.055	54.0492
	3.84522e+09	340.079	100.055	4.06825e-06	0.000350711	1.87306e-08	1	2	14.0009	3.00774	32.77	0.00226287	0.000333736	1	-2.76002e-08	340.079	340.079	100.055	100.055	54.0754
	3.84522e+09	341.006	100.055	4.03289e-06	0.000347663	1.99834e-08	1	2	14.0009	3.00781	32.77	0.00224464	0.000322125	1	-4.30585e-08	341.006	341.006	100.055	100.055	54.0391
	3.84522e+09	342.027	100.055	4.01649e-06	0.00034625	1.91844e-08	1	2	14.0009	3.00771	32.78	0.00223359	0.000332458	1	-2.18979e-08	342.027	342.027	100.055	100.055	54.1118
	3.84522e+09	343.028	100.055	4.02119e-06	0.000346655	1.63597e-08	1	2	14.0009	3.00783	32.78	0.00223836	0.000319945	1	-4.51851e-08	343.028	343.028	100.055	100.055	54.057
	3.84522e+09	344.025	100.055	4.04571e-06	0.000348768	1.77636e-08	1	2	14.0009	3.00788	32.79	0.00225011	0.000334517	1	-2.27628e-08	344.025	344.025	100.055	100.055	54.0523
	3.84522e+09	345.05	100.055	4.0688e-06	0.000350759	2.07251e-08	1	2	14.0009	3.00778	32.79	0.002263	0.000335306	1	-2.48747e-08	345.05	345.05	100.055	100.055	54.1852
	3.84522e+09	346.009	100.055	4.03879e-06	0.000348171	1.5801e-08	1	2	14.0009	3.00782	32.79	0.00224741	0.000326073	1	-3.68716e-08	346.009	346.009	100.055	100.055	54.0488
	3.84522e+09	347.036	100.055	4.03268e-06	0.000347645	1.7592e-08	1	2	14.0009	3.00775	32.8	0.00224165	0.000340222	1	-1.04392e-08	347.036	347.036	100.055	100.055	54.023
	3.84522e+09	348.025	100.055	4.02515e-06	0.000346996	2.16225e-08	1	2	14.0009	3.00777	32.8	0.00224004	0.000323072	1	-4.01452e-08	348.025	348.025	100.055	100.055	54.0539
	3.84522e+09	349	100.055	4.01633e-06	0.000346235	1.6663e-08	1	2	14.0009	3.00777	32.8	0.0022357	0.000318665	1	-4.67162e-08	349	349	100.055	100.055	54.0543
	3.84522e+09	349.947	100.055	4.03365e-06	0.000347728	1.51494e-08	1	2	14.0009	3.0079	32.8	0.00224364	0.000332199	1	-2.50795e-08	349.947	349.947	100.055	100.055	53.9937
