# Supplementary material for: Strong ferromagnetism of g-C3N4 achieved by atomic manipulation
Source: Nat Commun. 2023 Apr 20;14:2278. doi: 10.1038/s41467-023-38012-8 (PMC10119309; doi:10.1038/s41467-023-38012-8)
Supplement: Supplementary file 3 — Source Data [file 41467_2023_38012_MOESM3_ESM.zip › NC Source Data/FTIR Result.xlsx]

## Sheet: Bulk C3N4
3998.06	0.99903
3996.64	0.99903
3995.21	0.99903
3993.78	0.99903
3992.36	0.99903
3990.93	0.9991
3989.5	0.99918
3988.08	0.99924
3986.65	0.99926
3985.23	0.99924
3983.8	0.9992
3982.37	0.99915
3980.95	0.99912
3979.52	0.99913
3978.09	0.99917
3976.67	0.99925
3975.24	0.99935
3973.81	0.99946
3972.39	0.99958
3970.96	0.99967
3969.54	0.99972
3968.11	0.99973
3966.68	0.99971
3965.26	0.99967
3963.83	0.99963
3962.4	0.99962
3960.98	0.99962
3959.55	0.99964
3958.12	0.99967
3956.7	0.99971
3955.27	0.99976
3953.85	0.99982
3952.42	0.99988
3950.99	0.99994
3949.57	0.99999
3948.14	1.00003
3946.71	1.00004
3945.29	1.00002
3943.86	0.99998
3942.44	0.99993
3941.01	0.99988
3939.58	0.99986
3938.16	0.99987
3936.73	0.99991
3935.3	0.99995
3933.88	0.99998
3932.45	1.00002
3931.02	1.00007
3929.6	1.00014
3928.17	1.00021
3926.75	1.00027
3925.32	1.0003
3923.89	1.00029
3922.47	1.00025
3921.04	1.0002
3919.61	1.00015
3918.19	1.00009
3916.76	1.00004
3915.33	1
3913.91	1.00001
3912.48	1.00006
3911.06	1.00015
3909.63	1.00026
3908.2	1.00034
3906.78	1.00036
3905.35	1.00033
3903.92	1.00024
3902.5	1.00012
3901.07	1.00002
3899.64	0.99999
3898.22	1.00003
3896.79	1.0001
3895.37	1.00014
3893.94	1.00013
3892.51	1.00008
3891.09	1.00002
3889.66	0.99998
3888.23	0.99999
3886.81	1.00002
3885.38	1.00005
3883.95	1.00005
3882.53	1.00004
3881.1	1.00004
3879.68	1.00009
3878.25	1.00019
3876.82	1.00029
3875.4	1.00037
3873.97	1.00037
3872.54	1.00029
3871.12	1.00017
3869.69	1.00005
3868.26	0.99999
3866.84	0.99997
3865.41	0.99998
3863.99	1.00001
3862.56	1.00007
3861.13	1.0002
3859.71	1.0004
3858.28	1.00059
3856.85	1.00067
3855.43	1.00055
3854	1.00029
3852.57	1
3851.15	0.9998
3849.72	0.99976
3848.3	0.99989
3846.87	1.00007
3845.44	1.00021
3844.02	1.00025
3842.59	1.00022
3841.16	1.00014
3839.74	1.00005
3838.31	0.99996
3836.89	0.99991
3835.46	0.99989
3834.03	0.99992
3832.61	0.99999
3831.18	1.00007
3829.75	1.00014
3828.33	1.00019
3826.9	1.00022
3825.47	1.00019
3824.05	1.00011
3822.62	1
3821.2	0.9999
3819.77	0.99982
3818.34	0.99976
3816.92	0.99976
3815.49	0.9998
3814.06	0.9999
3812.64	1.00001
3811.21	1.00012
3809.78	1.00019
3808.36	1.00022
3806.93	1.00019
3805.51	1.00011
3804.08	1
3802.65	0.99989
3801.23	0.99981
3799.8	0.99974
3798.37	0.9997
3796.95	0.99969
3795.52	0.99972
3794.09	0.99976
3792.67	0.9998
3791.24	0.99982
3789.82	0.99985
3788.39	0.9999
3786.96	0.99995
3785.54	1
3784.11	1.00004
3782.68	1.00002
3781.26	0.99996
3779.83	0.99984
3778.4	0.99972
3776.98	0.99962
3775.55	0.99958
3774.13	0.99958
3772.7	0.9996
3771.27	0.99963
3769.85	0.99965
3768.42	0.99967
3766.99	0.99971
3765.57	0.99977
3764.14	0.99983
3762.71	0.99987
3761.29	0.99987
3759.86	0.99984
3758.44	0.99982
3757.01	0.9998
3755.58	0.99977
3754.16	0.9997
3752.73	0.9996
3751.3	0.99949
3749.88	0.99942
3748.45	0.99938
3747.02	0.99936
3745.6	0.99938
3744.17	0.99944
3742.75	0.99955
3741.32	0.99971
3739.89	0.99988
3738.47	0.99999
3737.04	0.99997
3735.61	0.9998
3734.19	0.99957
3732.76	0.99937
3731.34	0.99929
3729.91	0.99932
3728.48	0.9994
3727.06	0.99948
3725.63	0.99952
3724.2	0.99952
3722.78	0.9995
3721.35	0.99951
3719.92	0.99958
3718.5	0.99972
3717.07	0.99988
3715.65	0.99997
3714.22	0.99995
3712.79	0.99979
3711.37	0.99958
3709.94	0.9994
3708.51	0.99933
3707.09	0.99937
3705.66	0.99949
3704.23	0.9996
3702.81	0.99967
3701.38	0.99971
3699.96	0.99975
3698.53	0.99982
3697.1	0.99993
3695.68	1.00005
3694.25	1.00016
3692.82	1.0002
3691.4	1.00016
3689.97	1.00006
3688.54	0.99994
3687.12	0.99985
3685.69	0.99982
3684.27	0.99988
3682.84	1.00001
3681.41	1.00017
3679.99	1.00026
3678.56	1.00027
3677.13	1.00021
3675.71	1.00012
3674.28	1.00004
3672.85	0.99996
3671.43	0.99991
3670	0.9999
3668.58	0.9999
3667.15	0.99992
3665.72	0.99998
3664.3	1.00008
3662.87	1.00021
3661.44	1.0003
3660.02	1.00035
3658.59	1.00036
3657.16	1.00039
3655.74	1.00045
3654.31	1.00054
3652.89	1.0006
3651.46	1.00058
3650.03	1.00047
3648.61	1.0003
3647.18	1.00015
3645.75	1.0001
3644.33	1.00015
3642.9	1.00025
3641.47	1.00035
3640.05	1.0004
3638.62	1.0004
3637.2	1.00041
3635.77	1.00045
3634.34	1.00051
3632.92	1.00054
3631.49	1.00049
3630.06	1.00036
3628.64	1.00021
3627.21	1.00008
3625.79	1.00002
3624.36	1.00003
3622.93	1.00006
3621.51	1.00004
3620.08	0.99998
3618.65	0.99989
3617.23	0.99984
3615.8	0.99984
3614.37	0.99988
3612.95	0.99991
3611.52	0.9999
3610.1	0.99984
3608.67	0.99977
3607.24	0.99973
3605.82	0.99973
3604.39	0.99975
3602.96	0.99976
3601.54	0.99975
3600.11	0.99972
3598.68	0.99966
3597.26	0.99959
3595.83	0.99955
3594.41	0.99953
3592.98	0.99954
3591.55	0.99954
3590.13	0.99952
3588.7	0.99948
3587.27	0.99943
3585.85	0.99938
3584.42	0.99936
3582.99	0.99935
3581.57	0.99933
3580.14	0.99929
3578.72	0.99922
3577.29	0.99914
3575.86	0.99909
3574.44	0.99909
3573.01	0.99913
3571.58	0.99918
3570.16	0.99919
3568.73	0.99915
3567.3	0.99907
3565.88	0.99898
3564.45	0.99893
3563.03	0.99894
3561.6	0.99899
3560.17	0.99906
3558.75	0.99911
3557.32	0.99912
3555.89	0.99911
3554.47	0.99909
3553.04	0.99909
3551.61	0.99909
3550.19	0.9991
3548.76	0.99911
3547.34	0.99912
3545.91	0.99912
3544.48	0.99913
3543.06	0.99916
3541.63	0.99919
3540.2	0.99924
3538.78	0.99926
3537.35	0.99927
3535.92	0.99926
3534.5	0.99924
3533.07	0.99921
3531.65	0.99917
3530.22	0.99915
3528.79	0.99915
3527.37	0.99918
3525.94	0.99923
3524.51	0.99931
3523.09	0.9994
3521.66	0.99949
3520.24	0.99959
3518.81	0.9997
3517.38	0.99979
3515.96	0.99987
3514.53	0.99992
3513.1	0.99993
3511.68	0.99993
3510.25	0.99991
3508.82	0.99991
3507.4	0.99991
3505.97	0.99992
3504.55	0.99993
3503.12	0.99994
3501.69	0.99995
3500.27	0.99997
3498.84	1.00002
3497.41	1.00007
3495.99	1.00013
3494.56	1.00018
3493.13	1.0002
3491.71	1.00019
3490.28	1.00014
3488.86	1.00009
3487.43	1.00004
3486	1.00001
3484.58	1
3483.15	0.99999
3481.72	0.99998
3480.3	0.99997
3478.87	0.99996
3477.44	0.99996
3476.02	0.99994
3474.59	0.9999
3473.17	0.99983
3471.74	0.99974
3470.31	0.99965
3468.89	0.99959
3467.46	0.99956
3466.03	0.99958
3464.61	0.99962
3463.18	0.99967
3461.75	0.99972
3460.33	0.99977
3458.9	0.99982
3457.48	0.99988
3456.05	0.99996
3454.62	1.00004
3453.2	1.00011
3451.77	1.00015
3450.34	1.00016
3448.92	1.00014
3447.49	1.00009
3446.06	1.00005
3444.64	1.00003
3443.21	1.00003
3441.79	1.00006
3440.36	1.0001
3438.93	1.00014
3437.51	1.00019
3436.08	1.00022
3434.65	1.00025
3433.23	1.00029
3431.8	1.0003
3430.37	1.00031
3428.95	1.0003
3427.52	1.00028
3426.1	1.00026
3424.67	1.00023
3423.24	1.00021
3421.82	1.00018
3420.39	1.00016
3418.96	1.00015
3417.54	1.00015
3416.11	1.00015
3414.69	1.00014
3413.26	1.00013
3411.83	1.0001
3410.41	1.00008
3408.98	1.00007
3407.55	1.00004
3406.13	0.99998
3404.7	0.99988
3403.27	0.99976
3401.85	0.99964
3400.42	0.99953
3399	0.99945
3397.57	0.99939
3396.14	0.99935
3394.72	0.99931
3393.29	0.99928
3391.86	0.99926
3390.44	0.99926
3389.01	0.99926
3387.58	0.99925
3386.16	0.99921
3384.73	0.99913
3383.31	0.99902
3381.88	0.99887
3380.45	0.9987
3379.03	0.99849
3377.6	0.99826
3376.17	0.998
3374.75	0.99772
3373.32	0.99742
3371.89	0.99713
3370.47	0.99683
3369.04	0.99656
3367.62	0.99629
3366.19	0.99602
3364.76	0.99571
3363.34	0.99536
3361.91	0.99495
3360.48	0.9945
3359.06	0.99402
3357.63	0.99352
3356.2	0.99299
3354.78	0.99245
3353.35	0.9919
3351.93	0.99135
3350.5	0.99083
3349.07	0.99034
3347.65	0.9899
3346.22	0.98947
3344.79	0.98902
3343.37	0.98855
3341.94	0.98805
3340.51	0.98754
3339.09	0.98701
3337.66	0.98649
3336.24	0.98596
3334.81	0.98543
3333.38	0.9849
3331.96	0.98437
3330.53	0.98384
3329.1	0.98332
3327.68	0.98283
3326.25	0.98235
3324.82	0.98191
3323.4	0.98148
3321.97	0.98106
3320.55	0.98064
3319.12	0.98019
3317.69	0.97972
3316.27	0.97922
3314.84	0.97871
3313.41	0.97817
3311.99	0.97761
3310.56	0.97705
3309.14	0.9765
3307.71	0.976
3306.28	0.97557
3304.86	0.9752
3303.43	0.97486
3302	0.97451
3300.58	0.97414
3299.15	0.97373
3297.72	0.97329
3296.3	0.97285
3294.87	0.97242
3293.45	0.97202
3292.02	0.97164
3290.59	0.97126
3289.17	0.97089
3287.74	0.97052
3286.31	0.97015
3284.89	0.96981
3283.46	0.9695
3282.03	0.96922
3280.61	0.96896
3279.18	0.96869
3277.76	0.96841
3276.33	0.96809
3274.9	0.96776
3273.48	0.96745
3272.05	0.96716
3270.62	0.96691
3269.2	0.96668
3267.77	0.96645
3266.34	0.96623
3264.92	0.96601
3263.49	0.96577
3262.07	0.96554
3260.64	0.96529
3259.21	0.96504
3257.79	0.96478
3256.36	0.96454
3254.93	0.9643
3253.51	0.96409
3252.08	0.96387
3250.65	0.96366
3249.23	0.96343
3247.8	0.9632
3246.38	0.96297
3244.95	0.96276
3243.52	0.96256
3242.1	0.96238
3240.67	0.96222
3239.24	0.96207
3237.82	0.96194
3236.39	0.96183
3234.96	0.96173
3233.54	0.96163
3232.11	0.96153
3230.69	0.96143
3229.26	0.96131
3227.83	0.96116
3226.41	0.961
3224.98	0.9608
3223.55	0.96057
3222.13	0.96031
3220.7	0.96001
3219.27	0.9597
3217.85	0.95938
3216.42	0.95908
3215	0.9588
3213.57	0.95855
3212.14	0.9583
3210.72	0.95804
3209.29	0.95778
3207.86	0.9575
3206.44	0.9572
3205.01	0.95689
3203.59	0.95653
3202.16	0.95614
3200.73	0.95569
3199.31	0.95521
3197.88	0.95473
3196.45	0.95428
3195.03	0.95388
3193.6	0.95352
3192.17	0.9532
3190.75	0.95289
3189.32	0.9526
3187.9	0.95233
3186.47	0.95207
3185.04	0.95182
3183.62	0.95158
3182.19	0.95133
3180.76	0.95105
3179.34	0.95075
3177.91	0.95045
3176.48	0.95016
3175.06	0.94991
3173.63	0.9497
3172.21	0.94953
3170.78	0.94941
3169.35	0.94932
3167.93	0.94926
3166.5	0.94921
3165.07	0.94918
3163.65	0.94915
3162.22	0.94911
3160.79	0.94906
3159.37	0.949
3157.94	0.94894
3156.52	0.94888
3155.09	0.94883
3153.66	0.94878
3152.24	0.94875
3150.81	0.94875
3149.38	0.94879
3147.96	0.94888
3146.53	0.94901
3145.1	0.94915
3143.68	0.94929
3142.25	0.94942
3140.83	0.94955
3139.4	0.94969
3137.97	0.94982
3136.55	0.94995
3135.12	0.95008
3133.69	0.95021
3132.27	0.95033
3130.84	0.95045
3129.41	0.95056
3127.99	0.95067
3126.56	0.95077
3125.14	0.95088
3123.71	0.95098
3122.28	0.95107
3120.86	0.95114
3119.43	0.95119
3118	0.95123
3116.58	0.95128
3115.15	0.95136
3113.72	0.95145
3112.3	0.95155
3110.87	0.95165
3109.45	0.95175
3108.02	0.95184
3106.59	0.95191
3105.17	0.95196
3103.74	0.95199
3102.31	0.95201
3100.89	0.95201
3099.46	0.95202
3098.04	0.95202
3096.61	0.95202
3095.18	0.95201
3093.76	0.95201
3092.33	0.95201
3090.9	0.95204
3089.48	0.95209
3088.05	0.95215
3086.62	0.9522
3085.2	0.95226
3083.77	0.95231
3082.35	0.95238
3080.92	0.95247
3079.49	0.9526
3078.07	0.95275
3076.64	0.95292
3075.21	0.9531
3073.79	0.95328
3072.36	0.95346
3070.93	0.95364
3069.51	0.95382
3068.08	0.95401
3066.66	0.95422
3065.23	0.95443
3063.8	0.95466
3062.38	0.95489
3060.95	0.95513
3059.52	0.95538
3058.1	0.95563
3056.67	0.95588
3055.24	0.95615
3053.82	0.95645
3052.39	0.95677
3050.97	0.9571
3049.54	0.95743
3048.11	0.95774
3046.69	0.95803
3045.26	0.9583
3043.83	0.95857
3042.41	0.95886
3040.98	0.95917
3039.55	0.95949
3038.13	0.95981
3036.7	0.96014
3035.28	0.96048
3033.85	0.96083
3032.42	0.9612
3031	0.96158
3029.57	0.96197
3028.14	0.96235
3026.72	0.96273
3025.29	0.9631
3023.86	0.96347
3022.44	0.96383
3021.01	0.9642
3019.59	0.96457
3018.16	0.96494
3016.73	0.96531
3015.31	0.96568
3013.88	0.96606
3012.45	0.96646
3011.03	0.96686
3009.6	0.96728
3008.17	0.96771
3006.75	0.96815
3005.32	0.9686
3003.9	0.96906
3002.47	0.96954
3001.04	0.97004
2999.62	0.97055
2998.19	0.97107
2996.76	0.97161
2995.34	0.97216
2993.91	0.97275
2992.49	0.97339
2991.06	0.97409
2989.63	0.97487
2988.21	0.97574
2986.78	0.97671
2985.35	0.9778
2983.93	0.979
2982.5	0.9803
2981.07	0.98168
2979.65	0.98304
2978.22	0.98431
2976.8	0.98538
2975.37	0.98616
2973.94	0.9866
2972.52	0.98668
2971.09	0.98646
2969.66	0.98602
2968.24	0.98543
2966.81	0.9848
2965.38	0.98419
2963.96	0.98368
2962.53	0.98328
2961.11	0.98301
2959.68	0.98286
2958.25	0.98278
2956.83	0.98276
2955.4	0.98276
2953.97	0.98278
2952.55	0.98282
2951.12	0.98292
2949.69	0.98308
2948.27	0.98334
2946.84	0.98368
2945.42	0.98411
2943.99	0.98461
2942.56	0.98515
2941.14	0.98572
2939.71	0.98632
2938.28	0.98694
2936.86	0.98759
2935.43	0.98828
2934	0.98901
2932.58	0.98976
2931.15	0.99053
2929.73	0.99131
2928.3	0.99209
2926.87	0.99289
2925.45	0.99372
2924.02	0.9946
2922.59	0.99552
2921.17	0.99642
2919.74	0.99718
2918.31	0.9976
2916.89	0.9975
2915.46	0.99685
2914.04	0.99576
2912.61	0.99446
2911.18	0.99323
2909.76	0.99229
2908.33	0.99173
2906.9	0.99151
2905.48	0.9915
2904.05	0.9916
2902.62	0.99173
2901.2	0.99186
2899.77	0.99196
2898.35	0.99204
2896.92	0.9921
2895.49	0.99215
2894.07	0.99219
2892.64	0.99223
2891.21	0.99229
2889.79	0.99235
2888.36	0.99243
2886.94	0.99253
2885.51	0.99264
2884.08	0.99278
2882.66	0.99294
2881.23	0.99311
2879.8	0.99329
2878.38	0.99345
2876.95	0.99357
2875.52	0.99366
2874.1	0.99369
2872.67	0.99369
2871.25	0.99366
2869.82	0.99363
2868.39	0.99362
2866.97	0.99367
2865.54	0.99377
2864.11	0.99395
2862.69	0.99421
2861.26	0.99451
2859.83	0.99486
2858.41	0.99525
2856.98	0.9957
2855.56	0.9963
2854.13	0.99708
2852.7	0.99797
2851.28	0.99875
2849.85	0.99915
2848.42	0.99899
2847	0.99825
2845.57	0.99711
2844.14	0.99587
2842.72	0.99481
2841.29	0.99411
2839.87	0.99374
2838.44	0.99362
2837.01	0.99364
2835.59	0.99372
2834.16	0.99381
2832.73	0.99388
2831.31	0.99391
2829.88	0.99392
2828.45	0.99391
2827.03	0.9939
2825.6	0.99391
2824.18	0.99394
2822.75	0.99399
2821.32	0.99407
2819.9	0.99418
2818.47	0.99432
2817.04	0.99447
2815.62	0.99462
2814.19	0.99477
2812.76	0.99489
2811.34	0.99498
2809.91	0.99504
2808.49	0.99507
2807.06	0.99508
2805.63	0.99507
2804.21	0.99505
2802.78	0.99502
2801.35	0.995
2799.93	0.995
2798.5	0.99502
2797.07	0.99507
2795.65	0.99514
2794.22	0.99524
2792.8	0.99535
2791.37	0.99546
2789.94	0.99558
2788.52	0.99569
2787.09	0.99578
2785.66	0.99584
2784.24	0.99585
2782.81	0.99582
2781.39	0.99577
2779.96	0.99571
2778.53	0.99565
2777.11	0.99563
2775.68	0.99564
2774.25	0.99569
2772.83	0.99578
2771.4	0.9959
2769.97	0.99604
2768.55	0.99617
2767.12	0.99628
2765.7	0.99637
2764.27	0.99643
2762.84	0.99647
2761.42	0.99646
2759.99	0.99642
2758.56	0.99634
2757.14	0.99626
2755.71	0.99618
2754.28	0.99612
2752.86	0.99609
2751.43	0.9961
2750.01	0.99615
2748.58	0.99622
2747.15	0.99631
2745.73	0.99641
2744.3	0.9965
2742.87	0.99657
2741.45	0.9966
2740.02	0.9966
2738.59	0.99656
2737.17	0.9965
2735.74	0.99642
2734.32	0.99634
2732.89	0.99628
2731.46	0.99623
2730.04	0.99622
2728.61	0.99623
2727.18	0.99627
2725.76	0.99633
2724.33	0.99639
2722.9	0.99647
2721.48	0.99654
2720.05	0.99661
2718.63	0.99667
2717.2	0.99672
2715.77	0.99677
2714.35	0.99679
2712.92	0.9968
2711.49	0.99679
2710.07	0.99676
2708.64	0.99673
2707.21	0.99671
2705.79	0.99673
2704.36	0.99677
2702.94	0.99685
2701.51	0.99695
2700.08	0.99706
2698.66	0.99718
2697.23	0.9973
2695.8	0.99741
2694.38	0.99751
2692.95	0.99759
2691.52	0.99764
2690.1	0.99765
2688.67	0.99764
2687.25	0.99761
2685.82	0.99758
2684.39	0.99758
2682.97	0.99762
2681.54	0.99769
2680.11	0.9978
2678.69	0.99794
2677.26	0.99809
2675.84	0.99825
2674.41	0.9984
2672.98	0.99852
2671.56	0.99862
2670.13	0.99869
2668.7	0.99873
2667.28	0.99875
2665.85	0.99874
2664.42	0.99872
2663	0.99871
2661.57	0.99872
2660.15	0.99877
2658.72	0.99886
2657.29	0.99898
2655.87	0.99912
2654.44	0.99925
2653.01	0.99937
2651.59	0.99947
2650.16	0.99953
2648.73	0.99956
2647.31	0.99957
2645.88	0.99957
2644.46	0.99956
2643.03	0.99955
2641.6	0.99955
2640.18	0.99956
2638.75	0.9996
2637.32	0.99965
2635.9	0.9997
2634.47	0.99975
2633.04	0.99981
2631.62	0.99987
2630.19	0.99994
2628.77	1
2627.34	1.00005
2625.91	1.00007
2624.49	1.00007
2623.06	1.00005
2621.63	1.00002
2620.21	0.99997
2618.78	0.99991
2617.35	0.99986
2615.93	0.99981
2614.5	0.99979
2613.08	0.99979
2611.65	0.99983
2610.22	0.99989
2608.8	0.99996
2607.37	1.00003
2605.94	1.0001
2604.52	1.00016
2603.09	1.00019
2601.66	1.00018
2600.24	1.00011
2598.81	1.00001
2597.39	0.99989
2595.96	0.99977
2594.53	0.99967
2593.11	0.99961
2591.68	0.9996
2590.25	0.99962
2588.83	0.99967
2587.4	0.99974
2585.97	0.99982
2584.55	0.9999
2583.12	0.99996
2581.7	1
2580.27	1
2578.84	0.99996
2577.42	0.9999
2575.99	0.99983
2574.56	0.99975
2573.14	0.99967
2571.71	0.99961
2570.29	0.99956
2568.86	0.99953
2567.43	0.99952
2566.01	0.99954
2564.58	0.99957
2563.15	0.99961
2561.73	0.99967
2560.3	0.99973
2558.87	0.99978
2557.45	0.99982
2556.02	0.99984
2554.6	0.99984
2553.17	0.9998
2551.74	0.99974
2550.32	0.99966
2548.89	0.99956
2547.46	0.99947
2546.04	0.9994
2544.61	0.99936
2543.18	0.99936
2541.76	0.9994
2540.33	0.99946
2538.91	0.99955
2537.48	0.99964
2536.05	0.99972
2534.63	0.99978
2533.2	0.99982
2531.77	0.99981
2530.35	0.99977
2528.92	0.9997
2527.49	0.99961
2526.07	0.99952
2524.64	0.99943
2523.22	0.99936
2521.79	0.99933
2520.36	0.99935
2518.94	0.99941
2517.51	0.9995
2516.08	0.99961
2514.66	0.9997
2513.23	0.99976
2511.8	0.99979
2510.38	0.9998
2508.95	0.99977
2507.53	0.99972
2506.1	0.99964
2504.67	0.99955
2503.25	0.99944
2501.82	0.99935
2500.39	0.99928
2498.97	0.99925
2497.54	0.99924
2496.11	0.99925
2494.69	0.99926
2493.26	0.99926
2491.84	0.99924
2490.41	0.9992
2488.98	0.99914
2487.56	0.99906
2486.13	0.99897
2484.7	0.99887
2483.28	0.99877
2481.85	0.99866
2480.42	0.99857
2479	0.99851
2477.57	0.99846
2476.15	0.99844
2474.72	0.99845
2473.29	0.99849
2471.87	0.99854
2470.44	0.99861
2469.01	0.99866
2467.59	0.99868
2466.16	0.99867
2464.74	0.99862
2463.31	0.99856
2461.88	0.99851
2460.46	0.99848
2459.03	0.99849
2457.6	0.99852
2456.18	0.99858
2454.75	0.99865
2453.32	0.99871
2451.9	0.99878
2450.47	0.99885
2449.05	0.9989
2447.62	0.99894
2446.19	0.99896
2444.77	0.99896
2443.34	0.99894
2441.91	0.99891
2440.49	0.99889
2439.06	0.99888
2437.63	0.99889
2436.21	0.99892
2434.78	0.99897
2433.36	0.99905
2431.93	0.99915
2430.5	0.99925
2429.08	0.99933
2427.65	0.9994
2426.22	0.99943
2424.8	0.99945
2423.37	0.99945
2421.94	0.99944
2420.52	0.99942
2419.09	0.9994
2417.67	0.99937
2416.24	0.99935
2414.81	0.99934
2413.39	0.99934
2411.96	0.99935
2410.53	0.99937
2409.11	0.99938
2407.68	0.99939
2406.25	0.9994
2404.83	0.99941
2403.4	0.99943
2401.98	0.99946
2400.55	0.99951
2399.12	0.99955
2397.7	0.99959
2396.27	0.99962
2394.84	0.99963
2393.42	0.99964
2391.99	0.99966
2390.56	0.9997
2389.14	0.99978
2387.71	0.99989
2386.29	1.00002
2384.86	1.00016
2383.43	1.00029
2382.01	1.00044
2380.58	1.00059
2379.15	1.00073
2377.73	1.00086
2376.3	1.00101
2374.87	1.0012
2373.45	1.00143
2372.02	1.00169
2370.6	1.002
2369.17	1.00236
2367.74	1.00275
2366.32	1.00316
2364.89	1.00361
2363.46	1.00401
2362.04	1.00417
2360.61	1.00392
2359.19	1.00317
2357.76	1.00203
2356.33	1.0009
2354.91	1.00034
2353.48	1.0007
2352.05	1.00178
2350.63	1.00295
2349.2	1.00355
2347.77	1.0033
2346.35	1.00238
2344.92	1.0013
2343.5	1.00064
2342.07	1.00065
2340.64	1.00114
2339.22	1.00164
2337.79	1.00187
2336.36	1.0018
2334.94	1.00155
2333.51	1.00122
2332.08	1.0009
2330.66	1.00064
2329.23	1.00047
2327.81	1.00034
2326.38	1.00021
2324.95	1
2323.53	0.99971
2322.1	0.99939
2320.67	0.99914
2319.25	0.99901
2317.82	0.99898
2316.39	0.99898
2314.97	0.99891
2313.54	0.99872
2312.12	0.99846
2310.69	0.99822
2309.26	0.99805
2307.84	0.99797
2306.41	0.99792
2304.98	0.99788
2303.56	0.99783
2302.13	0.99778
2300.7	0.99774
2299.28	0.99774
2297.85	0.99776
2296.43	0.9978
2295	0.99785
2293.57	0.99789
2292.15	0.9979
2290.72	0.99788
2289.29	0.99782
2287.87	0.99774
2286.44	0.99765
2285.01	0.99756
2283.59	0.99749
2282.16	0.99744
2280.74	0.99742
2279.31	0.99742
2277.88	0.99746
2276.46	0.99753
2275.03	0.99761
2273.6	0.9977
2272.18	0.99777
2270.75	0.99779
2269.32	0.99777
2267.9	0.99771
2266.47	0.99762
2265.05	0.99751
2263.62	0.9974
2262.19	0.99731
2260.77	0.99724
2259.34	0.9972
2257.91	0.99719
2256.49	0.9972
2255.06	0.99722
2253.64	0.99725
2252.21	0.99728
2250.78	0.99733
2249.36	0.99737
2247.93	0.9974
2246.5	0.99743
2245.08	0.99742
2243.65	0.99739
2242.22	0.99733
2240.8	0.99725
2239.37	0.99716
2237.95	0.99706
2236.52	0.99699
2235.09	0.99693
2233.67	0.9969
2232.24	0.9969
2230.81	0.99692
2229.39	0.99696
2227.96	0.99702
2226.53	0.99708
2225.11	0.99713
2223.68	0.99716
2222.26	0.99715
2220.83	0.99709
2219.4	0.99699
2217.98	0.99685
2216.55	0.99669
2215.12	0.99652
2213.7	0.99637
2212.27	0.99624
2210.84	0.99614
2209.42	0.99608
2207.99	0.99605
2206.57	0.99604
2205.14	0.99604
2203.71	0.99603
2202.29	0.996
2200.86	0.99593
2199.43	0.99582
2198.01	0.99568
2196.58	0.99551
2195.15	0.99533
2193.73	0.99515
2192.3	0.99498
2190.88	0.99482
2189.45	0.99467
2188.02	0.99452
2186.6	0.99438
2185.17	0.99425
2183.74	0.99411
2182.32	0.99398
2180.89	0.99386
2179.46	0.99376
2178.04	0.99367
2176.61	0.99359
2175.19	0.99352
2173.76	0.99345
2172.33	0.99336
2170.91	0.99326
2169.48	0.99313
2168.05	0.99298
2166.63	0.99282
2165.2	0.99267
2163.77	0.99254
2162.35	0.99243
2160.92	0.99234
2159.5	0.99227
2158.07	0.99222
2156.64	0.99218
2155.22	0.99215
2153.79	0.99209
2152.36	0.992
2150.94	0.99187
2149.51	0.9917
2148.09	0.99152
2146.66	0.99133
2145.23	0.99116
2143.81	0.99102
2142.38	0.99094
2140.95	0.9909
2139.53	0.99091
2138.1	0.99094
2136.67	0.99097
2135.25	0.99098
2133.82	0.99094
2132.4	0.99085
2130.97	0.99072
2129.54	0.99057
2128.12	0.99044
2126.69	0.99036
2125.26	0.99035
2123.84	0.99041
2122.41	0.99055
2120.98	0.99076
2119.56	0.991
2118.13	0.99125
2116.71	0.99149
2115.28	0.99168
2113.85	0.9918
2112.43	0.99185
2111	0.99183
2109.57	0.99178
2108.15	0.99174
2106.72	0.99174
2105.29	0.99181
2103.87	0.99194
2102.44	0.99214
2101.02	0.99237
2099.59	0.99262
2098.16	0.99287
2096.74	0.99309
2095.31	0.99327
2093.88	0.9934
2092.46	0.99349
2091.03	0.99355
2089.6	0.9936
2088.18	0.99364
2086.75	0.99368
2085.33	0.99373
2083.9	0.99379
2082.47	0.99386
2081.05	0.99393
2079.62	0.994
2078.19	0.99407
2076.77	0.99413
2075.34	0.99418
2073.91	0.99421
2072.49	0.99422
2071.06	0.99423
2069.64	0.99425
2068.21	0.99427
2066.78	0.99428
2065.36	0.99428
2063.93	0.99425
2062.5	0.99418
2061.08	0.99408
2059.65	0.99397
2058.22	0.99388
2056.8	0.99382
2055.37	0.99382
2053.95	0.99388
2052.52	0.99398
2051.09	0.99413
2049.67	0.99429
2048.24	0.99444
2046.81	0.99455
2045.39	0.99461
2043.96	0.99461
2042.54	0.99456
2041.11	0.99449
2039.68	0.99444
2038.26	0.99443
2036.83	0.99451
2035.4	0.99467
2033.98	0.99491
2032.55	0.99521
2031.12	0.99552
2029.7	0.99582
2028.27	0.99606
2026.85	0.99622
2025.42	0.9963
2023.99	0.99631
2022.57	0.99629
2021.14	0.99626
2019.71	0.99626
2018.29	0.99632
2016.86	0.99646
2015.43	0.99667
2014.01	0.99693
2012.58	0.99721
2011.16	0.99747
2009.73	0.99769
2008.3	0.99784
2006.88	0.99793
2005.45	0.99797
2004.02	0.99799
2002.6	0.99801
2001.17	0.99804
1999.74	0.9981
1998.32	0.99818
1996.89	0.99829
1995.47	0.9984
1994.04	0.9985
1992.61	0.99858
1991.19	0.99863
1989.76	0.99865
1988.33	0.99863
1986.91	0.99859
1985.48	0.99855
1984.05	0.99853
1982.63	0.99854
1981.2	0.99857
1979.78	0.99863
1978.35	0.99869
1976.92	0.99872
1975.5	0.99872
1974.07	0.99866
1972.64	0.99856
1971.22	0.99844
1969.79	0.99831
1968.36	0.99822
1966.94	0.99819
1965.51	0.99822
1964.09	0.99832
1962.66	0.99847
1961.23	0.99864
1959.81	0.9988
1958.38	0.99893
1956.95	0.999
1955.53	0.99901
1954.1	0.99898
1952.67	0.99893
1951.25	0.99889
1949.82	0.99889
1948.4	0.99896
1946.97	0.99909
1945.54	0.99928
1944.12	0.99949
1942.69	0.99969
1941.26	0.99985
1939.84	0.99996
1938.41	1.00001
1936.99	1
1935.56	0.99994
1934.13	0.99988
1932.71	0.99982
1931.28	0.99978
1929.85	0.99978
1928.43	0.99983
1927	0.9999
1925.57	0.99998
1924.15	1.00004
1922.72	1.00007
1921.3	1.00006
1919.87	1.00002
1918.44	0.99995
1917.02	0.99987
1915.59	0.99978
1914.16	0.9997
1912.74	0.99962
1911.31	0.99955
1909.88	0.99945
1908.46	0.99939
1907.03	0.99937
1905.61	0.99941
1904.18	0.99949
1902.75	0.99959
1901.33	0.9997
1899.9	0.99978
1898.47	0.99981
1897.05	0.99984
1895.62	0.99987
1894.19	0.9999
1892.77	0.99993
1891.34	0.99995
1889.92	0.99996
1888.49	0.99992
1887.06	0.99985
1885.64	0.99976
1884.21	0.99964
1882.78	0.99954
1881.36	0.99948
1879.93	0.99947
1878.5	0.99953
1877.08	0.99963
1875.65	0.99976
1874.23	0.99989
1872.8	0.99997
1871.37	0.99995
1869.95	0.9998
1868.52	0.99953
1867.09	0.99917
1865.67	0.99875
1864.24	0.99834
1862.81	0.99797
1861.39	0.99768
1859.96	0.99747
1858.54	0.99735
1857.11	0.99729
1855.68	0.99724
1854.26	0.99715
1852.83	0.99697
1851.4	0.99667
1849.98	0.99621
1848.55	0.99559
1847.12	0.99483
1845.7	0.99398
1844.27	0.9931
1842.85	0.99228
1841.42	0.99157
1839.99	0.99098
1838.57	0.99049
1837.14	0.99007
1835.71	0.98965
1834.29	0.98918
1832.86	0.98863
1831.44	0.98797
1830.01	0.98721
1828.58	0.98635
1827.16	0.98543
1825.73	0.9845
1824.3	0.98357
1822.88	0.98266
1821.45	0.98175
1820.02	0.98086
1818.6	0.97996
1817.17	0.97906
1815.75	0.97815
1814.32	0.97722
1812.89	0.9763
1811.47	0.97539
1810.04	0.97451
1808.61	0.97366
1807.19	0.97283
1805.76	0.972
1804.33	0.9711
1802.91	0.97011
1801.48	0.969
1800.06	0.96779
1798.63	0.96653
1797.2	0.96524
1795.78	0.96392
1794.35	0.9626
1792.92	0.96132
1791.5	0.96013
1790.07	0.95906
1788.64	0.9581
1787.22	0.95721
1785.79	0.95632
1784.37	0.95533
1782.94	0.9542
1781.51	0.95294
1780.09	0.95157
1778.66	0.95012
1777.23	0.94863
1775.81	0.94709
1774.38	0.94555
1772.95	0.94406
1771.53	0.94266
1770.1	0.9414
1768.68	0.94029
1767.25	0.93929
1765.82	0.93829
1764.4	0.9372
1762.97	0.93597
1761.54	0.93458
1760.12	0.93307
1758.69	0.93149
1757.26	0.9299
1755.84	0.92832
1754.41	0.92674
1752.99	0.92515
1751.56	0.92357
1750.13	0.922
1748.71	0.92046
1747.28	0.91896
1745.85	0.9175
1744.43	0.91601
1743	0.91446
1741.57	0.91284
1740.15	0.91116
1738.72	0.90939
1737.3	0.90749
1735.87	0.90544
1734.44	0.90325
1733.02	0.90097
1731.59	0.89865
1730.16	0.89635
1728.74	0.89407
1727.31	0.89179
1725.89	0.88946
1724.46	0.88709
1723.03	0.8847
1721.61	0.88222
1720.18	0.87955
1718.75	0.87664
1717.33	0.8735
1715.9	0.8702
1714.47	0.86683
1713.05	0.86346
1711.62	0.86008
1710.2	0.85662
1708.77	0.85305
1707.34	0.84946
1705.92	0.84594
1704.49	0.84256
1703.06	0.83934
1701.64	0.83631
1700.21	0.83345
1698.78	0.83076
1697.36	0.82823
1695.93	0.82593
1694.51	0.82385
1693.08	0.82193
1691.65	0.82012
1690.23	0.8184
1688.8	0.81671
1687.37	0.815
1685.95	0.81331
1684.52	0.81172
1683.09	0.81032
1681.67	0.80918
1680.24	0.80828
1678.82	0.80756
1677.39	0.80688
1675.96	0.80616
1674.54	0.80535
1673.11	0.80444
1671.68	0.80347
1670.26	0.80246
1668.83	0.80144
1667.4	0.80039
1665.98	0.7993
1664.55	0.79817
1663.13	0.797
1661.7	0.79583
1660.27	0.79472
1658.85	0.79371
1657.42	0.79276
1655.99	0.79178
1654.57	0.79074
1653.14	0.7897
1651.71	0.78871
1650.29	0.78784
1648.86	0.78712
1647.44	0.78655
1646.01	0.78607
1644.58	0.78566
1643.16	0.78535
1641.73	0.7852
1640.3	0.78522
1638.88	0.78542
1637.45	0.78581
1636.02	0.78642
1634.6	0.78729
1633.17	0.78841
1631.75	0.78976
1630.32	0.79129
1628.89	0.79295
1627.47	0.79469
1626.04	0.7965
1624.61	0.79835
1623.19	0.80023
1621.76	0.80213
1620.34	0.80408
1618.91	0.8061
1617.48	0.80818
1616.06	0.81031
1614.63	0.81248
1613.2	0.81468
1611.78	0.81688
1610.35	0.81905
1608.92	0.8212
1607.5	0.82331
1606.07	0.82535
1604.65	0.8273
1603.22	0.82915
1601.79	0.83088
1600.37	0.83245
1598.94	0.83381
1597.51	0.83488
1596.09	0.8356
1594.66	0.83589
1593.23	0.83569
1591.81	0.83501
1590.38	0.83387
1588.96	0.83236
1587.53	0.83057
1586.1	0.82864
1584.68	0.82669
1583.25	0.82481
1581.82	0.82304
1580.4	0.82137
1578.97	0.81974
1577.54	0.81815
1576.12	0.81662
1574.69	0.81518
1573.27	0.81388
1571.84	0.81277
1570.41	0.81186
1568.99	0.81118
1567.56	0.81074
1566.13	0.81058
1564.71	0.81068
1563.28	0.811
1561.85	0.81145
1560.43	0.81197
1559	0.81251
1557.58	0.81306
1556.15	0.81361
1554.72	0.81415
1553.3	0.81468
1551.87	0.81522
1550.44	0.81581
1549.02	0.81651
1547.59	0.81738
1546.16	0.81848
1544.74	0.81982
1543.31	0.82138
1541.89	0.82309
1540.46	0.82487
1539.03	0.82664
1537.61	0.82835
1536.18	0.83
1534.75	0.83161
1533.33	0.83324
1531.9	0.83491
1530.47	0.83665
1529.05	0.83843
1527.62	0.84021
1526.2	0.84195
1524.77	0.8436
1523.34	0.84512
1521.92	0.84645
1520.49	0.84755
1519.06	0.8484
1517.64	0.849
1516.21	0.84936
1514.79	0.84951
1513.36	0.84949
1511.93	0.84929
1510.51	0.84887
1509.08	0.8482
1507.65	0.84731
1506.23	0.84626
1504.8	0.84512
1503.37	0.84395
1501.95	0.84275
1500.52	0.84151
1499.1	0.84022
1497.67	0.83893
1496.24	0.83774
1494.82	0.83671
1493.39	0.83588
1491.96	0.83519
1490.54	0.83456
1489.11	0.83392
1487.68	0.83321
1486.26	0.83241
1484.83	0.83153
1483.41	0.83057
1481.98	0.82954
1480.55	0.82849
1479.13	0.82744
1477.7	0.82641
1476.27	0.82537
1474.85	0.82426
1473.42	0.82308
1471.99	0.82183
1470.57	0.82053
1469.14	0.8192
1467.72	0.81785
1466.29	0.81653
1464.86	0.81527
1463.44	0.81415
1462.01	0.81326
1460.58	0.81268
1459.16	0.81248
1457.73	0.81267
1456.3	0.81319
1454.88	0.81399
1453.45	0.81497
1452.03	0.816
1450.6	0.81696
1449.17	0.81777
1447.75	0.81836
1446.32	0.81873
1444.89	0.81887
1443.47	0.81881
1442.04	0.81855
1440.61	0.81807
1439.19	0.81738
1437.76	0.8165
1436.34	0.81547
1434.91	0.81435
1433.48	0.81317
1432.06	0.81198
1430.63	0.81082
1429.2	0.80969
1427.78	0.80863
1426.35	0.80767
1424.92	0.80681
1423.5	0.80603
1422.07	0.80525
1420.65	0.80442
1419.22	0.80352
1417.79	0.80254
1416.37	0.80148
1414.94	0.80038
1413.51	0.79928
1412.09	0.79825
1410.66	0.79739
1409.24	0.79683
1407.81	0.79668
1406.38	0.79703
1404.96	0.79788
1403.53	0.79919
1402.1	0.80086
1400.68	0.80278
1399.25	0.80487
1397.82	0.80707
1396.4	0.80939
1394.97	0.81186
1393.55	0.8146
1392.12	0.81783
1390.69	0.82178
1389.27	0.82655
1387.84	0.83189
1386.41	0.83728
1384.99	0.8421
1383.56	0.84594
1382.13	0.84873
1380.71	0.85076
1379.28	0.85254
1377.86	0.85452
1376.43	0.8569
1375	0.85964
1373.58	0.86262
1372.15	0.86576
1370.72	0.86904
1369.3	0.87243
1367.87	0.87588
1366.44	0.87933
1365.02	0.88269
1363.59	0.88588
1362.17	0.88879
1360.74	0.89138
1359.31	0.89359
1357.89	0.89542
1356.46	0.89688
1355.03	0.89797
1353.61	0.89865
1352.18	0.89883
1350.75	0.89836
1349.33	0.89706
1347.9	0.89473
1346.48	0.89125
1345.05	0.8866
1343.62	0.88083
1342.2	0.8742
1340.77	0.86706
1339.34	0.85988
1337.92	0.8531
1336.49	0.84708
1335.06	0.84201
1333.64	0.83791
1332.21	0.83466
1330.79	0.83207
1329.36	0.82995
1327.93	0.82812
1326.51	0.82648
1325.08	0.82496
1323.65	0.82357
1322.23	0.82236
1320.8	0.82147
1319.37	0.82102
1317.95	0.82116
1316.52	0.82201
1315.1	0.82359
1313.67	0.82584
1312.24	0.82863
1310.82	0.83178
1309.39	0.8351
1307.96	0.83841
1306.54	0.8416
1305.11	0.84459
1303.69	0.84734
1302.26	0.84984
1300.83	0.85207
1299.41	0.85403
1297.98	0.85567
1296.55	0.85696
1295.13	0.85787
1293.7	0.85836
1292.27	0.85844
1290.85	0.85814
1289.42	0.85751
1288	0.85663
1286.57	0.8556
1285.14	0.8545
1283.72	0.85342
1282.29	0.85242
1280.86	0.85149
1279.44	0.85058
1278.01	0.84959
1276.58	0.84843
1275.16	0.84701
1273.73	0.84531
1272.31	0.84332
1270.88	0.84111
1269.45	0.83875
1268.03	0.83632
1266.6	0.83385
1265.17	0.83137
1263.75	0.82887
1262.32	0.82631
1260.89	0.82367
1259.47	0.82095
1258.04	0.81814
1256.62	0.81528
1255.19	0.81242
1253.76	0.8096
1252.34	0.8069
1250.91	0.80438
1249.48	0.80208
1248.06	0.80001
1246.63	0.79816
1245.2	0.79648
1243.78	0.79493
1242.35	0.79348
1240.93	0.79214
1239.5	0.79097
1238.07	0.79007
1236.65	0.78953
1235.22	0.78948
1233.79	0.78999
1232.37	0.79109
1230.94	0.79277
1229.51	0.79493
1228.09	0.79746
1226.66	0.80019
1225.24	0.80298
1223.81	0.80569
1222.38	0.80822
1220.96	0.81052
1219.53	0.81254
1218.1	0.8143
1216.68	0.81577
1215.25	0.81699
1213.82	0.81794
1212.4	0.81866
1210.97	0.81918
1209.55	0.81955
1208.12	0.81985
1206.69	0.82014
1205.27	0.82047
1203.84	0.82089
1202.41	0.82145
1200.99	0.82219
1199.56	0.82315
1198.14	0.82436
1196.71	0.82583
1195.28	0.82753
1193.86	0.8294
1192.43	0.83133
1191	0.83324
1189.58	0.83503
1188.15	0.83664
1186.72	0.83807
1185.3	0.83934
1183.87	0.84055
1182.45	0.84177
1181.02	0.8431
1179.59	0.84458
1178.17	0.84618
1176.74	0.84786
1175.31	0.84952
1173.89	0.85104
1172.46	0.85234
1171.03	0.85338
1169.61	0.85414
1168.18	0.8547
1166.76	0.85518
1165.33	0.8557
1163.9	0.85639
1162.48	0.85732
1161.05	0.85847
1159.62	0.85979
1158.2	0.86112
1156.77	0.86228
1155.34	0.86312
1153.92	0.86352
1152.49	0.8635
1151.07	0.86316
1149.64	0.8627
1148.21	0.86236
1146.79	0.86232
[truncated: 524 more rows]

## Sheet: B-C3N4-12 MPa
3998.04	0.95629
3996.62	0.95879
3995.19	0.96129
3993.76	0.96378
3992.34	0.96628
3990.91	0.96877
3989.49	0.97126
3988.06	0.97375
3986.63	0.97624
3985.21	0.97872
3983.78	0.98121
3982.35	0.9821
3980.93	0.98298
3979.5	0.98385
3978.08	0.98468
3976.65	0.98543
3975.22	0.98612
3973.8	0.98679
3972.37	0.98746
3970.94	0.98814
3969.52	0.98883
3968.09	0.98952
3966.66	0.99022
3965.24	0.99094
3963.81	0.99165
3962.39	0.99235
3960.96	0.99303
3959.53	0.9937
3958.11	0.99438
3956.68	0.99504
3955.25	0.99567
3953.83	0.99625
3952.4	0.99679
3950.97	0.99731
3949.55	0.99783
3948.12	0.99835
3946.7	0.99889
3945.27	0.99945
3943.84	1
3942.42	1.00053
3940.99	1.00102
3939.56	1.00145
3938.14	1.00183
3936.71	1.00215
3935.28	1.00245
3933.86	1.00274
3932.43	1.00304
3931.01	1.00337
3929.58	1.0037
3928.15	1.004
3926.73	1.00426
3925.3	1.00446
3923.87	1.00464
3922.45	1.00483
3921.02	1.00503
3919.6	1.0052
3918.17	1.00529
3916.74	1.00525
3915.32	1.0051
3913.89	1.00484
3912.46	1.0045
3911.04	1.00415
3909.61	1.00384
3908.18	1.00361
3906.76	1.00343
3905.33	1.00322
3903.91	1.00299
3902.48	1.00276
3901.05	1.00256
3899.63	1.00238
3898.2	1.00218
3896.77	1.00195
3895.35	1.00168
3893.92	1.00138
3892.49	1.00105
3891.07	1.00071
3889.64	1.00036
3888.22	1
3886.79	0.99965
3885.36	0.99927
3883.94	0.99889
3882.51	0.99857
3881.08	0.99832
3879.66	0.9981
3878.23	0.99783
3876.8	0.99748
3875.38	0.99711
3873.95	0.99679
3872.53	0.99654
3871.1	0.99629
3869.67	0.99595
3868.25	0.99549
3866.82	0.99491
3865.39	0.99433
3863.97	0.99385
3862.54	0.99349
3861.11	0.99321
3859.69	0.99293
3858.26	0.9926
3856.84	0.99218
3855.41	0.99169
3853.98	0.99113
3852.56	0.9905
3851.13	0.9898
3849.7	0.98905
3848.28	0.9883
3846.85	0.98757
3845.43	0.98688
3844	0.98621
3842.57	0.98553
3841.15	0.98482
3839.72	0.98412
3838.29	0.9835
3836.87	0.98301
3835.44	0.98261
3834.01	0.98224
3832.59	0.98188
3831.16	0.98151
3829.74	0.98113
3828.31	0.98072
3826.88	0.9803
3825.46	0.97987
3824.03	0.97944
3822.6	0.97901
3821.18	0.97858
3819.75	0.97814
3818.32	0.97768
3816.9	0.97719
3815.47	0.97663
3814.05	0.97601
3812.62	0.97534
3811.19	0.97466
3809.77	0.97395
3808.34	0.97323
3806.91	0.97248
3805.49	0.97175
3804.06	0.97103
3802.63	0.97033
3801.21	0.96964
3799.78	0.96897
3798.36	0.96833
3796.93	0.96769
3795.5	0.967
3794.08	0.9662
3792.65	0.96528
3791.22	0.96426
3789.8	0.96316
3788.37	0.962
3786.95	0.96076
3785.52	0.9595
3784.09	0.95825
3782.67	0.95704
3781.24	0.95585
3779.81	0.95471
3778.39	0.95362
3776.96	0.95255
3775.53	0.95148
3774.11	0.95039
3772.68	0.94924
3771.26	0.94806
3769.83	0.94687
3768.4	0.94568
3766.98	0.94445
3765.55	0.94315
3764.12	0.94178
3762.7	0.9404
3761.27	0.93907
3759.84	0.9378
3758.42	0.93655
3756.99	0.93528
3755.57	0.93399
3754.14	0.93271
3752.71	0.93142
3751.29	0.93007
3749.86	0.92856
3748.43	0.92684
3747.01	0.92487
3745.58	0.92276
3744.15	0.92059
3742.73	0.91846
3741.3	0.91637
3739.88	0.91428
3738.45	0.91214
3737.02	0.90998
3735.6	0.90786
3734.17	0.90586
3732.74	0.90406
3731.32	0.90249
3729.89	0.90119
3728.46	0.9002
3727.04	0.8995
3725.61	0.89901
3724.19	0.89858
3722.76	0.89814
3721.33	0.89763
3719.91	0.89706
3718.48	0.89647
3717.05	0.89584
3715.63	0.89513
3714.2	0.89427
3712.78	0.89324
3711.35	0.89203
3709.92	0.89067
3708.5	0.88921
3707.07	0.88775
3705.64	0.88636
3704.22	0.88507
3702.79	0.88386
3701.36	0.88271
3699.94	0.88166
3698.51	0.88075
3697.09	0.88
3695.66	0.87947
3694.23	0.87914
3692.81	0.87899
3691.38	0.87889
3689.95	0.87871
3688.53	0.87843
3687.1	0.87812
3685.67	0.87785
3684.25	0.87766
3682.82	0.87755
3681.4	0.87754
3679.97	0.87768
3678.54	0.87796
3677.12	0.87835
3675.69	0.87875
3674.26	0.87912
3672.84	0.87947
3671.41	0.87985
3669.98	0.8803
3668.56	0.88089
3667.13	0.88163
3665.71	0.88245
3664.28	0.88317
3662.85	0.88368
3661.43	0.88401
3660	0.88437
3658.57	0.88493
3657.15	0.88574
3655.72	0.88677
3654.29	0.88802
3652.87	0.8895
3651.44	0.89119
3650.02	0.89305
3648.59	0.89502
3647.16	0.89706
3645.74	0.89908
3644.31	0.90099
3642.88	0.90275
3641.46	0.90446
3640.03	0.9063
3638.61	0.90826
3637.18	0.91018
3635.75	0.91186
3634.33	0.91328
3632.9	0.91461
3631.47	0.91608
3630.05	0.91782
3628.62	0.91984
3627.19	0.92208
3625.77	0.9245
3624.34	0.92707
3622.92	0.92973
3621.49	0.93242
3620.06	0.93511
3618.64	0.93776
3617.21	0.94033
3615.78	0.94278
3614.36	0.94513
3612.93	0.94749
3611.5	0.94987
3610.08	0.95217
3608.65	0.95427
3607.23	0.95613
3605.8	0.9578
3604.37	0.95945
3602.95	0.96117
3601.52	0.96299
3600.09	0.96485
3598.67	0.96669
3597.24	0.96849
3595.81	0.97023
3594.39	0.97193
3592.96	0.97364
3591.54	0.97543
3590.11	0.97733
3588.68	0.97932
3587.26	0.98136
3585.83	0.98342
3584.4	0.98548
3582.98	0.98746
3581.55	0.98933
3580.13	0.99113
3578.7	0.99293
3577.27	0.99474
3575.85	0.99647
3574.42	0.99797
3572.99	0.99919
3571.57	1.00012
3570.14	1.00077
3568.71	1.00118
3567.29	1.00136
3565.86	1.00132
3564.44	1.00106
3563.01	1.00062
3561.58	1
3560.16	0.99936
3558.73	0.99882
3557.3	0.99844
3555.88	0.99804
3554.45	0.99703
3553.02	0.99554
3551.6	0.99371
3550.17	0.99156
3548.75	0.98899
3547.32	0.98595
3545.89	0.98246
3544.47	0.97865
3543.04	0.97463
3541.61	0.97049
3540.19	0.96628
3538.76	0.96206
3537.33	0.95786
3535.91	0.95376
3534.48	0.94984
3533.06	0.94616
3531.63	0.94273
3530.2	0.93956
3528.78	0.93671
3527.35	0.93422
3525.92	0.9321
3524.5	0.93032
3523.07	0.92888
3521.64	0.92777
3520.22	0.92697
3518.79	0.92648
3517.37	0.92624
3515.94	0.92618
3514.51	0.92625
3513.09	0.92641
3511.66	0.92659
3510.23	0.92673
3508.81	0.92679
3507.38	0.92682
3505.96	0.92693
3504.53	0.92724
3503.1	0.92777
3501.68	0.92843
3500.25	0.92904
3498.82	0.92946
3497.4	0.92968
3495.97	0.92977
3494.54	0.92979
3493.12	0.92967
3491.69	0.92932
3490.27	0.9286
3488.84	0.92748
3487.41	0.92595
3485.99	0.92404
3484.56	0.92173
3483.13	0.91894
3481.71	0.91556
3480.28	0.91157
3478.85	0.90704
3477.43	0.90213
3476	0.89692
3474.58	0.89141
3473.15	0.88549
3471.72	0.87918
3470.3	0.87266
3468.87	0.86609
3467.44	0.85951
3466.02	0.85287
3464.59	0.84611
3463.16	0.83925
3461.74	0.8323
3460.31	0.8253
3458.89	0.81824
3457.46	0.81114
3456.03	0.80398
3454.61	0.7967
3453.18	0.78926
3451.75	0.78168
3450.33	0.77402
3448.9	0.7664
3447.47	0.75887
3446.05	0.75146
3444.62	0.74423
3443.2	0.7373
3441.77	0.73076
3440.34	0.72458
3438.92	0.71869
3437.49	0.71307
3436.06	0.70776
3434.64	0.70275
3433.21	0.69801
3431.79	0.69349
3430.36	0.68918
3428.93	0.68508
3427.51	0.6811
3426.08	0.6771
3424.65	0.67295
3423.23	0.66853
3421.8	0.6638
3420.37	0.65875
3418.95	0.6534
3417.52	0.64775
3416.1	0.64175
3414.67	0.63535
3413.24	0.6285
3411.82	0.62117
3410.39	0.61343
3408.96	0.60536
3407.54	0.59702
3406.11	0.58846
3404.68	0.57966
3403.26	0.57071
3401.83	0.56166
3400.41	0.55259
3398.98	0.5435
3397.55	0.53442
3396.13	0.52538
3394.7	0.5164
3393.27	0.50752
3391.85	0.49878
3390.42	0.49022
3388.99	0.48186
3387.57	0.47368
3386.14	0.46568
3384.72	0.45781
3383.29	0.45001
3381.86	0.4422
3380.44	0.43436
3379.01	0.42649
3377.58	0.41862
3376.16	0.41076
3374.73	0.40294
3373.31	0.3952
3371.88	0.38754
3370.45	0.37995
3369.03	0.37242
3367.6	0.36493
3366.17	0.3575
3364.75	0.35016
3363.32	0.34292
3361.89	0.33583
3360.47	0.32892
3359.04	0.32217
3357.62	0.31555
3356.19	0.30899
3354.76	0.30247
3353.34	0.29598
3351.91	0.28957
3350.48	0.28329
3349.06	0.27715
3347.63	0.27114
3346.2	0.26524
3344.78	0.25947
3343.35	0.25382
3341.93	0.24829
3340.5	0.24288
3339.07	0.2376
3337.65	0.23244
3336.22	0.22739
3334.79	0.22248
3333.37	0.21773
3331.94	0.21313
3330.51	0.20868
3329.09	0.20433
3327.66	0.20009
3326.24	0.19595
3324.81	0.19193
3323.38	0.18803
3321.96	0.18425
3320.53	0.18058
3319.1	0.177
3317.68	0.1735
3316.25	0.17009
3314.82	0.16674
3313.4	0.16343
3311.97	0.16017
3310.55	0.15696
3309.12	0.15384
3307.69	0.15082
3306.27	0.14791
3304.84	0.14509
3303.41	0.14231
3301.99	0.13955
3300.56	0.13682
3299.14	0.13412
3297.71	0.13147
3296.28	0.12888
3294.86	0.12637
3293.43	0.12392
3292	0.1215
3290.58	0.1191
3289.15	0.11671
3287.72	0.11437
3286.3	0.11209
3284.87	0.10988
3283.45	0.10774
3282.02	0.10566
3280.59	0.10363
3279.17	0.10164
3277.74	0.09966
3276.31	0.09768
3274.89	0.09571
3273.46	0.09375
3272.03	0.09182
3270.61	0.08993
3269.18	0.08809
3267.76	0.08631
3266.33	0.08456
3264.9	0.08282
3263.48	0.08105
3262.05	0.07926
3260.62	0.07751
3259.2	0.07583
3257.77	0.07426
3256.34	0.07276
3254.92	0.07131
3253.49	0.06988
3252.07	0.06846
3250.64	0.06706
3249.21	0.0657
3247.79	0.06439
3246.36	0.06314
3244.93	0.06198
3243.51	0.0609
3242.08	0.0599
3240.66	0.05896
3239.23	0.05809
3237.8	0.05725
3236.38	0.0564
3234.95	0.05552
3233.52	0.05462
3232.1	0.05375
3230.67	0.05292
3229.24	0.05213
3227.82	0.05136
3226.39	0.05061
3224.97	0.0499
3223.54	0.04923
3222.11	0.04863
3220.69	0.04811
3219.26	0.04768
3217.83	0.04737
3216.41	0.04716
3214.98	0.04705
3213.55	0.04704
3212.13	0.04712
3210.7	0.04729
3209.28	0.04752
3207.85	0.04782
3206.42	0.04819
3205	0.04864
3203.57	0.04915
3202.14	0.04972
3200.72	0.05034
3199.29	0.05102
3197.86	0.05176
3196.44	0.05257
3195.01	0.05347
3193.59	0.05444
3192.16	0.05547
3190.73	0.05656
3189.31	0.0577
3187.88	0.05888
3186.45	0.06011
3185.03	0.0614
3183.6	0.06275
3182.17	0.06418
3180.75	0.06569
3179.32	0.0673
3177.9	0.06898
3176.47	0.0707
3175.04	0.07244
3173.62	0.07418
3172.19	0.07596
3170.76	0.07778
3169.34	0.07965
3167.91	0.08156
3166.49	0.0835
3165.06	0.08547
3163.63	0.08745
3162.21	0.08943
3160.78	0.09144
3159.35	0.09347
3157.93	0.09554
3156.5	0.09765
3155.07	0.09982
3153.65	0.10205
3152.22	0.10434
3150.8	0.10669
3149.37	0.10909
3147.94	0.11154
3146.52	0.11405
3145.09	0.11662
3143.66	0.11926
3142.24	0.12196
3140.81	0.12472
3139.38	0.12755
3137.96	0.13044
3136.53	0.13334
3135.11	0.13626
3133.68	0.13918
3132.25	0.1421
3130.83	0.14503
3129.4	0.14796
3127.97	0.15088
3126.55	0.1538
3125.12	0.15675
3123.69	0.15973
3122.27	0.16274
3120.84	0.1658
3119.42	0.16892
3117.99	0.17208
3116.56	0.17528
3115.14	0.17851
3113.71	0.18176
3112.28	0.18507
3110.86	0.18842
3109.43	0.19182
3108	0.19525
3106.58	0.19873
3105.15	0.20227
3103.73	0.20587
3102.3	0.20952
3100.87	0.21321
3099.45	0.21693
3098.02	0.22072
3096.59	0.22456
3095.17	0.22846
3093.74	0.23241
3092.32	0.23641
3090.89	0.24046
3089.46	0.24453
3088.04	0.24864
3086.61	0.2528
3085.18	0.25704
3083.76	0.26136
3082.33	0.26576
3080.9	0.27023
3079.48	0.27475
3078.05	0.27931
3076.63	0.28392
3075.2	0.28857
3073.77	0.29325
3072.35	0.29797
3070.92	0.30273
3069.49	0.30751
3068.07	0.3123
3066.64	0.3171
3065.21	0.3219
3063.79	0.32671
3062.36	0.33152
3060.94	0.33636
3059.51	0.34125
3058.08	0.34619
3056.66	0.35118
3055.23	0.35621
3053.8	0.36128
3052.38	0.3664
3050.95	0.37158
3049.52	0.37684
3048.1	0.38219
3046.67	0.38762
3045.25	0.39312
3043.82	0.3987
3042.39	0.40435
3040.97	0.41007
3039.54	0.41587
3038.11	0.42174
3036.69	0.4277
3035.26	0.43372
3033.84	0.43981
3032.41	0.44596
3030.98	0.45215
3029.56	0.45836
3028.13	0.46457
3026.7	0.47077
3025.28	0.47696
3023.85	0.48313
3022.42	0.48929
3021	0.49542
3019.57	0.50154
3018.15	0.50765
3016.72	0.51376
3015.29	0.51989
3013.87	0.52604
3012.44	0.5322
3011.01	0.53835
3009.59	0.54448
3008.16	0.5506
3006.73	0.5567
3005.31	0.56276
3003.88	0.56876
3002.46	0.57473
3001.03	0.58068
2999.6	0.58661
2998.18	0.59251
2996.75	0.59837
2995.32	0.60418
2993.9	0.60994
2992.47	0.61565
2991.04	0.62135
2989.62	0.62703
2988.19	0.63269
2986.77	0.63832
2985.34	0.64391
2983.91	0.64946
2982.49	0.65497
2981.06	0.66048
2979.63	0.66598
2978.21	0.67148
2976.78	0.67697
2975.35	0.68247
2973.93	0.68797
2972.5	0.69347
2971.08	0.69897
2969.65	0.70446
2968.22	0.70988
2966.8	0.7152
2965.37	0.72041
2963.94	0.72551
2962.52	0.73053
2961.09	0.73547
2959.67	0.74032
2958.24	0.74507
2956.81	0.74974
2955.39	0.75438
2953.96	0.75903
2952.53	0.76374
2951.11	0.76854
2949.68	0.77342
2948.25	0.77839
2946.83	0.78344
2945.4	0.78859
2943.98	0.7938
2942.55	0.79905
2941.12	0.80431
2939.7	0.80955
2938.27	0.81478
2936.84	0.82001
2935.42	0.82523
2933.99	0.83045
2932.56	0.83564
2931.14	0.8408
2929.71	0.84594
2928.29	0.85109
2926.86	0.85621
2925.43	0.86127
2924.01	0.86623
2922.58	0.87105
2921.15	0.87573
2919.73	0.88027
2918.3	0.88467
2916.87	0.88891
2915.45	0.89296
2914.02	0.89683
2912.6	0.90059
2911.17	0.90426
2909.74	0.90787
2908.32	0.91144
2906.89	0.91498
2905.46	0.91855
2904.04	0.92216
2902.61	0.92583
2901.18	0.92954
2899.76	0.93325
2898.33	0.9369
2896.91	0.94045
2895.48	0.94391
2894.05	0.94728
2892.63	0.95057
2891.2	0.95379
2889.77	0.95693
2888.35	0.95996
2886.92	0.96286
2885.5	0.96559
2884.07	0.96818
2882.64	0.97062
2881.22	0.97294
2879.79	0.97512
2878.36	0.97719
2876.94	0.97914
2875.51	0.98098
2874.08	0.98268
2872.66	0.98424
2871.23	0.98565
2869.81	0.98697
2868.38	0.98821
2866.95	0.9894
2865.53	0.9906
2864.1	0.99184
2862.67	0.99314
2861.25	0.99445
2859.82	0.9957
2858.39	0.99684
2856.97	0.99784
2855.54	0.99871
2854.12	0.99942
2852.69	0.99993
2851.26	1.0002
2849.84	1.00022
2848.41	1
2846.98	0.99974
2845.56	0.99945
2844.13	0.99921
2842.7	0.99885
2841.28	0.99844
2839.85	0.99802
2838.43	0.99764
2837	0.99733
2835.57	0.99711
2834.15	0.99695
2832.72	0.99683
2831.29	0.99672
2829.87	0.99741
2828.44	0.99808
2827.02	0.99871
2825.59	0.99927
2824.16	0.99973
2822.74	1.00009
2821.31	1.00033
2819.88	1.00048
2818.46	1.00056
2817.03	1.00058
2815.6	1.00057
2814.18	1.00054
2812.75	1.00047
2811.33	1.00034
2809.9	1.00014
2808.47	0.99987
2807.05	0.99955
2805.62	0.99947
2804.19	0.99935
2802.77	0.9992
2801.34	0.99902
2799.91	0.99881
2798.49	0.99858
2797.06	0.99834
2795.64	0.99808
2794.21	0.99805
2792.78	0.99801
2791.36	0.99797
2789.93	0.99795
2788.5	0.99793
2787.08	0.99791
2785.65	0.99785
2784.22	0.99774
2782.8	0.99759
2781.37	0.9974
2779.95	0.99721
2778.52	0.997
2777.09	0.99678
2775.67	0.99654
2774.24	0.99675
2772.81	0.99694
2771.39	0.99712
2769.96	0.99731
2768.53	0.99748
2767.11	0.99767
2765.68	0.99786
2764.26	0.99806
2762.83	0.99826
2761.4	0.99845
2759.98	0.99862
2758.55	0.99879
2757.12	0.99896
2755.7	0.99917
2754.27	0.99941
2752.85	0.99969
2751.42	0.99999
2749.99	1.0003
2748.57	1.00062
2747.14	1.00094
2745.71	1.00125
2744.29	1.00154
2742.86	1.0018
2741.43	1.00201
2740.01	1.00216
2738.58	1.00224
2737.16	1.00225
2735.73	1.00218
2734.3	1.00201
2732.88	1.00186
2731.45	1.00162
2730.02	1.00129
2728.6	1.00111
2727.17	1.00085
2725.74	1.0008
2724.32	1.00066
2722.89	1.00041
2721.47	1.00015
2720.04	1
2718.61	1.00015
2717.19	1.00023
2715.76	1.00022
2714.33	1.00013
2712.91	1
2711.48	0.99979
2710.05	0.99949
2708.63	0.99911
2707.2	0.99866
2705.78	0.99813
2704.35	0.99753
2702.92	0.99686
2701.5	0.99614
2700.07	0.99536
2698.64	0.99455
2697.22	0.9937
2695.79	0.99282
2694.37	0.99192
2692.94	0.991
2691.51	0.99008
2690.09	0.98916
2688.66	0.98825
2687.23	0.98735
2685.81	0.98648
2684.38	0.98567
2682.95	0.98491
2681.53	0.98422
2680.1	0.98361
2678.68	0.98306
2677.25	0.9826
2675.82	0.98222
2674.4	0.98192
2672.97	0.98169
2671.54	0.98152
2670.12	0.9814
2668.69	0.98131
2667.26	0.98124
2665.84	0.98116
2664.41	0.98107
2662.99	0.98097
2661.56	0.98087
2660.13	0.98077
2658.71	0.98069
2657.28	0.98063
2655.85	0.98059
2654.43	0.98055
2653	0.98054
2651.57	0.98053
2650.15	0.98053
2648.72	0.98055
2647.3	0.98059
2645.87	0.98064
2644.44	0.98069
2643.02	0.98077
2641.59	0.98085
2640.16	0.98095
2638.74	0.98105
2637.31	0.98117
2635.88	0.9813
2634.46	0.98147
2633.03	0.98167
2631.61	0.98191
2630.18	0.98219
2628.75	0.9825
2627.33	0.98286
2625.9	0.98325
2624.47	0.98367
2623.05	0.98412
2621.62	0.98461
2620.2	0.98513
2618.77	0.9857
2617.34	0.9863
2615.92	0.98693
2614.49	0.98759
2613.06	0.98828
2611.64	0.98898
2610.21	0.98972
2608.78	0.99048
2607.36	0.99128
2605.93	0.99209
2604.51	0.99292
2603.08	0.99374
2601.65	0.99457
2600.23	0.99538
2598.8	0.99617
2597.37	0.99691
2595.95	0.99762
2594.52	0.99826
2593.09	0.99884
2591.67	0.99933
2590.24	0.99971
2588.82	0.99996
2587.39	1.00006
2585.96	1
2584.54	0.99986
2583.11	0.99955
2581.68	0.99905
2580.26	0.99834
2578.83	0.99739
2577.4	0.99618
2575.98	0.99468
2574.55	0.99289
2573.13	0.9908
2571.7	0.98841
2570.27	0.98571
2568.85	0.98272
2567.42	0.97944
2565.99	0.97588
2564.57	0.97203
2563.14	0.96792
2561.71	0.96355
2560.29	0.95893
2558.86	0.95409
2557.44	0.94904
2556.01	0.9438
2554.58	0.93839
2553.16	0.93283
2551.73	0.92712
2550.3	0.92126
2548.88	0.91527
2547.45	0.90917
2546.03	0.90299
2544.6	0.89675
2543.17	0.89047
2541.75	0.8842
2540.32	0.87794
2538.89	0.87173
2537.47	0.86559
2536.04	0.85957
2534.61	0.85371
2533.19	0.84806
2531.76	0.84265
2530.34	0.83751
2528.91	0.8327
2527.48	0.82825
2526.06	0.8242
2524.63	0.82058
2523.2	0.8174
2521.78	0.81468
2520.35	0.81243
2518.92	0.81063
2517.5	0.80928
2516.07	0.80835
2514.65	0.80781
2513.22	0.80763
2511.79	0.80777
2510.37	0.8082
2508.94	0.80889
2507.51	0.80985
2506.09	0.81108
2504.66	0.8126
2503.23	0.81444
2501.81	0.81663
2500.38	0.8192
2498.96	0.8222
2497.53	0.82567
2496.1	0.82964
2494.68	0.83412
2493.25	0.83913
2491.82	0.84463
2490.4	0.85057
2488.97	0.85691
2487.55	0.86358
2486.12	0.87051
2484.69	0.87759
2483.27	0.88474
2481.84	0.89187
2480.41	0.8989
2478.99	0.90577
2477.56	0.91242
2476.13	0.91882
2474.71	0.92493
2473.28	0.93072
2471.86	0.93617
2470.43	0.94129
2469	0.94605
2467.58	0.95047
2466.15	0.95454
2464.72	0.95825
2463.3	0.96161
2461.87	0.96464
2460.44	0.96735
2459.02	0.96973
2457.59	0.9718
2456.17	0.97358
2454.74	0.97507
2453.31	0.97629
2451.89	0.97727
2450.46	0.97801
2449.03	0.97854
2447.61	0.97887
2446.18	0.97901
2444.75	0.97897
2443.33	0.97876
2441.9	0.97839
2440.48	0.97789
2439.05	0.97726
2437.62	0.9765
2436.2	0.9756
2434.77	0.97455
2433.34	0.97331
2431.92	0.9719
2430.49	0.9703
2429.06	0.96853
2427.64	0.96661
2426.21	0.96452
2424.79	0.96229
2423.36	0.9599
2421.93	0.95734
2420.51	0.95462
2419.08	0.95172
2417.65	0.94863
2416.23	0.94534
2414.8	0.94185
2413.38	0.93815
2411.95	0.93422
2410.52	0.93004
2409.1	0.92557
2407.67	0.9208
2406.24	0.91571
2404.82	0.91031
2403.39	0.90465
2401.96	0.89875
2400.54	0.89266
2399.11	0.88644
2397.69	0.88007
2396.26	0.87355
2394.83	0.8668
2393.41	0.85972
2391.98	0.85225
2390.55	0.84429
2389.13	0.83577
2387.7	0.82657
2386.27	0.81657
2384.85	0.80567
2383.42	0.7938
2382	0.78089
2380.57	0.7669
2379.14	0.75182
2377.72	0.73572
2376.29	0.71872
2374.86	0.70105
2373.44	0.68303
2372.01	0.66501
2370.58	0.64732
2369.16	0.63029
2367.73	0.61433
2366.31	0.60015
2364.88	0.58885
2363.45	0.58161
2362.03	0.57926
2360.6	0.58186
2359.17	0.58871
2357.75	0.59879
2356.32	0.6112
2354.89	0.6254
2353.47	0.64111
2352.04	0.65803
2350.62	0.67581
2349.19	0.69396
2347.76	0.71196
2346.34	0.72929
2344.91	0.7455
2343.48	0.76018
2342.06	0.77311
2340.63	0.78437
2339.21	0.79444
2337.78	0.80412
2336.35	0.81415
2334.93	0.8248
2333.5	0.83572
2332.07	0.84616
2330.65	0.85551
2329.22	0.86356
2327.79	0.87058
2326.37	0.87695
2324.94	0.8829
2323.52	0.88846
2322.09	0.89358
2320.66	0.89817
2319.24	0.90221
2317.81	0.90566
2316.38	0.90849
2314.96	0.91062
2313.53	0.91201
2312.1	0.91268
2310.68	0.91267
2309.25	0.91197
2307.83	0.91052
2306.4	0.90829
2304.97	0.90528
2303.55	0.90158
2302.12	0.89725
2300.69	0.89222
2299.27	0.88632
2297.84	0.87934
2296.41	0.87113
2294.99	0.86162
2293.56	0.85081
2292.14	0.83869
2290.71	0.82525
2289.28	0.81046
2287.86	0.79424
2286.43	0.77655
2285	0.75743
2283.58	0.73692
2282.15	0.71514
2280.73	0.69219
2279.3	0.66819
2277.87	0.64329
2276.45	0.61766
2275.02	0.59153
2273.59	0.56522
2272.17	0.53913
2270.74	0.51381
2269.31	0.48993
2267.89	0.46821
2266.46	0.44942
2265.04	0.43431
2263.61	0.42356
2262.18	0.41778
2260.76	0.41738
2259.33	0.42263
2257.9	0.43356
2256.48	0.44998
2255.05	0.47145
2253.62	0.49733
2252.2	0.52674
2250.77	0.55865
2249.35	0.59197
2247.92	0.62557
2246.49	0.65844
2245.07	0.68977
2243.64	0.71895
2242.21	0.74566
2240.79	0.7698
2239.36	0.79145
2237.93	0.81086
2236.51	0.82833
2235.08	0.84416
2233.66	0.85867
2232.23	0.87207
2230.8	0.88453
2229.38	0.89616
2227.95	0.90698
2226.52	0.91698
2225.1	0.92612
2223.67	0.93434
2222.24	0.9416
2220.82	0.94789
2219.39	0.95325
2217.97	0.95777
2216.54	0.96162
2215.11	0.96498
2213.69	0.96805
2212.26	0.97101
2210.83	0.97401
2209.41	0.97714
2207.98	0.98041
2206.56	0.98378
2205.13	0.98714
2203.7	0.99038
2202.28	0.99332
2200.85	0.99583
2199.42	0.9978
2198	0.99916
2196.57	0.99989
2195.14	1
2193.72	0.99996
2192.29	0.99956
2190.87	0.99871
2189.44	0.99748
2188.01	0.99592
2186.59	0.99406
2185.16	0.99195
2183.73	0.98962
2182.31	0.9871
2180.88	0.98443
2179.45	0.98161
2178.03	0.97865
2176.6	0.97555
2175.18	0.97232
2173.75	0.96897
2172.32	0.9655
2170.9	0.96194
2169.47	0.9583
2168.04	0.95459
2166.62	0.95081
2165.19	0.94696
2163.76	0.94307
2162.34	0.93913
2160.91	0.93515
2159.49	0.93116
2158.06	0.92717
2156.63	0.9232
2155.21	0.91926
2153.78	0.91535
2152.35	0.91145
2150.93	0.90757
2149.5	0.90368
2148.08	0.89979
2146.65	0.8959
2145.22	0.89199
2143.8	0.88806
2142.37	0.88411
2140.94	0.88013
2139.52	0.8761
2138.09	0.87203
2136.66	0.86791
2135.24	0.86373
2133.81	0.8595
2132.39	0.85521
2130.96	0.85088
2129.53	0.8465
2128.11	0.84206
2126.68	0.83759
2125.25	0.83308
2123.83	0.82855
2122.4	0.82399
2120.97	0.81939
2119.55	0.81476
2118.12	0.81017
2116.7	0.80567
2115.27	0.80133
2113.84	0.79713
2112.42	0.79304
2110.99	0.789
2109.56	0.785
2108.14	0.78106
2106.71	0.7772
2105.28	0.77348
2103.86	0.76993
2102.43	0.76659
2101.01	0.76352
2099.58	0.76078
2098.15	0.75846
2096.73	0.75666
2095.3	0.75543
2093.87	0.75479
2092.45	0.75472
2091.02	0.75529
2089.59	0.75658
2088.17	0.75854
2086.74	0.76102
2085.32	0.76381
2083.89	0.76682
2082.46	0.77003
2081.04	0.77342
2079.61	0.77692
2078.18	0.78041
2076.76	0.78386
2075.33	0.78738
2073.91	0.7913
2072.48	0.79586
2071.05	0.80105
2069.63	0.80666
2068.2	0.81253
2066.77	0.81854
2065.35	0.8247
2063.92	0.8311
2062.49	0.83754
2061.07	0.8433
2059.64	0.84736
2058.22	0.84897
2056.79	0.84793
2055.36	0.84449
2053.94	0.83896
2052.51	0.83132
2051.08	0.82129
2049.66	0.80863
2048.23	0.79346
2046.8	0.77623
2045.38	0.75755
2043.95	0.73808
2042.53	0.71909
2041.1	0.70372
2039.67	0.69814
2038.25	0.70967
2036.82	0.74125
2035.39	0.78828
2033.97	0.84175
2032.54	0.89303
2031.11	0.93636
2029.69	0.96899
2028.26	0.99017
2026.84	0.99988
2025.41	1
2023.98	0.99278
2022.56	0.97344
2021.13	0.94227
2019.7	0.90024
2018.28	0.84911
2016.85	0.79164
2015.42	0.73184
2014	0.6753
2012.57	0.62895
2011.15	0.59917
2009.72	0.58784
2008.29	0.58982
2006.87	0.59659
2005.44	0.60219
2004.01	0.60488
2002.59	0.6054
2001.16	0.60515
1999.74	0.6053
1998.31	0.60647
1996.88	0.60876
1995.46	0.61204
1994.03	0.61606
1992.6	0.62059
1991.18	0.62539
1989.75	0.6302
1988.32	0.63473
1986.9	0.63867
1985.47	0.6418
1984.05	0.64405
1982.62	0.64545
1981.19	0.64612
1979.77	0.64622
1978.34	0.64593
1976.91	0.64547
1975.49	0.64501
1974.06	0.64467
1972.63	0.64451
1971.21	0.64452
1969.78	0.64467
1968.36	0.64488
1966.93	0.64508
1965.5	0.64526
1964.08	0.6454
1962.65	0.64553
1961.22	0.64566
1959.8	0.64581
1958.37	0.64597
1956.94	0.64613
1955.52	0.64628
1954.09	0.6464
1952.67	0.6465
1951.24	0.64659
1949.81	0.64667
1948.39	0.64675
1946.96	0.64684
1945.53	0.64693
1944.11	0.64702
1942.68	0.6471
1941.26	0.64718
1939.83	0.64727
1938.4	0.64735
1936.98	0.64743
1935.55	0.64751
1934.12	0.64758
1932.7	0.64764
1931.27	0.64769
1929.84	0.64773
1928.42	0.64777
1926.99	0.64783
1925.57	0.64793
1924.14	0.64807
1922.71	0.64825
1921.29	0.64847
1919.86	0.64873
1918.43	0.64902
1917.01	0.64934
1915.58	0.6497
1914.15	0.65009
1912.73	0.65051
1911.3	0.65094
1909.88	0.65136
1908.45	0.65175
1907.02	0.6521
1905.6	0.6524
1904.17	0.65265
1902.74	0.65286
1901.32	0.653
1899.89	0.6531
1898.46	0.65316
1897.04	0.65318
1895.61	0.65314
1894.19	0.65305
1892.76	0.65292
1891.33	0.65274
1889.91	0.65254
1888.48	0.65231
1887.05	0.65207
1885.63	0.6518
1884.2	0.65151
1882.77	0.65117
1881.35	0.65076
1879.92	0.65026
1878.5	0.6497
1877.07	0.64909
1875.64	0.64846
1874.22	0.64779
1872.79	0.64711
1871.36	0.64641
1869.94	0.64571
1868.51	0.645
1867.09	0.64429
1865.66	0.64359
1864.23	0.64289
1862.81	0.64221
1861.38	0.64154
1859.95	0.64088
1858.53	0.6402
1857.1	0.63948
1855.67	0.63869
1854.25	0.63781
1852.82	0.63687
1851.4	0.63589
1849.97	0.6349
1848.54	0.63392
1847.12	0.63293
1845.69	0.63195
1844.26	0.63095
1842.84	0.62992
1841.41	0.62885
1839.98	0.62775
1838.56	0.62661
1837.13	0.62544
1835.71	0.62425
1834.28	0.62305
1832.85	0.62183
1831.43	0.62059
1830	0.61932
1828.57	0.61801
1827.15	0.61669
1825.72	0.61537
1824.29	0.61405
1822.87	0.61271
1821.44	0.61135
1820.02	0.60997
1818.59	0.60858
1817.16	0.60716
1815.74	0.60571
1814.31	0.60419
1812.88	0.60259
1811.46	0.6009
1810.03	0.59914
1808.6	0.59734
1807.18	0.5955
1805.75	0.59361
1804.33	0.59167
1802.9	0.58966
1801.47	0.5876
1800.05	0.58551
1798.62	0.58342
1797.19	0.58131
1795.77	0.57917
1794.34	0.577
1792.92	0.57481
1791.49	0.57261
1790.06	0.57041
1788.64	0.56823
1787.21	0.56605
1785.78	0.56383
1784.36	0.56154
1782.93	0.55917
1781.5	0.55672
1780.08	0.5542
1778.65	0.55163
1777.23	0.54898
1775.8	0.54626
1774.37	0.54347
1772.95	0.54063
1771.52	0.53773
1770.09	0.53478
1768.67	0.53176
1767.24	0.5287
1765.81	0.52562
1764.39	0.52252
1762.96	0.51942
1761.54	0.5163
1760.11	0.51317
1758.68	0.51005
1757.26	0.50692
1755.83	0.50381
1754.4	0.50075
1752.98	0.49778
1751.55	0.49495
1750.12	0.49226
1748.7	0.48975
1747.27	0.48737
1745.85	0.48507
1744.42	0.48285
1742.99	0.4807
1741.57	0.47867
1740.14	0.47675
1738.71	0.47496
1737.29	0.47327
1735.86	0.47165
1734.44	0.47005
1733.01	0.46847
1731.58	0.46692
1730.16	0.46535
1728.73	0.46373
1727.3	0.46204
1725.88	0.4603
1724.45	0.45853
1723.02	0.45675
1721.6	0.45499
1720.17	0.45323
1718.75	0.45141
1717.32	0.44954
1715.89	0.44765
1714.47	0.44577
1713.04	0.44392
1711.61	0.44207
1710.19	0.4402
1708.76	0.43831
1707.33	0.43639
1705.91	0.43446
1704.48	0.43253
1703.06	0.43058
1701.63	0.42855
1700.2	0.42647
1698.78	0.42437
1697.35	0.42226
1695.92	0.42014
1694.5	0.41803
1693.07	0.41594
1691.64	0.41389
1690.22	0.41192
1688.79	0.41003
1687.37	0.40823
1685.94	0.40653
1684.51	0.40489
1683.09	0.4033
1681.66	0.40177
1680.23	0.40031
1678.81	0.39896
1677.38	0.39775
1675.95	0.39665
1674.53	0.39564
1673.1	0.3947
1671.68	0.39381
1670.25	0.39296
1668.82	0.39209
1667.4	0.39118
1665.97	0.39023
1664.54	0.38925
1663.12	0.38824
1661.69	0.38717
1660.27	0.38602
1658.84	0.38483
1657.41	0.38369
1655.99	0.38274
1654.56	0.38209
1653.13	0.38189
1651.71	0.38224
1650.28	0.38318
1648.85	0.38455
1647.43	0.38609
1646	0.38756
1644.58	0.38877
1643.15	0.38961
1641.72	0.38994
1640.3	0.38964
1638.87	0.38863
1637.44	0.3869
1636.02	0.38456
1634.59	0.38178
1633.16	0.37878
1631.74	0.37579
1630.31	0.37308
1628.89	0.3708
1627.46	0.36903
1626.03	0.36775
1624.61	0.36693
1623.18	0.36639
1621.75	0.36579
1620.33	0.36476
1618.9	0.36299
1617.47	0.36033
1616.05	0.35673
1614.62	0.35215
1613.2	0.3466
1611.77	0.34013
1610.34	0.33289
1608.92	0.32511
1607.49	0.31704
1606.06	0.30894
1604.64	0.301
1603.21	0.29335
1601.79	0.28602
1600.36	0.27898
1598.93	0.27218
1597.51	0.2656
1596.08	0.2592
1594.65	0.25291
1593.23	0.2467
1591.8	0.24061
1590.37	0.23467
1588.95	0.22888
1587.52	0.22321
1586.1	0.21768
1584.67	0.21231
1583.24	0.20716
1581.82	0.20219
1580.39	0.19738
1578.96	0.1927
1577.54	0.18815
1576.11	0.18374
1574.68	0.17954
1573.26	0.17557
1571.83	0.17177
1570.41	0.16805
1568.98	0.16431
1567.55	0.16055
1566.13	0.15681
1564.7	0.15309
1563.27	0.14937
1561.85	0.14561
1560.42	0.14173
1558.99	0.13775
1557.57	0.1337
1556.14	0.12966
1554.72	0.1256
1553.29	0.12146
1551.86	0.11722
1550.44	0.11289
1549.01	0.10859
1547.58	0.10441
1546.16	0.10042
1544.73	0.09661
1543.3	0.09288
1541.88	0.08922
1540.45	0.0857
1539.03	0.08238
1537.6	0.07929
1536.17	0.07644
1534.75	0.07379
1533.32	0.07132
1531.89	0.06903
1530.47	0.06692
1529.04	0.06496
1527.62	0.06313
1526.19	0.06134
1524.76	0.05955
1523.34	0.05774
1521.91	0.05597
1520.48	0.05427
1519.06	0.05261
1517.63	0.05095
1516.2	0.04927
1514.78	0.0476
1513.35	0.04598
1511.93	0.04443
1510.5	0.04294
1509.07	0.0415
1507.65	0.04013
1506.22	0.0388
1504.79	0.03752
1503.37	0.03629
1501.94	0.03512
1500.51	0.03401
1499.09	0.03295
1497.66	0.03196
1496.24	0.03105
1494.81	0.03023
1493.38	0.02949
1491.96	0.0288
1490.53	0.02813
1489.1	0.02749
1487.68	0.02688
1486.25	0.02634
1484.82	0.02585
1483.4	0.02541
1481.97	0.02501
1480.55	0.02464
1479.12	0.0243
1477.69	0.02401
1476.27	0.02374
1474.84	0.02351
1473.41	0.02331
1471.99	0.02312
1470.56	0.02296
1469.13	0.02281
1467.71	0.02269
1466.28	0.02259
1464.86	0.02251
1463.43	0.02245
1462	0.02241
1460.58	0.0224
1459.15	0.02241
1457.72	0.02244
1456.3	0.0225
1454.87	0.02258
1453.45	0.0227
1452.02	0.02285
1450.59	0.02301
1449.17	0.0232
1447.74	0.02342
1446.31	0.02366
1444.89	0.02393
1443.46	0.02422
1442.03	0.02454
1440.61	0.02489
1439.18	0.02528
1437.76	0.02569
1436.33	0.02613
1434.9	0.02658
1433.48	0.02706
1432.05	0.02754
1430.62	0.02803
1429.2	0.02852
1427.77	0.02903
1426.34	0.02954
1424.92	0.03005
1423.49	0.03056
1422.07	0.03107
1420.64	0.03159
1419.21	0.03216
1417.79	0.03279
1416.36	0.03352
1414.93	0.03439
1413.51	0.03542
1412.08	0.03661
1410.65	0.03794
1409.23	0.03939
1407.8	0.04094
1406.38	0.04255
1404.95	0.04419
1403.52	0.04581
1402.1	0.04737
1400.67	0.04886
1399.24	0.05029
1397.82	0.05167
1396.39	0.05301
1394.97	0.05428
1393.54	0.05545
1392.11	0.05648
1390.69	0.05737
1389.26	0.05812
1387.83	0.05877
1386.41	0.05936
1384.98	0.05995
1383.55	0.06059
1382.13	0.06135
1380.7	0.06226
1379.28	0.06339
1377.85	0.06476
1376.42	0.0664
1375	0.06837
1373.57	0.07076
1372.14	0.07363
1370.72	0.07703
1369.29	0.08093
1367.86	0.08528
1366.44	0.08999
1365.01	0.09497
1363.59	0.10016
1362.16	0.10548
1360.73	0.11088
1359.31	0.11636
1357.88	0.12189
1356.45	0.12745
1355.03	0.13301
1353.6	0.1385
1352.17	0.14391
1350.75	0.14918
1349.32	0.15431
1347.9	0.15931
1346.47	0.16423
1345.04	0.16909
1343.62	0.17393
1342.19	0.17877
1340.76	0.18366
1339.34	0.18864
1337.91	0.19377
1336.48	0.19904
1335.06	0.20448
1333.63	0.21007
1332.21	0.21579
1330.78	0.22164
1329.35	0.2276
1327.93	0.23368
1326.5	0.23991
1325.07	0.24638
1323.65	0.25321
1322.22	0.26051
1320.8	0.26836
1319.37	0.27683
1317.94	0.28597
1316.52	0.29582
1315.09	0.30638
1313.66	0.31761
1312.24	0.32946
1310.81	0.34183
1309.38	0.35458
1307.96	0.36756
1306.53	0.3806
1305.11	0.39353
1303.68	0.4062
1302.25	0.41849
1300.83	0.43032
1299.4	0.44163
1297.97	0.45244
1296.55	0.46274
1295.12	0.47254
1293.69	0.48185
1292.27	0.4907
1290.84	0.49913
1289.42	0.50717
1287.99	0.51485
1286.56	0.5222
1285.14	0.52923
1283.71	0.53597
1282.28	0.54246
1280.86	0.54873
1279.43	0.55482
1278	0.56074
1276.58	0.56652
1275.15	0.57212
1273.73	0.5775
1272.3	0.58257
1270.87	0.58719
1269.45	0.59121
1268.02	0.59446
1266.59	0.59683
1265.17	0.59818
1263.74	0.59839
1262.32	0.59733
1260.89	0.59485
1259.46	0.59083
1258.04	0.58512
1256.61	0.57762
1255.18	0.56826
1253.76	0.55699
1252.33	0.5438
1250.9	0.52873
1249.48	0.51189
1248.05	0.49346
1246.63	0.47367
1245.2	0.45281
1243.77	0.43123
1242.35	0.40932
1240.92	0.38754
1239.49	0.36637
1238.07	0.34626
1236.64	0.32763
1235.21	0.31082
1233.79	0.29607
1232.36	0.28346
1230.94	0.27295
1229.51	0.26438
1228.08	0.25741
1226.66	0.25163
1225.23	0.24656
1223.8	0.2417
1222.38	0.23657
1220.95	0.23078
1219.52	0.224
1218.1	0.216
1216.67	0.20666
1215.25	0.19596
1213.82	0.184
1212.39	0.17096
1210.97	0.15713
1209.54	0.14284
1208.11	0.12847
1206.69	0.11442
1205.26	0.10103
1203.83	0.08861
1202.41	0.0774
1200.98	0.06758
1199.56	0.05925
1198.13	0.05253
1196.7	0.04746
1195.28	0.04412
1193.85	0.04256
1192.42	0.04283
1191	0.04497
1189.57	0.04899
1188.15	0.05485
1186.72	0.06252
1185.29	0.07192
1183.87	0.08293
1182.44	0.09536
1181.01	0.10901
1179.59	0.1236
1178.16	0.13888
1176.73	0.1546
1175.31	0.17051
1173.88	0.18642
1172.46	0.20213
1171.03	0.21749
1169.6	0.23238
1168.18	0.24673
1166.75	0.26051
1165.32	0.27374
1163.9	0.28648
1162.47	0.29882
1161.04	0.31088
1159.62	0.32282
1158.19	0.33477
1156.77	0.34685
1155.34	0.35915
1153.91	0.37171
1152.49	0.3846
1151.06	0.39787
1149.63	0.41154
1148.21	0.42565
1146.78	0.44019
[truncated: 524 more rows]

## Sheet: B-C3N4-16 MPa
3998.04	1
3996.62	0.9989
3995.19	0.99779
3993.76	0.99667
3992.34	0.99554
3990.91	0.99441
3989.49	0.99327
3988.06	0.99211
3986.63	0.99095
3985.21	0.98979
3983.78	0.98861
3982.35	0.9877
3980.93	0.98677
3979.5	0.9858
3978.08	0.98481
3976.65	0.98377
3975.22	0.98267
3973.8	0.9815
3972.37	0.98027
3970.94	0.97901
3969.52	0.97778
3968.09	0.9766
3966.66	0.97549
3965.24	0.97443
3963.81	0.9734
3962.39	0.97236
3960.96	0.97131
3959.53	0.97028
3958.11	0.96928
3956.68	0.96833
3955.25	0.9674
3953.83	0.96649
3952.4	0.96558
3950.97	0.96466
3949.55	0.96369
3948.12	0.96264
3946.7	0.96151
3945.27	0.9603
3943.84	0.95909
3942.42	0.9579
3940.99	0.95673
3939.56	0.95555
3938.14	0.95433
3936.71	0.95308
3935.28	0.95182
3933.86	0.95053
3932.43	0.94917
3931.01	0.9477
3929.58	0.94615
3928.15	0.94458
3926.73	0.94306
3925.3	0.94162
3923.87	0.94026
3922.45	0.93894
3921.02	0.9376
3919.6	0.93614
3918.17	0.93449
3916.74	0.93268
3915.32	0.93078
3913.89	0.9289
3912.46	0.92708
3911.04	0.92538
3909.61	0.92383
3908.18	0.92236
3906.76	0.92088
3905.33	0.91928
3903.91	0.91758
3902.48	0.91586
3901.05	0.91419
3899.63	0.91261
3898.2	0.91113
3896.77	0.90977
3895.35	0.90844
3893.92	0.90706
3892.49	0.90557
3891.07	0.90398
3889.64	0.90232
3888.22	0.90062
3886.79	0.89892
3885.36	0.89726
3883.94	0.89563
3882.51	0.8941
3881.08	0.89266
3879.66	0.89126
3878.23	0.88981
3876.8	0.88833
3875.38	0.8869
3873.95	0.88559
3872.53	0.88438
3871.1	0.88321
3869.67	0.88194
3868.25	0.88041
3866.82	0.87859
3865.39	0.87671
3863.97	0.87504
3862.54	0.87363
3861.11	0.87234
3859.69	0.871
3858.26	0.86954
3856.84	0.86795
3855.41	0.8663
3853.98	0.86464
3852.56	0.86298
3851.13	0.86129
3849.7	0.85963
3848.28	0.85808
3846.85	0.85668
3845.43	0.85539
3844	0.85408
3842.57	0.85264
3841.15	0.85101
3839.72	0.84926
3838.29	0.84762
3836.87	0.84619
3835.44	0.8449
3834.01	0.84361
3832.59	0.84226
3831.16	0.84085
3829.74	0.83937
3828.31	0.83785
3826.88	0.83633
3825.46	0.83481
3824.03	0.83327
3822.6	0.83172
3821.18	0.83017
3819.75	0.82866
3818.32	0.8272
3816.9	0.82573
3815.47	0.82421
3814.05	0.82264
3812.62	0.8211
3811.19	0.8196
3809.77	0.81811
3808.34	0.81658
3806.91	0.81503
3805.49	0.81355
3804.06	0.81218
3802.63	0.8109
3801.21	0.80965
3799.78	0.80844
3798.36	0.80725
3796.93	0.80606
3795.5	0.8048
3794.08	0.80345
3792.65	0.80203
3791.22	0.80062
3789.8	0.79924
3788.37	0.79785
3786.95	0.7964
3785.52	0.79492
3784.09	0.7934
3782.67	0.79186
3781.24	0.7903
3779.81	0.78877
3778.39	0.78727
3776.96	0.78582
3775.53	0.78438
3774.11	0.7829
3772.68	0.78137
3771.26	0.77983
3769.83	0.77838
3768.4	0.77699
3766.98	0.77557
3765.55	0.77401
3764.12	0.77236
3762.7	0.7708
3761.27	0.76941
3759.84	0.7681
3758.42	0.76674
3756.99	0.76532
3755.57	0.76398
3754.14	0.76284
3752.71	0.76186
3751.29	0.76091
3749.86	0.75986
3748.43	0.75869
3747.01	0.75743
3745.58	0.75618
3744.15	0.75504
3742.73	0.75404
3741.3	0.7531
3739.88	0.7521
3738.45	0.75096
3737.02	0.74972
3735.6	0.7485
3734.17	0.74742
3732.74	0.74643
3731.32	0.74547
3729.89	0.74455
3728.46	0.74372
3727.04	0.74293
3725.61	0.74204
3724.19	0.74093
3722.76	0.73965
3721.33	0.73832
3719.91	0.73706
3718.48	0.7359
3717.05	0.73483
3715.63	0.73378
3714.2	0.73275
3712.78	0.73177
3711.35	0.73088
3709.92	0.7301
3708.5	0.72942
3707.07	0.72879
3705.64	0.72818
3704.22	0.72754
3702.79	0.72686
3701.36	0.72619
3699.94	0.72553
3698.51	0.72491
3697.09	0.72437
3695.66	0.72397
3694.23	0.72377
3692.81	0.7237
3691.38	0.72359
3689.95	0.72332
3688.53	0.72296
3687.1	0.72267
3685.67	0.72257
3684.25	0.72261
3682.82	0.72278
3681.4	0.72312
3679.97	0.72364
3678.54	0.7243
3677.12	0.72502
3675.69	0.7258
3674.26	0.72667
3672.84	0.72763
3671.41	0.72864
3669.98	0.72969
3668.56	0.7308
3667.13	0.73201
3665.71	0.73318
3664.28	0.7341
3662.85	0.73472
3661.43	0.73527
3660	0.73608
3658.57	0.73732
3657.15	0.73886
3655.72	0.74062
3654.29	0.74259
3652.87	0.74483
3651.44	0.74731
3650.02	0.74992
3648.59	0.75256
3647.16	0.75519
3645.74	0.75771
3644.31	0.75999
3642.88	0.76205
3641.46	0.76412
3640.03	0.76645
3638.61	0.76903
3637.18	0.77163
3635.75	0.77406
3634.33	0.77635
3632.9	0.77871
3631.47	0.78132
3630.05	0.78417
3628.62	0.78713
3627.19	0.79011
3625.77	0.79308
3624.34	0.79602
3622.92	0.79894
3621.49	0.80184
3620.06	0.80476
3618.64	0.80769
3617.21	0.81053
3615.78	0.81323
3614.36	0.8159
3612.93	0.81874
3611.5	0.82181
3610.08	0.82495
3608.65	0.82798
3607.23	0.83088
3605.8	0.83372
3604.37	0.83659
3602.95	0.83952
3601.52	0.84245
3600.09	0.84541
3598.67	0.8485
3597.24	0.85178
3595.81	0.85521
3594.39	0.85876
3592.96	0.86245
3591.54	0.86631
3590.11	0.87028
3588.68	0.8743
3587.26	0.87835
3585.83	0.88245
3584.4	0.88656
3582.98	0.89053
3581.55	0.89429
3580.13	0.89793
3578.7	0.90171
3577.27	0.90569
3575.85	0.90974
3574.42	0.9137
3572.99	0.91756
3571.57	0.92143
3570.14	0.92533
3568.71	0.92919
3567.29	0.93289
3565.86	0.93638
3564.44	0.93974
3563.01	0.94299
3561.58	0.94613
3560.16	0.94907
3558.73	0.9517
3557.3	0.95389
3555.88	0.95556
3554.45	0.95675
3553.02	0.95759
3551.6	0.95825
3550.17	0.95873
3548.75	0.95889
3547.32	0.9586
3545.89	0.95785
3544.47	0.95674
3543.04	0.95539
3541.61	0.95392
3540.19	0.9524
3538.76	0.95086
3537.33	0.94931
3535.91	0.94777
3534.48	0.94632
3533.06	0.94504
3531.63	0.94402
3530.2	0.94331
3528.78	0.94292
3527.35	0.94284
3525.92	0.94302
3524.5	0.94343
3523.07	0.94409
3521.64	0.94508
3520.22	0.94648
3518.79	0.94825
3517.37	0.95024
3515.94	0.95233
3514.51	0.95446
3513.09	0.95665
3511.66	0.95889
3510.23	0.96107
3508.81	0.9631
3507.38	0.96503
3505.96	0.96694
3504.53	0.96893
3503.1	0.97102
3501.68	0.97314
3500.25	0.97519
3498.82	0.97709
3497.4	0.97998
3495.97	0.98289
3494.54	0.98587
3493.12	0.98878
3491.69	0.99144
3490.27	0.99369
3488.84	0.99554
3487.41	0.99706
3485.99	0.99837
3484.56	0.99943
3483.13	1.00005
3481.71	1
3480.28	0.99935
3478.85	0.99869
3477.43	0.99808
3476	0.99719
3474.58	0.99608
3473.15	0.99557
3471.72	0.99477
3470.3	0.99373
3468.87	0.99255
3467.44	0.99162
3466.02	0.99049
3464.59	0.98918
3463.16	0.98777
3461.74	0.98638
3460.31	0.98505
3458.89	0.98372
3457.46	0.98229
3456.03	0.98064
3454.61	0.97872
3453.18	0.97653
3451.75	0.97623
3450.33	0.97576
3448.9	0.9751
3447.47	0.97426
3446.05	0.97334
3444.62	0.97248
3443.2	0.97179
3441.77	0.97131
3440.34	0.97112
3438.92	0.97132
3437.49	0.97201
3436.06	0.97327
3434.64	0.97506
3433.21	0.97726
3431.79	0.97982
3430.36	0.98273
3428.93	0.98599
3427.51	0.98946
3426.08	0.9929
3424.65	0.996
3423.23	0.99847
3421.8	1.0001
3420.37	1.00085
3418.95	1.00087
3417.52	1.00116
3416.1	1.00083
3414.67	1.00046
3413.24	1
3411.82	0.99918
3410.39	0.99751
3408.96	0.99519
3407.54	0.99229
3406.11	0.98879
3404.68	0.98467
3403.26	0.98005
3401.83	0.97507
3400.41	0.96986
3398.98	0.96448
3397.55	0.95901
3396.13	0.95357
3394.7	0.94823
3393.27	0.94304
3391.85	0.93802
3390.42	0.93314
3388.99	0.9283
3387.57	0.92334
3386.14	0.91817
3384.72	0.9128
3383.29	0.90725
3381.86	0.90149
3380.44	0.89541
3379.01	0.8889
3377.58	0.88186
3376.16	0.87434
3374.73	0.86643
3373.31	0.85827
3371.88	0.84996
3370.45	0.84154
3369.03	0.83304
3367.6	0.82441
3366.17	0.81559
3364.75	0.80651
3363.32	0.79716
3361.89	0.78761
3360.47	0.77795
3359.04	0.76827
3357.62	0.75853
3356.19	0.74865
3354.76	0.73856
3353.34	0.72826
3351.91	0.71781
3350.48	0.70732
3349.06	0.69687
3347.63	0.68649
3346.2	0.67618
3344.78	0.66594
3343.35	0.65578
3341.93	0.6457
3340.5	0.63567
3339.07	0.6256
3337.65	0.61542
3336.22	0.60511
3334.79	0.59466
3333.37	0.58414
3331.94	0.5736
3330.51	0.56303
3329.09	0.5524
3327.66	0.54169
3326.24	0.53092
3324.81	0.5201
3323.38	0.50927
3321.96	0.49844
3320.53	0.48765
3319.1	0.47691
3317.68	0.46626
3316.25	0.45573
3314.82	0.44539
3313.4	0.43528
3311.97	0.42546
3310.55	0.41595
3309.12	0.40678
3307.69	0.39799
3306.27	0.3896
3304.84	0.38164
3303.41	0.37412
3301.99	0.36705
3300.56	0.36046
3299.14	0.35434
3297.71	0.3487
3296.28	0.3435
3294.86	0.33874
3293.43	0.33438
3292	0.33044
3290.58	0.32692
3289.15	0.32382
3287.72	0.32114
3286.3	0.31887
3284.87	0.31697
3283.45	0.31534
3282.02	0.31395
3280.59	0.31277
3279.17	0.31177
3277.74	0.31095
3276.31	0.31029
3274.89	0.30974
3273.46	0.30927
3272.03	0.30885
3270.61	0.30843
3269.18	0.308
3267.76	0.30756
3266.33	0.30708
3264.9	0.30658
3263.48	0.30606
3262.05	0.30549
3260.62	0.30486
3259.2	0.30417
3257.77	0.30345
3256.34	0.30274
3254.92	0.3021
3253.49	0.3016
3252.07	0.30134
3250.64	0.30138
3249.21	0.30175
3247.79	0.30245
3246.36	0.30346
3244.93	0.30475
3243.51	0.3063
3242.08	0.3081
3240.66	0.31009
3239.23	0.31219
3237.8	0.31433
3236.38	0.31642
3234.95	0.3184
3233.52	0.3202
3232.1	0.32176
3230.67	0.32303
3229.24	0.32401
3227.82	0.32467
3226.39	0.32503
3224.97	0.32512
3223.54	0.32497
3222.11	0.32461
3220.69	0.32407
3219.26	0.32334
3217.83	0.32244
3216.41	0.32142
3214.98	0.32029
3213.55	0.31907
3212.13	0.31777
3210.7	0.31638
3209.28	0.3149
3207.85	0.31337
3206.42	0.31179
3205	0.31017
3203.57	0.30852
3202.14	0.30684
3200.72	0.30515
3199.29	0.30348
3197.86	0.30187
3196.44	0.30034
3195.01	0.2989
3193.59	0.29753
3192.16	0.29622
3190.73	0.29497
3189.31	0.2938
3187.88	0.29272
3186.45	0.29172
3185.03	0.29079
3183.6	0.2899
3182.17	0.28905
3180.75	0.28823
3179.32	0.28745
3177.9	0.2867
3176.47	0.286
3175.04	0.28534
3173.62	0.28472
3172.19	0.28414
3170.76	0.2836
3169.34	0.2831
3167.91	0.28261
3166.49	0.2821
3165.06	0.28154
3163.63	0.28097
3162.21	0.28042
3160.78	0.27994
3159.35	0.27957
3157.93	0.2793
3156.5	0.27914
3155.07	0.27908
3153.65	0.27913
3152.22	0.27928
3150.8	0.27955
3149.37	0.27994
3147.94	0.28047
3146.52	0.28113
3145.09	0.28191
3143.66	0.28278
3142.24	0.28371
3140.81	0.28466
3139.38	0.28564
3137.96	0.28663
3136.53	0.28762
3135.11	0.28859
3133.68	0.28952
3132.25	0.29042
3130.83	0.29126
3129.4	0.29202
3127.97	0.29268
3126.55	0.29323
3125.12	0.29365
3123.69	0.29394
3122.27	0.2941
3120.84	0.29412
3119.42	0.29401
3117.99	0.29377
3116.56	0.29342
3115.14	0.29293
3113.71	0.2923
3112.28	0.29155
3110.86	0.29067
3109.43	0.28968
3108	0.28857
3106.58	0.28734
3105.15	0.28599
3103.73	0.28454
3102.3	0.28299
3100.87	0.28136
3099.45	0.27968
3098.02	0.27796
3096.59	0.2762
3095.17	0.27442
3093.74	0.27262
3092.32	0.27084
3090.89	0.26911
3089.46	0.26746
3088.04	0.26593
3086.61	0.26452
3085.18	0.26324
3083.76	0.26211
3082.33	0.26112
3080.9	0.26031
3079.48	0.25967
3078.05	0.25922
3076.63	0.25896
3075.2	0.2589
3073.77	0.25901
3072.35	0.25929
3070.92	0.25971
3069.49	0.26026
3068.07	0.26094
3066.64	0.26174
3065.21	0.26266
3063.79	0.26368
3062.36	0.2648
3060.94	0.26603
3059.51	0.26738
3058.08	0.26885
3056.66	0.27041
3055.23	0.27205
3053.8	0.27375
3052.38	0.27552
3050.95	0.27737
3049.52	0.27932
3048.1	0.28135
3046.67	0.28347
3045.25	0.28565
3043.82	0.28789
3042.39	0.29021
3040.97	0.29261
3039.54	0.29511
3038.11	0.2977
3036.69	0.30037
3035.26	0.30309
3033.84	0.30586
3032.41	0.30868
3030.98	0.31155
3029.56	0.31445
3028.13	0.31737
3026.7	0.32028
3025.28	0.32315
3023.85	0.32596
3022.42	0.32874
3021	0.33148
3019.57	0.3342
3018.15	0.33689
3016.72	0.33955
3015.29	0.3422
3013.87	0.34482
3012.44	0.34742
3011.01	0.34998
3009.59	0.35248
3008.16	0.35491
3006.73	0.35728
3005.31	0.35959
3003.88	0.36184
3002.46	0.36403
3001.03	0.36617
2999.6	0.36824
2998.18	0.37026
2996.75	0.37222
2995.32	0.37415
2993.9	0.37605
2992.47	0.37794
2991.04	0.37981
2989.62	0.38166
2988.19	0.38348
2986.77	0.38527
2985.34	0.38703
2983.91	0.38876
2982.49	0.39047
2981.06	0.39218
2979.63	0.39389
2978.21	0.3956
2976.78	0.39729
2975.35	0.39899
2973.93	0.40069
2972.5	0.4024
2971.08	0.40413
2969.65	0.40586
2968.22	0.40755
2966.8	0.40919
2965.37	0.41074
2963.94	0.41223
2962.52	0.41367
2961.09	0.41504
2959.67	0.41634
2958.24	0.41758
2956.81	0.4188
2955.39	0.42002
2953.96	0.42127
2952.53	0.42258
2951.11	0.42395
2949.68	0.4254
2948.25	0.42693
2946.83	0.42855
2945.4	0.43025
2943.98	0.43202
2942.55	0.43383
2941.12	0.43566
2939.7	0.43748
2938.27	0.43927
2936.84	0.44104
2935.42	0.44278
2933.99	0.44449
2932.56	0.44615
2931.14	0.44772
2929.71	0.44922
2928.29	0.45065
2926.86	0.45203
2925.43	0.45338
2924.01	0.45468
2922.58	0.45594
2921.15	0.45717
2919.73	0.45835
2918.3	0.4595
2916.87	0.46061
2915.45	0.46167
2914.02	0.46269
2912.6	0.46367
2911.17	0.46462
2909.74	0.46555
2908.32	0.46647
2906.89	0.46739
2905.46	0.46831
2904.04	0.46923
2902.61	0.47016
2901.18	0.47111
2899.76	0.47211
2898.33	0.47314
2896.91	0.47421
2895.48	0.47531
2894.05	0.47646
2892.63	0.47766
2891.2	0.47892
2889.77	0.48027
2888.35	0.48168
2886.92	0.48314
2885.5	0.48464
2884.07	0.48616
2882.64	0.48771
2881.22	0.48931
2879.79	0.49095
2878.36	0.49264
2876.94	0.49437
2875.51	0.49612
2874.08	0.49787
2872.66	0.49964
2871.23	0.50141
2869.81	0.50319
2868.38	0.50496
2866.95	0.50671
2865.53	0.50847
2864.1	0.51024
2862.67	0.51203
2861.25	0.5138
2859.82	0.51552
2858.39	0.51716
2856.97	0.51872
2855.54	0.52022
2854.12	0.52167
2852.69	0.52309
2851.26	0.52445
2849.84	0.52577
2848.41	0.52705
2846.98	0.52829
2845.56	0.52949
2844.13	0.5307
2842.7	0.53192
2841.28	0.53316
2839.85	0.53443
2838.43	0.53576
2837	0.53714
2835.57	0.53857
2834.15	0.54001
2832.72	0.54145
2831.29	0.54286
2829.87	0.54426
2828.44	0.54564
2827.02	0.54701
2825.59	0.54833
2824.16	0.54959
2822.74	0.55078
2821.31	0.55192
2819.88	0.553
2818.46	0.55402
2817.03	0.55501
2815.6	0.55595
2814.18	0.55686
2812.75	0.55773
2811.33	0.55856
2809.9	0.55933
2808.47	0.56005
2807.05	0.56071
2805.62	0.56131
2804.19	0.56187
2802.77	0.56241
2801.34	0.56294
2799.91	0.56348
2798.49	0.56401
2797.06	0.56456
2795.64	0.56512
2794.21	0.5657
2792.78	0.56633
2791.36	0.56703
2789.93	0.5678
2788.5	0.56862
2787.08	0.5695
2785.65	0.57041
2784.22	0.57136
2782.8	0.57232
2781.37	0.57331
2779.95	0.5743
2778.52	0.57529
2777.09	0.57625
2775.67	0.57716
2774.24	0.57801
2772.81	0.57881
2771.39	0.57955
2769.96	0.58024
2768.53	0.58085
2767.11	0.58137
2765.68	0.58183
2764.26	0.58223
2762.83	0.58259
2761.4	0.58289
2759.98	0.58313
2758.55	0.58332
2757.12	0.58349
2755.7	0.58365
2754.27	0.58383
2752.85	0.58402
2751.42	0.58423
2749.99	0.58443
2748.57	0.58462
2747.14	0.58481
2745.71	0.58503
2744.29	0.58527
2742.86	0.58553
2741.43	0.58582
2740.01	0.58613
2738.58	0.58647
2737.16	0.58685
2735.73	0.58727
2734.3	0.58773
2732.88	0.58823
2731.45	0.58879
2730.02	0.5894
2728.6	0.59006
2727.17	0.59077
2725.74	0.59155
2724.32	0.59236
2722.89	0.59321
2721.47	0.59409
2720.04	0.59501
2718.61	0.59596
2717.19	0.59693
2715.76	0.59791
2714.33	0.59889
2712.91	0.59988
2711.48	0.60088
2710.05	0.60189
2708.63	0.6029
2707.2	0.60392
2705.78	0.60494
2704.35	0.60597
2702.92	0.60699
2701.5	0.608
2700.07	0.60902
2698.64	0.61004
2697.22	0.61108
2695.79	0.61214
2694.37	0.61322
2692.94	0.61432
2691.51	0.61542
2690.09	0.61652
2688.66	0.61763
2687.23	0.61876
2685.81	0.61993
2684.38	0.62117
2682.95	0.62247
2681.53	0.62382
2680.1	0.62522
2678.68	0.62666
2677.25	0.62813
2675.82	0.62964
2674.4	0.63119
2672.97	0.63279
2671.54	0.63443
2670.12	0.6361
2668.69	0.63779
2667.26	0.63948
2665.84	0.64116
2664.41	0.6428
2662.99	0.64438
2661.56	0.6459
2660.13	0.64737
2658.71	0.64879
2657.28	0.65014
2655.85	0.65143
2654.43	0.65264
2653	0.65377
2651.57	0.65483
2650.15	0.6558
2648.72	0.65672
2647.3	0.65759
2645.87	0.65842
2644.44	0.65922
2643.02	0.65999
2641.59	0.66073
2640.16	0.66145
2638.74	0.66216
2637.31	0.66285
2635.88	0.66354
2634.46	0.66425
2633.03	0.66496
2631.61	0.66567
2630.18	0.66636
2628.75	0.66704
2627.33	0.6677
2625.9	0.66836
2624.47	0.669
2623.05	0.66963
2621.62	0.67023
2620.2	0.6708
2618.77	0.67134
2617.34	0.67185
2615.92	0.67232
2614.49	0.67276
2613.06	0.67316
2611.64	0.67352
2610.21	0.67384
2608.78	0.67415
2607.36	0.67443
2605.93	0.67469
2604.51	0.67491
2603.08	0.67509
2601.65	0.67521
2600.23	0.6753
2598.8	0.67536
2597.37	0.67539
2595.95	0.6754
2594.52	0.67538
2593.09	0.67534
2591.67	0.6753
2590.24	0.67527
2588.82	0.67525
2587.39	0.67526
2585.96	0.67529
2584.54	0.67536
2583.11	0.67547
2581.68	0.67562
2580.26	0.67583
2578.83	0.67608
2577.4	0.67638
2575.98	0.6767
2574.55	0.67703
2573.13	0.67734
2571.7	0.67764
2570.27	0.67792
2568.85	0.67819
2567.42	0.67844
2565.99	0.67865
2564.57	0.67882
2563.14	0.67896
2561.71	0.67906
2560.29	0.67913
2558.86	0.67916
2557.44	0.67916
2556.01	0.67913
2554.58	0.67907
2553.16	0.679
2551.73	0.67891
2550.3	0.67881
2548.88	0.6787
2547.45	0.67858
2546.03	0.67846
2544.6	0.67835
2543.17	0.67826
2541.75	0.67821
2540.32	0.67821
2538.89	0.67826
2537.47	0.67835
2536.04	0.67849
2534.61	0.67867
2533.19	0.67888
2531.76	0.67912
2530.34	0.67938
2528.91	0.67964
2527.48	0.67993
2526.06	0.68022
2524.63	0.68053
2523.2	0.68086
2521.78	0.68119
2520.35	0.68153
2518.92	0.68187
2517.5	0.68223
2516.07	0.6826
2514.65	0.68296
2513.22	0.6833
2511.79	0.68359
2510.37	0.6838
2508.94	0.6839
2507.51	0.68387
2506.09	0.68368
2504.66	0.68331
2503.23	0.68274
2501.81	0.68196
2500.38	0.68098
2498.96	0.6798
2497.53	0.67843
2496.1	0.67689
2494.68	0.67524
2493.25	0.67351
2491.82	0.67176
2490.4	0.67005
2488.97	0.6684
2487.55	0.66687
2486.12	0.66549
2484.69	0.6643
2483.27	0.66332
2481.84	0.66259
2480.41	0.6621
2478.99	0.66188
2477.56	0.66192
2476.13	0.6622
2474.71	0.6627
2473.28	0.66342
2471.86	0.66431
2470.43	0.66536
2469	0.66653
2467.58	0.66781
2466.15	0.66916
2464.72	0.67054
2463.3	0.67192
2461.87	0.67327
2460.44	0.67455
2459.02	0.67575
2457.59	0.67687
2456.17	0.67791
2454.74	0.67887
2453.31	0.67975
2451.89	0.68055
2450.46	0.68127
2449.03	0.68192
2447.61	0.68253
2446.18	0.68309
2444.75	0.68362
2443.33	0.68413
2441.9	0.68464
2440.48	0.68514
2439.05	0.68563
2437.62	0.6861
2436.2	0.68654
2434.77	0.68691
2433.34	0.68722
2431.92	0.68746
2430.49	0.68765
2429.06	0.68779
2427.64	0.6879
2426.21	0.68799
2424.79	0.68808
2423.36	0.68817
2421.93	0.68827
2420.51	0.6884
2419.08	0.68859
2417.65	0.68884
2416.23	0.68916
2414.8	0.68956
2413.38	0.69002
2411.95	0.69053
2410.52	0.69109
2409.1	0.69165
2407.67	0.69221
2406.24	0.69275
2404.82	0.69327
2403.39	0.69378
2401.96	0.69429
2400.54	0.69481
2399.11	0.69533
2397.69	0.69588
2396.26	0.69643
2394.83	0.69701
2393.41	0.69759
2391.98	0.69818
2390.55	0.69879
2389.13	0.6994
2387.7	0.7
2386.27	0.70058
2384.85	0.70113
2383.42	0.70166
2382	0.70218
2380.57	0.7027
2379.14	0.70325
2377.72	0.70384
2376.29	0.70445
2374.86	0.70511
2373.44	0.70586
2372.01	0.70673
2370.58	0.70769
2369.16	0.70867
2367.73	0.70954
2366.31	0.71024
2364.88	0.71074
2363.45	0.71108
2362.03	0.71128
2360.6	0.71128
2359.17	0.71097
2357.75	0.71029
2356.32	0.70923
2354.89	0.70792
2353.47	0.70649
2352.04	0.70505
2350.62	0.70365
2349.19	0.70233
2347.76	0.70111
2346.34	0.70003
2344.91	0.69913
2343.48	0.69838
2342.06	0.69776
2340.63	0.69722
2339.21	0.69676
2337.78	0.69642
2336.35	0.6962
2334.93	0.6961
2333.5	0.69603
2332.07	0.69588
2330.65	0.69559
2329.22	0.69516
2327.79	0.69468
2326.37	0.69422
2324.94	0.69378
2323.52	0.69333
2322.09	0.69282
2320.66	0.69225
2319.24	0.69158
2317.81	0.69083
2316.38	0.69
2314.96	0.68915
2313.53	0.68829
2312.1	0.68747
2310.68	0.68669
2309.25	0.68596
2307.83	0.68527
2306.4	0.68464
2304.97	0.68408
2303.55	0.6836
2302.12	0.68319
2300.69	0.68283
2299.27	0.68251
2297.84	0.6822
2296.41	0.68189
2294.99	0.68159
2293.56	0.6813
2292.14	0.68104
2290.71	0.6808
2289.28	0.6806
2287.86	0.68042
2286.43	0.68027
2285	0.68015
2283.58	0.68005
2282.15	0.68
2280.73	0.67997
2279.3	0.67997
2277.87	0.67998
2276.45	0.67999
2275.02	0.67998
2273.59	0.67993
2272.17	0.67984
2270.74	0.6797
2269.31	0.67952
2267.89	0.67929
2266.46	0.67902
2265.04	0.67872
2263.61	0.67839
2262.18	0.67806
2260.76	0.67775
2259.33	0.67745
2257.9	0.67719
2256.48	0.67696
2255.05	0.67676
2253.62	0.6766
2252.2	0.67648
2250.77	0.67638
2249.35	0.67632
2247.92	0.67628
2246.49	0.67626
2245.07	0.67622
2243.64	0.67617
2242.21	0.67608
2240.79	0.67594
2239.36	0.67574
2237.93	0.67547
2236.51	0.67511
2235.08	0.67467
2233.66	0.67415
2232.23	0.67355
2230.8	0.67286
2229.38	0.67209
2227.95	0.67124
2226.52	0.67033
2225.1	0.66935
2223.67	0.66832
2222.24	0.66726
2220.82	0.66616
2219.39	0.66503
2217.97	0.66388
2216.54	0.66272
2215.11	0.66154
2213.69	0.66035
2212.26	0.65914
2210.83	0.6579
2209.41	0.65662
2207.98	0.65531
2206.56	0.65395
2205.13	0.65255
2203.7	0.6511
2202.28	0.64961
2200.85	0.64809
2199.42	0.64655
2198	0.645
2196.57	0.64344
2195.14	0.6419
2193.72	0.64038
2192.29	0.6389
2190.87	0.63749
2189.44	0.63614
2188.01	0.63487
2186.59	0.63368
2185.16	0.63256
2183.73	0.63154
2182.31	0.63061
2180.88	0.62976
2179.45	0.62899
2178.03	0.62827
2176.6	0.62761
2175.18	0.62697
2173.75	0.62636
2172.32	0.62576
2170.9	0.62515
2169.47	0.6245
2168.04	0.62381
2166.62	0.62305
2165.19	0.62219
2163.76	0.62122
2162.34	0.62011
2160.91	0.61885
2159.49	0.61743
2158.06	0.61587
2156.63	0.61418
2155.21	0.6124
2153.78	0.61057
2152.35	0.60872
2150.93	0.60689
2149.5	0.60513
2148.08	0.60347
2146.65	0.60194
2145.22	0.60057
2143.8	0.59937
2142.37	0.59834
2140.94	0.5975
2139.52	0.59683
2138.09	0.59634
2136.66	0.59603
2135.24	0.5959
2133.81	0.59594
2132.39	0.59614
2130.96	0.59649
2129.53	0.59699
2128.11	0.59763
2126.68	0.59842
2125.25	0.59933
2123.83	0.60036
2122.4	0.60148
2120.97	0.60265
2119.55	0.60387
2118.12	0.60515
2116.7	0.60652
2115.27	0.60802
2113.84	0.60963
2112.42	0.61129
2110.99	0.61297
2109.56	0.61464
2108.14	0.61629
2106.71	0.61794
2105.28	0.61956
2103.86	0.62118
2102.43	0.62276
2101.01	0.62431
2099.58	0.62582
2098.15	0.62734
2096.73	0.62891
2095.3	0.63054
2093.87	0.63224
2092.45	0.63399
2091.02	0.63586
2089.59	0.63793
2088.17	0.64021
2086.74	0.64258
2085.32	0.64494
2083.89	0.64724
2082.46	0.64951
2081.04	0.65178
2079.61	0.65405
2078.18	0.65625
2076.76	0.65839
2075.33	0.66061
2073.91	0.66318
2072.48	0.66632
2071.05	0.67002
2069.63	0.67414
2068.2	0.67856
2066.77	0.68323
2065.35	0.68827
2063.92	0.69381
2062.49	0.69983
2061.07	0.70581
2059.64	0.71094
2058.22	0.71466
2056.79	0.71683
2055.36	0.71773
2053.94	0.71767
2052.51	0.71661
2051.08	0.7142
2049.66	0.71006
2048.23	0.70411
2046.8	0.69652
2045.38	0.6876
2043.95	0.67777
2042.53	0.6681
2041.1	0.66162
2039.67	0.66454
2038.25	0.68424
2036.82	0.72345
2035.39	0.7771
2033.97	0.83579
2032.54	0.89083
2031.11	0.93653
2029.69	0.97025
2028.26	0.99135
2026.84	1
2025.41	1.00002
2023.98	0.9943
2022.56	0.97609
2021.13	0.94578
2019.7	0.90452
2018.28	0.85426
2016.85	0.79799
2015.42	0.74004
2014	0.68633
2012.57	0.64414
2011.15	0.62008
2009.72	0.61592
2008.29	0.62601
2006.87	0.64113
2005.44	0.65483
2004.01	0.6651
2002.59	0.67241
2001.16	0.67796
1999.74	0.68276
1998.31	0.68736
1996.88	0.69189
1995.46	0.69628
1994.03	0.70046
1992.6	0.70442
1991.18	0.70821
1989.75	0.7119
1988.32	0.71556
1986.9	0.71918
1985.47	0.72273
1984.05	0.72619
1982.62	0.72952
1981.19	0.73269
1979.77	0.73572
1978.34	0.73865
1976.91	0.74158
1975.49	0.74461
1974.06	0.74786
1972.63	0.75142
1971.21	0.75532
1969.78	0.75957
1968.36	0.76413
1966.93	0.76897
1965.5	0.77406
1964.08	0.77942
1962.65	0.78508
1961.22	0.79101
1959.8	0.79721
1958.37	0.80362
1956.94	0.81017
1955.52	0.81682
1954.09	0.82351
1952.67	0.83018
1951.24	0.83679
1949.81	0.84332
1948.39	0.84974
1946.96	0.85602
1945.53	0.86215
1944.11	0.86812
1942.68	0.87392
1941.26	0.87954
1939.83	0.88497
1938.4	0.8902
1936.98	0.89524
1935.55	0.90008
1934.12	0.90474
1932.7	0.90922
1931.27	0.91354
1929.84	0.9177
1928.42	0.92174
1926.99	0.92568
1925.57	0.92955
1924.14	0.93338
1922.71	0.93719
1921.29	0.94099
1919.86	0.94478
1918.43	0.94858
1917.01	0.95237
1915.58	0.95615
1914.15	0.9599
1912.73	0.96361
1911.3	0.96726
1909.88	0.97081
1908.45	0.97423
1907.02	0.97747
1905.6	0.9805
1904.17	0.9833
1902.74	0.98585
1901.32	0.98813
1899.89	0.99012
1898.46	0.99183
1897.04	0.9933
1895.61	0.99454
1894.19	0.99557
1892.76	0.99642
1891.33	0.99711
1889.91	0.99766
1888.48	0.99808
1887.05	0.99838
1885.63	0.99859
1884.2	0.99872
1882.77	0.99909
1881.35	0.99935
1879.92	0.99979
1878.5	1
1877.07	1.00028
1875.64	1.00034
1874.22	1.00017
1872.79	0.99976
1871.36	0.99911
1869.94	0.99825
1868.51	0.99719
1867.09	0.99594
1865.66	0.99452
1864.23	0.99292
1862.81	0.99116
1861.38	0.98926
1859.95	0.98726
1858.53	0.9852
1857.1	0.98304
1855.67	0.98072
1854.25	0.97812
1852.82	0.97521
1851.4	0.97198
1849.97	0.96845
1848.54	0.96461
1847.12	0.96049
1845.69	0.95611
1844.26	0.95149
1842.84	0.9466
1841.41	0.9414
1839.98	0.93588
1838.56	0.93006
1837.13	0.92396
1835.71	0.91758
1834.28	0.91099
1832.85	0.90425
1831.43	0.89742
1830	0.89045
1828.57	0.8833
1827.15	0.87596
1825.72	0.8685
1824.29	0.86098
1822.87	0.85338
1821.44	0.84563
1820.02	0.83772
1818.59	0.82967
1817.16	0.82155
1815.74	0.81335
1814.31	0.805
1812.88	0.79644
1811.46	0.78762
1810.03	0.77858
1808.6	0.76938
1807.18	0.76011
1805.75	0.75083
1804.33	0.7415
1802.9	0.73205
1801.47	0.72244
1800.05	0.71275
1798.62	0.70304
1797.19	0.6933
1795.77	0.68349
1794.34	0.67354
1792.92	0.66342
1791.49	0.6531
1790.06	0.64265
1788.64	0.63215
1787.21	0.62167
1785.78	0.61119
1784.36	0.60065
1782.93	0.59001
1781.5	0.57935
1780.08	0.56875
1778.65	0.55826
1777.23	0.54789
1775.8	0.53757
1774.37	0.52731
1772.95	0.51714
1771.52	0.50711
1770.09	0.4972
1768.67	0.48736
1767.24	0.47757
1765.81	0.46787
1764.39	0.4583
1762.96	0.44886
1761.54	0.43952
1760.11	0.4303
1758.68	0.42117
1757.26	0.41204
1755.83	0.40286
1754.4	0.3936
1752.98	0.38426
1751.55	0.37485
1750.12	0.36546
1748.7	0.35619
1747.27	0.34703
1745.85	0.3378
1744.42	0.3284
1742.99	0.31885
1741.57	0.30919
1740.14	0.29949
1738.71	0.28986
1737.29	0.28033
1735.86	0.27088
1734.44	0.26148
1733.01	0.25214
1731.58	0.24295
1730.16	0.2339
1728.73	0.22487
1727.3	0.21578
1725.88	0.20658
1724.45	0.19728
1723.02	0.18797
1721.6	0.17879
1720.17	0.16977
1718.75	0.16082
1717.32	0.15186
1715.89	0.14298
1714.47	0.13434
1713.04	0.12606
1711.61	0.1182
1710.19	0.11084
1708.76	0.10402
1707.33	0.0978
1705.91	0.09228
1704.48	0.08749
1703.06	0.08335
1701.63	0.07968
1700.2	0.07636
1698.78	0.07337
1697.35	0.07072
1695.92	0.06844
1694.5	0.06649
1693.07	0.06484
1691.64	0.06345
1690.22	0.06226
1688.79	0.06127
1687.37	0.06051
1685.94	0.05998
1684.51	0.05964
1683.09	0.05945
1681.66	0.0594
1680.23	0.05945
1678.81	0.05957
1677.38	0.05974
1675.95	0.05993
1674.53	0.06009
1673.1	0.06019
1671.68	0.06017
1670.25	0.06001
1668.82	0.05973
1667.4	0.05932
1665.97	0.05877
1664.54	0.05805
1663.12	0.05718
1661.69	0.05615
1660.27	0.05501
1658.84	0.05381
1657.41	0.05259
1655.99	0.05139
1654.56	0.05024
1653.13	0.04918
1651.71	0.04824
1650.28	0.04744
1648.85	0.04679
1647.43	0.04633
1646	0.04604
1644.58	0.04591
1643.15	0.04594
1641.72	0.04611
1640.3	0.04642
1638.87	0.04685
1637.44	0.04737
1636.02	0.04801
1634.59	0.04885
1633.16	0.04998
1631.74	0.0514
1630.31	0.05319
1628.89	0.05546
1627.46	0.05832
1626.03	0.06181
1624.61	0.06586
1623.18	0.07041
1621.75	0.07536
1620.33	0.08064
1618.9	0.08612
1617.47	0.0917
1616.05	0.09722
1614.62	0.10252
1613.2	0.10745
1611.77	0.11183
1610.34	0.11553
1608.92	0.11839
1607.49	0.12033
1606.06	0.12124
1604.64	0.12105
1603.21	0.11973
1601.79	0.11739
1600.36	0.11417
1598.93	0.1102
1597.51	0.10557
1596.08	0.1004
1594.65	0.09487
1593.23	0.08918
1591.8	0.08356
1590.37	0.07816
1588.95	0.07316
1587.52	0.06866
1586.1	0.06473
1584.67	0.06141
1583.24	0.05869
1581.82	0.05655
1580.39	0.05491
1578.96	0.05372
1577.54	0.0529
1576.11	0.05238
1574.68	0.05211
1573.26	0.05203
1571.83	0.05212
1570.41	0.05236
1568.98	0.05274
1567.55	0.05323
1566.13	0.05379
1564.7	0.05439
1563.27	0.05497
1561.85	0.0555
1560.42	0.05591
1558.99	0.0562
1557.57	0.05633
1556.14	0.05631
1554.72	0.05614
1553.29	0.05584
1551.86	0.05547
1550.44	0.05506
1549.01	0.05464
1547.58	0.05423
1546.16	0.05389
1544.73	0.05368
1543.3	0.05368
1541.88	0.05392
1540.45	0.05442
1539.03	0.05519
1537.6	0.05623
1536.17	0.05754
1534.75	0.05913
1533.32	0.06102
1531.89	0.06322
1530.47	0.06572
1529.04	0.0685
1527.62	0.07154
1526.19	0.07481
1524.76	0.07828
1523.34	0.08188
1521.91	0.08553
1520.48	0.08913
1519.06	0.0926
1517.63	0.09587
1516.2	0.09888
1514.78	0.10155
1513.35	0.10381
1511.93	0.1056
1510.5	0.10689
1509.07	0.10763
1507.65	0.10782
1506.22	0.10752
1504.79	0.1068
1503.37	0.10573
1501.94	0.10432
1500.51	0.10262
1499.09	0.10065
1497.66	0.09846
1496.24	0.09609
1494.81	0.09355
1493.38	0.09089
1491.96	0.0881
1490.53	0.08525
1489.1	0.08235
1487.68	0.07946
1486.25	0.07657
1484.82	0.07366
1483.4	0.07071
1481.97	0.06772
1480.55	0.06469
1479.12	0.06169
1477.69	0.05876
1476.27	0.05591
1474.84	0.05316
1473.41	0.05048
1471.99	0.04789
1470.56	0.04544
1469.13	0.0432
1467.71	0.04123
1466.28	0.03959
1464.86	0.03829
1463.43	0.03736
1462	0.03682
1460.58	0.03669
1459.15	0.03699
1457.72	0.03769
1456.3	0.03877
1454.87	0.04021
1453.45	0.042
1452.02	0.04407
1450.59	0.04633
1449.17	0.04862
1447.74	0.05079
1446.31	0.05271
1444.89	0.05429
1443.46	0.05546
1442.03	0.05623
1440.61	0.05661
1439.18	0.05664
1437.76	0.05634
1436.33	0.05574
1434.9	0.0549
1433.48	0.0539
1432.05	0.05285
1430.62	0.05182
1429.2	0.05085
1427.77	0.04997
1426.34	0.04919
1424.92	0.0485
1423.49	0.04787
1422.07	0.04722
1420.64	0.04649
1419.21	0.04566
1417.79	0.04475
1416.36	0.04381
1414.93	0.04291
1413.51	0.04211
1412.08	0.04147
1410.65	0.04101
1409.23	0.04075
1407.8	0.0407
1406.38	0.04087
1404.95	0.04125
1403.52	0.04181
1402.1	0.04251
1400.67	0.04336
1399.24	0.04444
1397.82	0.04582
1396.39	0.04756
1394.97	0.04964
1393.54	0.05205
1392.11	0.05479
1390.69	0.05785
1389.26	0.06125
1387.83	0.06504
1386.41	0.06928
1384.98	0.07405
1383.55	0.07937
1382.13	0.08526
1380.7	0.09176
1379.28	0.0989
1377.85	0.10673
1376.42	0.11527
1375	0.12459
1373.57	0.13474
1372.14	0.1457
1370.72	0.15727
1369.29	0.16908
1367.86	0.18059
1366.44	0.19122
1365.01	0.20047
1363.59	0.20795
1362.16	0.21349
1360.73	0.21705
1359.31	0.21871
1357.88	0.21852
1356.45	0.21648
1355.03	0.21248
1353.6	0.20645
1352.17	0.19837
1350.75	0.18842
1349.32	0.17692
1347.9	0.16442
1346.47	0.15146
1345.04	0.13853
1343.62	0.12595
1342.19	0.11395
1340.76	0.10265
1339.34	0.09214
1337.91	0.08254
1336.48	0.074
1335.06	0.06671
1333.63	0.06082
1332.21	0.05639
1330.78	0.05328
1329.35	0.0512
1327.93	0.04978
1326.5	0.0486
1325.07	0.04736
1323.65	0.04591
1322.22	0.04431
1320.8	0.04276
1319.37	0.0415
1317.94	0.0408
1316.52	0.04089
1315.09	0.04197
1313.66	0.04419
1312.24	0.04765
1310.81	0.05238
1309.38	0.05834
1307.96	0.06544
1306.53	0.07349
1305.11	0.08228
1303.68	0.09156
1302.25	0.10105
1300.83	0.11041
1299.4	0.11924
1297.97	0.12713
1296.55	0.13365
1295.12	0.13851
1293.69	0.14152
1292.27	0.14266
1290.84	0.14205
1289.42	0.13988
1287.99	0.1364
1286.56	0.13191
1285.14	0.12672
1283.71	0.12114
1282.28	0.11545
1280.86	0.1099
1279.43	0.10471
1278	0.10006
1276.58	0.09604
1275.15	0.09269
1273.73	0.08994
1272.3	0.08759
1270.87	0.0854
1269.45	0.08311
1268.02	0.08056
1266.59	0.07769
1265.17	0.07451
1263.74	0.0711
1262.32	0.06755
1260.89	0.06393
1259.46	0.06032
1258.04	0.05677
1256.61	0.05334
1255.18	0.05006
1253.76	0.04696
1252.33	0.04403
1250.9	0.04128
1249.48	0.03871
1248.05	0.03633
1246.63	0.03415
1245.2	0.03216
1243.77	0.03037
1242.35	0.02882
1240.92	0.02752
1239.49	0.02651
1238.07	0.02583
1236.64	0.02552
1235.21	0.02562
1233.79	0.02619
1232.36	0.02726
1230.94	0.02886
1229.51	0.03101
1228.08	0.03367
1226.66	0.03671
1225.23	0.03997
1223.8	0.04319
1222.38	0.04617
1220.95	0.04871
1219.52	0.05067
1218.1	0.052
1216.67	0.05268
1215.25	0.05274
1213.82	0.05226
1212.39	0.05134
1210.97	0.05015
1209.54	0.04883
1208.11	0.0476
1206.69	0.04662
1205.26	0.0461
1203.83	0.04617
1202.41	0.04695
1200.98	0.04846
1199.56	0.05062
1198.13	0.05329
1196.7	0.05627
1195.28	0.05941
1193.85	0.06256
1192.42	0.06567
1191	0.06869
1189.57	0.0716
1188.15	0.07443
1186.72	0.07716
1185.29	0.07984
1183.87	0.08251
1182.44	0.08521
1181.01	0.08799
1179.59	0.09086
1178.16	0.09378
1176.73	0.09673
1175.31	0.09966
1173.88	0.10257
1172.46	0.10546
1171.03	0.10836
1169.6	0.11131
1168.18	0.11434
1166.75	0.11744
1165.32	0.1206
1163.9	0.12374
1162.47	0.12673
1161.04	0.12945
1159.62	0.13185
1158.19	0.13397
1156.77	0.13593
1155.34	0.13789
1153.91	0.13999
1152.49	0.14231
1151.06	0.14482
1149.63	0.14736
1148.21	0.14973
1146.78	0.15173
[truncated: 524 more rows]

## Sheet: B-C3N4-20 MPa
3998.04	1
3996.62	0.99909
3995.19	0.99818
3993.76	0.99726
3992.34	0.99633
3990.91	0.99539
3989.49	0.99445
3988.06	0.9935
3986.63	0.99254
3985.21	0.99157
3983.78	0.9906
3982.35	0.98934
3980.93	0.98806
3979.5	0.98679
3978.08	0.98554
3976.65	0.98433
3975.22	0.98318
3973.8	0.98207
3972.37	0.98101
3970.94	0.97995
3969.52	0.97889
3968.09	0.97783
3966.66	0.97678
3965.24	0.97568
3963.81	0.97453
3962.39	0.97331
3960.96	0.97207
3959.53	0.97083
3958.11	0.9696
3956.68	0.96835
3955.25	0.96706
3953.83	0.96574
3952.4	0.96441
3950.97	0.96312
3949.55	0.96187
3948.12	0.96065
3946.7	0.95943
3945.27	0.95816
3943.84	0.95685
3942.42	0.95552
3940.99	0.95417
3939.56	0.95282
3938.14	0.95145
3936.71	0.95003
3935.28	0.94859
3933.86	0.94714
3932.43	0.94569
3931.01	0.94425
3929.58	0.94281
3928.15	0.94136
3926.73	0.93993
3925.3	0.93855
3923.87	0.9372
3922.45	0.93587
3921.02	0.93451
3919.6	0.93307
3918.17	0.93155
3916.74	0.92994
3915.32	0.92826
3913.89	0.92652
3912.46	0.92474
3911.04	0.92295
3909.61	0.92117
3908.18	0.91941
3906.76	0.91764
3905.33	0.91585
3903.91	0.91404
3902.48	0.91227
3901.05	0.91054
3899.63	0.90884
3898.2	0.90716
3896.77	0.90548
3895.35	0.9038
3893.92	0.90213
3892.49	0.90048
3891.07	0.89886
3889.64	0.89725
3888.22	0.89562
3886.79	0.89393
3885.36	0.8922
3883.94	0.89046
3882.51	0.88876
3881.08	0.8871
3879.66	0.88546
3878.23	0.88381
3876.8	0.88214
3875.38	0.8805
3873.95	0.87892
3872.53	0.87736
3871.1	0.87578
3869.67	0.87414
3868.25	0.87241
3866.82	0.87065
3865.39	0.86892
3863.97	0.86729
3862.54	0.86575
3861.11	0.86425
3859.69	0.86272
3858.26	0.86115
3856.84	0.85958
3855.41	0.858
3853.98	0.85643
3852.56	0.85486
3851.13	0.85328
3849.7	0.85171
3848.28	0.85016
3846.85	0.84864
3845.43	0.84714
3844	0.84564
3842.57	0.84409
3841.15	0.84249
3839.72	0.84085
3838.29	0.83925
3836.87	0.83771
3835.44	0.83618
3834.01	0.83463
3832.59	0.83303
3831.16	0.83141
3829.74	0.82976
3828.31	0.82811
3826.88	0.82648
3825.46	0.82487
3824.03	0.82332
3822.6	0.8218
3821.18	0.82029
3819.75	0.81878
3818.32	0.81728
3816.9	0.81577
3815.47	0.81423
3814.05	0.81264
3812.62	0.81102
3811.19	0.80938
3809.77	0.80774
3808.34	0.80607
3806.91	0.80441
3805.49	0.80277
3804.06	0.8012
3802.63	0.79967
3801.21	0.79818
3799.78	0.79674
3798.36	0.79536
3796.93	0.79403
3795.5	0.7927
3794.08	0.79133
3792.65	0.78989
3791.22	0.7884
3789.8	0.78689
3788.37	0.78535
3786.95	0.78378
3785.52	0.78217
3784.09	0.78053
3782.67	0.77889
3781.24	0.77727
3779.81	0.7757
3778.39	0.77419
3776.96	0.77272
3775.53	0.77127
3774.11	0.7698
3772.68	0.7683
3771.26	0.76678
3769.83	0.76527
3768.4	0.76378
3766.98	0.76226
3765.55	0.76068
3764.12	0.75905
3762.7	0.75744
3761.27	0.7559
3759.84	0.75441
3758.42	0.75292
3756.99	0.75144
3755.57	0.74999
3754.14	0.74863
3752.71	0.74735
3751.29	0.74611
3749.86	0.74484
3748.43	0.74351
3747.01	0.74212
3745.58	0.74074
3744.15	0.73942
3742.73	0.7382
3741.3	0.73704
3739.88	0.73588
3738.45	0.73466
3737.02	0.73341
3735.6	0.73216
3734.17	0.73094
3732.74	0.72975
3731.32	0.72858
3729.89	0.72746
3728.46	0.7264
3727.04	0.72538
3725.61	0.72433
3724.19	0.7232
3722.76	0.72196
3721.33	0.72067
3719.91	0.71941
3718.48	0.71825
3717.05	0.71719
3715.63	0.71623
3714.2	0.71533
3712.78	0.71448
3711.35	0.7137
3709.92	0.71297
3708.5	0.71228
3707.07	0.71161
3705.64	0.71094
3704.22	0.71025
3702.79	0.70953
3701.36	0.70882
3699.94	0.70816
3698.51	0.70757
3697.09	0.70705
3695.66	0.70661
3694.23	0.70627
3692.81	0.70601
3691.38	0.70579
3689.95	0.70554
3688.53	0.70527
3687.1	0.70507
3685.67	0.70499
3684.25	0.70503
3682.82	0.70516
3681.4	0.70539
3679.97	0.70576
3678.54	0.70622
3677.12	0.70676
3675.69	0.70736
3674.26	0.70805
3672.84	0.7089
3671.41	0.70987
3669.98	0.71097
3668.56	0.71218
3667.13	0.71351
3665.71	0.71488
3664.28	0.71616
3662.85	0.71731
3661.43	0.71843
3660	0.71969
3658.57	0.72119
3657.15	0.72292
3655.72	0.72481
3654.29	0.72685
3652.87	0.72907
3651.44	0.73145
3650.02	0.73394
3648.59	0.73652
3647.16	0.73918
3645.74	0.74186
3644.31	0.74447
3642.88	0.74696
3641.46	0.74946
3640.03	0.75213
3638.61	0.75497
3637.18	0.75786
3635.75	0.76068
3634.33	0.76342
3632.9	0.76621
3631.47	0.76914
3630.05	0.77222
3628.62	0.77536
3627.19	0.7785
3625.77	0.78161
3624.34	0.78471
3622.92	0.78782
3621.49	0.79094
3620.06	0.79407
3618.64	0.79723
3617.21	0.80037
3615.78	0.80346
3614.36	0.80653
3612.93	0.8097
3611.5	0.813
3610.08	0.81635
3608.65	0.81966
3607.23	0.8229
3605.8	0.82612
3604.37	0.82938
3602.95	0.83269
3601.52	0.836
3600.09	0.83929
3598.67	0.84258
3597.24	0.84593
3595.81	0.84934
3594.39	0.85279
3592.96	0.8563
3591.54	0.85995
3590.11	0.86377
3588.68	0.86774
3587.26	0.87185
3585.83	0.87606
3584.4	0.88031
3582.98	0.88447
3581.55	0.88849
3580.13	0.89246
3578.7	0.89656
3577.27	0.90086
3575.85	0.90527
3574.42	0.90966
3572.99	0.91395
3571.57	0.91815
3570.14	0.92226
3568.71	0.92625
3567.29	0.93011
3565.86	0.93386
3564.44	0.93758
3563.01	0.94132
3561.58	0.94502
3560.16	0.94853
3558.73	0.95169
3557.3	0.95433
3555.88	0.95634
3554.45	0.95775
3553.02	0.95871
3551.6	0.95945
3550.17	0.96002
3548.75	0.9603
3547.32	0.96018
3545.89	0.95963
3544.47	0.95873
3543.04	0.95759
3541.61	0.95634
3540.19	0.95507
3538.76	0.95384
3537.33	0.95266
3535.91	0.95154
3534.48	0.95053
3533.06	0.94967
3531.63	0.94899
3530.2	0.94849
3528.78	0.9482
3527.35	0.94815
3525.92	0.94837
3524.5	0.94888
3523.07	0.9497
3521.64	0.95088
3520.22	0.95245
3518.79	0.95438
3517.37	0.95656
3515.94	0.95887
3514.51	0.96126
3513.09	0.96374
3511.66	0.96621
3510.23	0.96857
3508.81	0.97076
3507.38	0.97286
3505.96	0.97506
3504.53	0.97746
3503.1	0.98005
3501.68	0.98266
3500.25	0.98512
3498.82	0.98736
3497.4	0.98951
3495.97	0.99162
3494.54	0.99374
3493.12	0.99578
3491.69	0.99754
3490.27	0.9989
3488.84	0.99986
3487.41	1.00052
3485.99	1.00096
3484.56	1.00109
3483.13	1.0007
3481.71	1
3480.28	0.99936
3478.85	0.99879
3477.43	0.99784
3476	0.99663
3474.58	0.9951
3473.15	0.99313
3471.72	0.99068
3470.3	0.98786
3468.87	0.98486
3467.44	0.98176
3466.02	0.98253
3464.59	0.98311
3463.16	0.98354
3461.74	0.98396
3460.31	0.98444
3458.89	0.98498
3457.46	0.98546
3456.03	0.98573
3454.61	0.98564
3453.18	0.98519
3451.75	0.98444
3450.33	0.98347
3448.9	0.98228
3447.47	0.98087
3446.05	0.97926
3444.62	0.97756
3443.2	0.97593
3441.77	0.97457
3440.34	0.97363
3438.92	0.97325
3437.49	0.97353
3436.06	0.9745
3434.64	0.97609
3433.21	0.97819
3431.79	0.98072
3430.36	0.98362
3428.93	0.98684
3427.51	0.99021
3426.08	0.99351
3424.65	0.99644
3423.23	0.99873
3421.8	1.00017
3420.37	1.00108
3418.95	1.00118
3417.52	1.00066
3416.1	1.00034
3414.67	1
3413.24	0.99957
3411.82	0.99813
3410.39	0.99594
3408.96	0.9932
3407.54	0.98994
3406.11	0.98607
3404.68	0.98155
3403.26	0.97648
3401.83	0.97106
3400.41	0.96547
3398.98	0.95979
3397.55	0.95402
3396.13	0.94819
3394.7	0.94236
3393.27	0.93661
3391.85	0.93102
3390.42	0.92563
3388.99	0.92032
3387.57	0.9149
3386.14	0.90924
3384.72	0.90338
3383.29	0.89739
3381.86	0.89127
3380.44	0.88494
3379.01	0.87825
3377.58	0.87119
3376.16	0.86384
3374.73	0.85635
3373.31	0.84882
3371.88	0.84129
3370.45	0.83375
3369.03	0.82616
3367.6	0.81853
3366.17	0.81087
3364.75	0.80315
3363.32	0.79537
3361.89	0.78752
3360.47	0.77966
3359.04	0.7718
3357.62	0.76391
3356.19	0.75592
3354.76	0.74777
3353.34	0.73942
3351.91	0.73093
3350.48	0.7224
3349.06	0.71394
3347.63	0.7056
3346.2	0.69741
3344.78	0.68937
3343.35	0.68148
3341.93	0.67376
3340.5	0.66618
3339.07	0.65871
3337.65	0.65128
3336.22	0.64383
3334.79	0.63636
3333.37	0.6289
3331.94	0.62147
3330.51	0.61409
3329.09	0.60672
3327.66	0.59935
3326.24	0.592
3324.81	0.58466
3323.38	0.57731
3321.96	0.56997
3320.53	0.56266
3319.1	0.5554
3317.68	0.5482
3316.25	0.54109
3314.82	0.53408
3313.4	0.5272
3311.97	0.52049
3310.55	0.51396
3309.12	0.50762
3307.69	0.50148
3306.27	0.49557
3304.84	0.48989
3303.41	0.48449
3301.99	0.47937
3300.56	0.47459
3299.14	0.47015
3297.71	0.46607
3296.28	0.46234
3294.86	0.45894
3293.43	0.45582
3292	0.45298
3290.58	0.45042
3289.15	0.44814
3287.72	0.44617
3286.3	0.4445
3284.87	0.44311
3283.45	0.44196
3282.02	0.44101
3280.59	0.44022
3279.17	0.43957
3277.74	0.43905
3276.31	0.43865
3274.89	0.43837
3273.46	0.43818
3272.03	0.43807
3270.61	0.43803
3269.18	0.43802
3267.76	0.43803
3266.33	0.43806
3264.9	0.43807
3263.48	0.43808
3262.05	0.43806
3260.62	0.438
3259.2	0.43792
3257.77	0.43786
3256.34	0.43786
3254.92	0.438
3253.49	0.43833
3252.07	0.4389
3250.64	0.43977
3249.21	0.44093
3247.79	0.44238
3246.36	0.44407
3244.93	0.44597
3243.51	0.44804
3242.08	0.45024
3240.66	0.45252
3239.23	0.4548
3237.8	0.457
3236.38	0.45906
3234.95	0.4609
3233.52	0.46245
3232.1	0.46368
3230.67	0.46459
3229.24	0.4652
3227.82	0.4655
3226.39	0.46553
3224.97	0.46531
3223.54	0.46488
3222.11	0.46425
3220.69	0.46344
3219.26	0.46245
3217.83	0.46131
3216.41	0.46004
3214.98	0.45871
3213.55	0.45734
3212.13	0.45593
3210.7	0.45449
3209.28	0.45302
3207.85	0.45155
3206.42	0.45009
3205	0.44865
3203.57	0.44725
3202.14	0.44588
3200.72	0.44456
3199.29	0.44328
3197.86	0.44205
3196.44	0.44088
3195.01	0.43978
3193.59	0.43874
3192.16	0.43777
3190.73	0.43688
3189.31	0.43607
3187.88	0.43534
3186.45	0.43469
3185.03	0.43413
3183.6	0.43364
3182.17	0.43322
3180.75	0.43287
3179.32	0.43259
3177.9	0.43237
3176.47	0.43219
3175.04	0.43204
3173.62	0.43192
3172.19	0.43183
3170.76	0.43179
3169.34	0.43177
3167.91	0.43177
3166.49	0.4318
3165.06	0.43185
3163.63	0.43194
3162.21	0.43208
3160.78	0.43232
3159.35	0.43267
3157.93	0.43314
3156.5	0.43376
3155.07	0.4345
3153.65	0.43536
3152.22	0.43631
3150.8	0.43733
3149.37	0.43844
3147.94	0.43966
3146.52	0.441
3145.09	0.44245
3143.66	0.444
3142.24	0.4456
3140.81	0.44724
3139.38	0.44889
3137.96	0.45054
3136.53	0.45217
3135.11	0.45379
3133.68	0.45537
3132.25	0.45689
3130.83	0.45831
3129.4	0.45959
3127.97	0.46072
3126.55	0.4617
3125.12	0.46251
3123.69	0.46314
3122.27	0.46361
3120.84	0.46392
3119.42	0.46408
3117.99	0.46411
3116.56	0.46401
3115.14	0.46376
3113.71	0.46335
3112.28	0.4628
3110.86	0.46211
3109.43	0.46131
3108	0.4604
3106.58	0.45938
3105.15	0.45823
3103.73	0.45693
3102.3	0.45551
3100.87	0.45398
3099.45	0.4524
3098.02	0.4508
3096.59	0.4492
3095.17	0.44759
3093.74	0.44599
3092.32	0.44441
3090.89	0.44288
3089.46	0.44144
3088.04	0.4401
3086.61	0.43889
3085.18	0.43783
3083.76	0.43696
3082.33	0.43629
3080.9	0.43582
3079.48	0.43554
3078.05	0.43544
3076.63	0.43553
3075.2	0.43579
3073.77	0.43623
3072.35	0.43686
3070.92	0.43765
3069.49	0.4386
3068.07	0.43968
3066.64	0.44088
3065.21	0.44219
3063.79	0.44359
3062.36	0.44507
3060.94	0.44664
3059.51	0.44834
3058.08	0.45016
3056.66	0.45209
3055.23	0.4541
3053.8	0.45616
3052.38	0.45827
3050.95	0.46044
3049.52	0.46272
3048.1	0.46508
3046.67	0.46753
3045.25	0.47007
3043.82	0.47267
3042.39	0.47537
3040.97	0.47815
3039.54	0.48104
3038.11	0.484
3036.69	0.48703
3035.26	0.49012
3033.84	0.49324
3032.41	0.49641
3030.98	0.49959
3029.56	0.50276
3028.13	0.50589
3026.7	0.50896
3025.28	0.51196
3023.85	0.5149
3022.42	0.51778
3021	0.52062
3019.57	0.52341
3018.15	0.52614
3016.72	0.52883
3015.29	0.53148
3013.87	0.5341
3012.44	0.53668
3011.01	0.53922
3009.59	0.54169
3008.16	0.5441
3006.73	0.54645
3005.31	0.54872
3003.88	0.55092
3002.46	0.55305
3001.03	0.55512
2999.6	0.55714
2998.18	0.5591
2996.75	0.56102
2995.32	0.56289
2993.9	0.56474
2992.47	0.56656
2991.04	0.56836
2989.62	0.57013
2988.19	0.57186
2986.77	0.57354
2985.34	0.57518
2983.91	0.57679
2982.49	0.57837
2981.06	0.57991
2979.63	0.58144
2978.21	0.58292
2976.78	0.58436
2975.35	0.58577
2973.93	0.58714
2972.5	0.58849
2971.08	0.58981
2969.65	0.59108
2968.22	0.5923
2966.8	0.59343
2965.37	0.59446
2963.94	0.59542
2962.52	0.59634
2961.09	0.59725
2959.67	0.59817
2958.24	0.5991
2956.81	0.60009
2955.39	0.60116
2953.96	0.60234
2952.53	0.60365
2951.11	0.6051
2949.68	0.60668
2948.25	0.60838
2946.83	0.61016
2945.4	0.612
2943.98	0.61384
2942.55	0.61565
2941.12	0.61737
2939.7	0.61898
2938.27	0.62046
2936.84	0.62181
2935.42	0.62305
2933.99	0.62419
2932.56	0.62525
2931.14	0.62625
2929.71	0.6272
2928.29	0.62814
2926.86	0.6291
2925.43	0.63009
2924.01	0.6311
2922.58	0.63215
2921.15	0.63324
2919.73	0.63439
2918.3	0.63558
2916.87	0.63678
2915.45	0.63798
2914.02	0.63916
2912.6	0.64037
2911.17	0.64159
2909.74	0.64284
2908.32	0.64409
2906.89	0.64537
2905.46	0.64667
2904.04	0.64803
2902.61	0.64945
2901.18	0.65092
2899.76	0.65241
2898.33	0.65392
2896.91	0.65543
2895.48	0.65696
2894.05	0.65853
2892.63	0.66015
2891.2	0.66182
2889.77	0.66353
2888.35	0.66525
2886.92	0.66698
2885.5	0.6687
2884.07	0.67041
2882.64	0.6721
2881.22	0.67377
2879.79	0.67542
2878.36	0.67706
2876.94	0.67871
2875.51	0.68036
2874.08	0.68202
2872.66	0.68367
2871.23	0.6853
2869.81	0.68693
2868.38	0.68856
2866.95	0.6902
2865.53	0.69184
2864.1	0.6935
2862.67	0.69517
2861.25	0.69681
2859.82	0.69841
2858.39	0.69994
2856.97	0.70141
2855.54	0.70284
2854.12	0.70424
2852.69	0.7056
2851.26	0.70693
2849.84	0.70824
2848.41	0.70954
2846.98	0.71086
2845.56	0.71219
2844.13	0.71354
2842.7	0.71494
2841.28	0.71639
2839.85	0.71789
2838.43	0.71945
2837	0.72107
2835.57	0.72274
2834.15	0.72445
2832.72	0.72618
2831.29	0.72789
2829.87	0.72959
2828.44	0.73126
2827.02	0.73291
2825.59	0.7345
2824.16	0.73602
2822.74	0.73747
2821.31	0.73885
2819.88	0.74017
2818.46	0.74144
2817.03	0.74266
2815.6	0.74384
2814.18	0.74498
2812.75	0.74607
2811.33	0.74712
2809.9	0.74812
2808.47	0.74907
2807.05	0.74998
2805.62	0.75087
2804.19	0.75174
2802.77	0.7526
2801.34	0.75344
2799.91	0.75429
2798.49	0.75514
2797.06	0.75602
2795.64	0.75691
2794.21	0.75783
2792.78	0.75879
2791.36	0.75978
2789.93	0.7608
2788.5	0.76184
2787.08	0.76288
2785.65	0.76393
2784.22	0.76498
2782.8	0.76603
2781.37	0.76708
2779.95	0.76812
2778.52	0.76915
2777.09	0.77018
2775.67	0.77117
2774.24	0.77214
2772.81	0.77306
2771.39	0.77395
2769.96	0.77482
2768.53	0.77566
2767.11	0.77648
2765.68	0.77727
2764.26	0.77804
2762.83	0.77879
2761.4	0.7795
2759.98	0.78017
2758.55	0.78081
2757.12	0.78143
2755.7	0.78206
2754.27	0.78269
2752.85	0.78334
2751.42	0.78401
2749.99	0.78468
2748.57	0.78537
2747.14	0.78607
2745.71	0.78679
2744.29	0.78751
2742.86	0.78826
2741.43	0.78902
2740.01	0.7898
2738.58	0.79059
2737.16	0.79139
2735.73	0.7922
2734.3	0.79301
2732.88	0.79383
2731.45	0.79467
2730.02	0.79553
2728.6	0.79642
2727.17	0.79735
2725.74	0.79831
2724.32	0.79931
2722.89	0.80034
2721.47	0.80139
2720.04	0.80246
2718.61	0.80354
2717.19	0.80466
2715.76	0.80579
2714.33	0.80694
2712.91	0.80809
2711.48	0.80925
2710.05	0.8104
2708.63	0.81155
2707.2	0.8127
2705.78	0.81385
2704.35	0.815
2702.92	0.81615
2701.5	0.81729
2700.07	0.81843
2698.64	0.81957
2697.22	0.82071
2695.79	0.82184
2694.37	0.82296
2692.94	0.82405
2691.51	0.82513
2690.09	0.8262
2688.66	0.82727
2687.23	0.82835
2685.81	0.82945
2684.38	0.83058
2682.95	0.83175
2681.53	0.83295
2680.1	0.83418
2678.68	0.83546
2677.25	0.83676
2675.82	0.8381
2674.4	0.83947
2672.97	0.84087
2671.54	0.84228
2670.12	0.8437
2668.69	0.84511
2667.26	0.8465
2665.84	0.84785
2664.41	0.84915
2662.99	0.85042
2661.56	0.85164
2660.13	0.85282
2658.71	0.85396
2657.28	0.85505
2655.85	0.8561
2654.43	0.85711
2653	0.85806
2651.57	0.85897
2650.15	0.85985
2648.72	0.86068
2647.3	0.86148
2645.87	0.86224
2644.44	0.86297
2643.02	0.86367
2641.59	0.86437
2640.16	0.86504
2638.74	0.86571
2637.31	0.86636
2635.88	0.86701
2634.46	0.86767
2633.03	0.86832
2631.61	0.86898
2630.18	0.86964
2628.75	0.87029
2627.33	0.87094
2625.9	0.87157
2624.47	0.87219
2623.05	0.8728
2621.62	0.87339
2620.2	0.87395
2618.77	0.87448
2617.34	0.87497
2615.92	0.87544
2614.49	0.87589
2613.06	0.87632
2611.64	0.87673
2610.21	0.87712
2608.78	0.8775
2607.36	0.87786
2605.93	0.87822
2604.51	0.87856
2603.08	0.87888
2601.65	0.87918
2600.23	0.87946
2598.8	0.87971
2597.37	0.87994
2595.95	0.88014
2594.52	0.88032
2593.09	0.88048
2591.67	0.88064
2590.24	0.88079
2588.82	0.88095
2587.39	0.8811
2585.96	0.88127
2584.54	0.88146
2583.11	0.88168
2581.68	0.88192
2580.26	0.88217
2578.83	0.88245
2577.4	0.88273
2575.98	0.88301
2574.55	0.88328
2573.13	0.88355
2571.7	0.8838
2570.27	0.88404
2568.85	0.88426
2567.42	0.88446
2565.99	0.88466
2564.57	0.88483
2563.14	0.885
2561.71	0.88515
2560.29	0.88527
2558.86	0.88537
2557.44	0.88545
2556.01	0.8855
2554.58	0.88554
2553.16	0.88556
2551.73	0.88556
2550.3	0.88555
2548.88	0.88553
2547.45	0.88552
2546.03	0.88551
2544.6	0.88552
2543.17	0.88555
2541.75	0.88559
2540.32	0.88564
2538.89	0.88571
2537.47	0.88579
2536.04	0.88589
2534.61	0.88599
2533.19	0.8861
2531.76	0.8862
2530.34	0.8863
2528.91	0.88639
2527.48	0.88648
2526.06	0.88657
2524.63	0.88667
2523.2	0.88677
2521.78	0.88689
2520.35	0.88702
2518.92	0.88717
2517.5	0.88734
2516.07	0.88751
2514.65	0.88767
2513.22	0.88781
2511.79	0.88792
2510.37	0.88798
2508.94	0.88797
2507.51	0.8879
2506.09	0.88772
2504.66	0.88744
2503.23	0.88705
2501.81	0.88653
2500.38	0.8859
2498.96	0.88516
2497.53	0.88431
2496.1	0.8834
2494.68	0.88243
2493.25	0.88144
2491.82	0.88044
2490.4	0.87947
2488.97	0.87853
2487.55	0.87765
2486.12	0.87684
2484.69	0.87613
2483.27	0.87553
2481.84	0.87505
2480.41	0.87468
2478.99	0.87444
2477.56	0.87432
2476.13	0.87431
2474.71	0.87441
2473.28	0.8746
2471.86	0.87487
2470.43	0.87521
2469	0.8756
2467.58	0.87604
2466.15	0.87651
2464.72	0.87697
2463.3	0.87742
2461.87	0.87783
2460.44	0.87819
2459.02	0.87852
2457.59	0.8788
2456.17	0.87905
2454.74	0.87925
2453.31	0.87941
2451.89	0.87954
2450.46	0.87965
2449.03	0.87974
2447.61	0.87982
2446.18	0.87989
2444.75	0.87994
2443.33	0.87998
2441.9	0.88003
2440.48	0.88007
2439.05	0.88011
2437.62	0.88013
2436.2	0.88012
2434.77	0.88005
2433.34	0.87992
2431.92	0.87973
2430.49	0.87948
2429.06	0.87918
2427.64	0.87885
2426.21	0.8785
2424.79	0.87813
2423.36	0.87777
2421.93	0.87743
2420.51	0.8771
2419.08	0.87681
2417.65	0.87656
2416.23	0.87635
2414.8	0.87618
2413.38	0.87609
2411.95	0.87603
2410.52	0.87598
2409.1	0.87592
2407.67	0.87582
2406.24	0.87569
2404.82	0.87554
2403.39	0.87537
2401.96	0.87522
2400.54	0.8751
2399.11	0.87502
2397.69	0.87497
2396.26	0.87496
2394.83	0.87496
2393.41	0.87497
2391.98	0.87497
2390.55	0.87499
2389.13	0.87501
2387.7	0.875
2386.27	0.87496
2384.85	0.87487
2383.42	0.87472
2382	0.87452
2380.57	0.87431
2379.14	0.87413
2377.72	0.87402
2376.29	0.87399
2374.86	0.87405
2373.44	0.8742
2372.01	0.87442
2370.58	0.87469
2369.16	0.87494
2367.73	0.87505
2366.31	0.87491
2364.88	0.87446
2363.45	0.87371
2362.03	0.87265
2360.6	0.87131
2359.17	0.86978
2357.75	0.86811
2356.32	0.86638
2354.89	0.86464
2353.47	0.86293
2352.04	0.86133
2350.62	0.85987
2349.19	0.85856
2347.76	0.85739
2346.34	0.85636
2344.91	0.85548
2343.48	0.85474
2342.06	0.8541
2340.63	0.85346
2339.21	0.85269
2337.78	0.85176
2336.35	0.8507
2334.93	0.84956
2333.5	0.84839
2332.07	0.84722
2330.65	0.84609
2329.22	0.845
2327.79	0.84394
2326.37	0.84291
2324.94	0.84191
2323.52	0.84094
2322.09	0.83996
2320.66	0.83897
2319.24	0.83796
2317.81	0.83695
2316.38	0.83597
2314.96	0.83501
2313.53	0.83406
2312.1	0.83309
2310.68	0.83209
2309.25	0.83108
2307.83	0.83007
2306.4	0.82908
2304.97	0.82809
2303.55	0.8271
2302.12	0.82611
2300.69	0.82513
2299.27	0.82416
2297.84	0.82322
2296.41	0.82229
2294.99	0.82137
2293.56	0.82045
2292.14	0.81955
2290.71	0.81867
2289.28	0.81781
2287.86	0.81697
2286.43	0.81614
2285	0.81533
2283.58	0.81452
2282.15	0.81371
2280.73	0.8129
2279.3	0.81207
2277.87	0.81123
2276.45	0.81038
2275.02	0.8095
2273.59	0.8086
2272.17	0.80766
2270.74	0.8067
2269.31	0.80572
2267.89	0.80472
2266.46	0.80371
2265.04	0.80272
2263.61	0.80176
2262.18	0.80075
2260.76	0.79972
2259.33	0.79869
2257.9	0.79765
2256.48	0.79664
2255.05	0.79564
2253.62	0.79467
2252.2	0.79372
2250.77	0.7928
2249.35	0.79191
2247.92	0.79104
2246.49	0.79019
2245.07	0.78935
2243.64	0.78851
2242.21	0.78766
2240.79	0.78681
2239.36	0.78596
2237.93	0.7851
2236.51	0.78422
2235.08	0.78327
2233.66	0.78222
2232.23	0.78111
2230.8	0.77995
2229.38	0.77874
2227.95	0.77749
2226.52	0.7762
2225.1	0.77488
2223.67	0.77353
2222.24	0.77216
2220.82	0.77077
2219.39	0.76934
2217.97	0.7679
2216.54	0.76644
2215.11	0.76496
2213.69	0.76347
2212.26	0.76196
2210.83	0.76044
2209.41	0.7589
2207.98	0.75734
2206.56	0.75575
2205.13	0.75414
2203.7	0.75252
2202.28	0.75087
2200.85	0.74921
2199.42	0.74755
2198	0.74589
2196.57	0.74424
2195.14	0.7426
2193.72	0.74097
2192.29	0.73938
2190.87	0.73781
2189.44	0.73628
2188.01	0.73479
2186.59	0.73333
2185.16	0.7319
2183.73	0.73053
2182.31	0.7292
2180.88	0.72792
2179.45	0.72666
2178.03	0.72543
2176.6	0.72421
2175.18	0.72299
2173.75	0.72177
2172.32	0.72055
2170.9	0.71931
2169.47	0.71806
2168.04	0.71678
2166.62	0.71547
2165.19	0.71412
2163.76	0.71273
2162.34	0.71129
2160.91	0.70979
2159.49	0.70823
2158.06	0.70662
2156.63	0.70497
2155.21	0.7033
2153.78	0.70162
2152.35	0.69994
2150.93	0.69825
2149.5	0.69659
2148.08	0.69496
2146.65	0.69339
2145.22	0.69188
2143.8	0.69044
2142.37	0.68907
2140.94	0.68777
2139.52	0.68655
2138.09	0.6854
2136.66	0.68433
2135.24	0.68333
2133.81	0.6824
2132.39	0.68154
2130.96	0.68073
2129.53	0.67997
2128.11	0.67927
2126.68	0.67861
2125.25	0.67799
2123.83	0.67742
2122.4	0.67686
2120.97	0.67633
2119.55	0.67581
2118.12	0.67534
2116.7	0.67498
2115.27	0.67475
2113.84	0.67464
2112.42	0.67461
2110.99	0.6746
2109.56	0.6746
2108.14	0.67458
2106.71	0.67456
2105.28	0.67454
2103.86	0.67452
2102.43	0.67449
2101.01	0.67445
2099.58	0.67441
2098.15	0.67442
2096.73	0.67453
2095.3	0.67477
2093.87	0.67513
2092.45	0.67561
2091.02	0.67628
2089.59	0.67723
2088.17	0.67844
2086.74	0.67982
2085.32	0.68124
2083.89	0.68269
2082.46	0.68418
2081.04	0.68577
2079.61	0.68744
2078.18	0.68914
2076.76	0.69085
2075.33	0.69273
2073.91	0.69503
2072.48	0.69797
2071.05	0.70155
2069.63	0.70562
2068.2	0.71005
2066.77	0.71478
2065.35	0.71989
2063.92	0.72556
2062.49	0.73177
2061.07	0.73794
2059.64	0.74323
2058.22	0.74698
2056.79	0.74905
2055.36	0.7497
2053.94	0.74924
2052.51	0.74763
2051.08	0.7445
2049.66	0.73949
2048.23	0.73252
2046.8	0.7238
2045.38	0.71369
2043.95	0.70264
2042.53	0.69171
2041.1	0.68375
2039.67	0.68461
2038.25	0.70142
2036.82	0.73718
2035.39	0.78744
2033.97	0.84319
2032.54	0.8958
2031.11	0.93958
2029.69	0.97186
2028.26	0.99195
2026.84	1
2025.41	1.00011
2023.98	0.99281
2022.56	0.97326
2021.13	0.94186
2019.7	0.89974
2018.28	0.84882
2016.85	0.79202
2015.42	0.73353
2014	0.67905
2012.57	0.63557
2011.15	0.60953
2009.72	0.60291
2008.29	0.61053
2006.87	0.62348
2005.44	0.63525
2004.01	0.64369
2002.59	0.64924
2001.16	0.65309
1999.74	0.65628
1998.31	0.65936
1996.88	0.66247
1995.46	0.66553
1994.03	0.66848
1992.6	0.67129
1991.18	0.674
1989.75	0.67667
1988.32	0.67935
1986.9	0.68201
1985.47	0.68464
1984.05	0.6872
1982.62	0.68967
1981.19	0.69205
1979.77	0.69431
1978.34	0.6965
1976.91	0.69868
1975.49	0.70096
1974.06	0.70341
1972.63	0.7061
1971.21	0.70905
1969.78	0.71222
1968.36	0.71554
1966.93	0.71895
1965.5	0.72242
1964.08	0.72595
1962.65	0.72955
1961.22	0.73323
1959.8	0.73699
1958.37	0.74082
1956.94	0.74469
1955.52	0.7486
1954.09	0.75251
1952.67	0.75642
1951.24	0.76033
1949.81	0.76424
1948.39	0.76814
1946.96	0.77203
1945.53	0.7759
1944.11	0.77976
1942.68	0.78358
1941.26	0.78738
1939.83	0.79114
1938.4	0.79487
1936.98	0.79857
1935.55	0.80222
1934.12	0.80583
1932.7	0.80939
1931.27	0.81291
1929.84	0.81637
1928.42	0.8198
1926.99	0.82319
1925.57	0.82657
1924.14	0.82996
1922.71	0.83334
1921.29	0.83673
1919.86	0.84011
1918.43	0.8435
1917.01	0.8469
1915.58	0.8503
1914.15	0.85372
1912.73	0.85714
1911.3	0.86056
1909.88	0.86397
1908.45	0.86735
1907.02	0.87068
1905.6	0.87397
1904.17	0.8772
1902.74	0.88038
1901.32	0.88349
1899.89	0.88653
1898.46	0.88952
1897.04	0.89245
1895.61	0.89532
1894.19	0.89813
1892.76	0.90089
1891.33	0.90361
1889.91	0.9063
1888.48	0.90895
1887.05	0.91159
1885.63	0.9142
1884.2	0.91678
1882.77	0.91933
1881.35	0.92181
1879.92	0.9242
1878.5	0.9265
1877.07	0.92872
1875.64	0.93087
1874.22	0.93295
1872.79	0.93498
1871.36	0.93694
1869.94	0.93884
1868.51	0.9407
1867.09	0.9425
1865.66	0.94425
1864.23	0.94596
1862.81	0.94763
1861.38	0.94926
1859.95	0.95086
1858.53	0.95241
1857.1	0.95389
1855.67	0.95525
1854.25	0.95645
1852.82	0.9575
1851.4	0.95842
1849.97	0.95921
1848.54	0.9599
1847.12	0.96049
1845.69	0.96098
1844.26	0.96136
1842.84	0.96164
1841.41	0.96177
1839.98	0.96175
1838.56	0.9616
1837.13	0.96131
1835.71	0.96089
1834.28	0.96036
1832.85	0.95973
1831.43	0.95901
1830	0.95818
1828.57	0.95721
1827.15	0.95612
1825.72	0.95494
1824.29	0.95368
1822.87	0.95231
1821.44	0.9508
1820.02	0.94913
1818.59	0.94732
1817.16	0.94538
1815.74	0.94331
1814.31	0.94105
1812.88	0.93855
1811.46	0.9358
1810.03	0.93281
1808.6	0.92961
1807.18	0.92627
1805.75	0.92279
1804.33	0.91913
1802.9	0.91522
1801.47	0.91106
1800.05	0.90671
1798.62	0.9022
1797.19	0.89753
1795.77	0.89267
1794.34	0.8876
1792.92	0.88229
1791.49	0.87673
1790.06	0.87098
1788.64	0.86508
1787.21	0.8591
1785.78	0.85301
1784.36	0.84673
1782.93	0.84025
1781.5	0.8336
1780.08	0.82685
1778.65	0.82004
1777.23	0.81317
1775.8	0.80622
1774.37	0.7992
1772.95	0.79212
1771.52	0.78501
1770.09	0.77782
1768.67	0.77052
1767.24	0.76308
1765.81	0.75555
1764.39	0.74797
1762.96	0.7403
1761.54	0.7325
1760.11	0.72455
1758.68	0.71643
1757.26	0.70808
1755.83	0.69948
1754.4	0.69065
1752.98	0.6816
1751.55	0.67237
1750.12	0.66307
1748.7	0.65383
1747.27	0.64463
1745.85	0.63527
1744.42	0.62563
1742.99	0.6157
1741.57	0.60555
1740.14	0.59526
1738.71	0.58493
1737.29	0.5746
1735.86	0.56421
1734.44	0.5537
1733.01	0.54314
1731.58	0.53263
1730.16	0.52214
1728.73	0.51148
1727.3	0.50049
1725.88	0.4891
1724.45	0.47734
1723.02	0.46532
1721.6	0.4532
1720.17	0.44101
1718.75	0.42857
1717.32	0.41573
1715.89	0.4026
1714.47	0.38942
1713.04	0.37631
1711.61	0.36335
1710.19	0.35058
1708.76	0.33811
1707.33	0.32605
1705.91	0.31458
1704.48	0.30386
1703.06	0.29386
1701.63	0.28439
1700.2	0.27535
1698.78	0.26681
1697.35	0.25887
1695.92	0.25155
1694.5	0.24486
1693.07	0.23879
1691.64	0.23331
1690.22	0.22837
1688.79	0.22401
1687.37	0.22028
1685.94	0.21716
1684.51	0.21455
1683.09	0.21236
1681.66	0.21054
1680.23	0.20903
1678.81	0.20779
1677.38	0.20682
1675.95	0.20605
1674.53	0.20535
1673.1	0.2046
1671.68	0.20369
1670.25	0.20254
1668.82	0.20112
1667.4	0.1994
1665.97	0.19729
1664.54	0.19473
1663.12	0.19171
1661.69	0.18829
1660.27	0.18454
1658.84	0.18053
1657.41	0.17634
1655.99	0.17209
1654.56	0.1679
1653.13	0.16392
1651.71	0.16027
1650.28	0.15706
1648.85	0.15434
1647.43	0.15212
1646	0.15037
1644.58	0.14907
1643.15	0.14824
1641.72	0.1479
1640.3	0.14804
1638.87	0.14856
1637.44	0.14937
1636.02	0.15055
1634.59	0.15233
1633.16	0.15491
1631.74	0.15832
1630.31	0.16266
1628.89	0.16812
1627.46	0.17484
1626.03	0.18284
1624.61	0.19194
1623.18	0.20191
1621.75	0.21247
1620.33	0.22332
1618.9	0.23419
1617.47	0.2448
1616.05	0.25487
1614.62	0.26416
1613.2	0.27246
1611.77	0.27959
1610.34	0.2854
1608.92	0.28981
1607.49	0.29278
1606.06	0.29424
1604.64	0.29411
1603.21	0.29233
1601.79	0.28899
1600.36	0.28425
1598.93	0.27819
1597.51	0.27082
1596.08	0.26226
1594.65	0.2527
1593.23	0.24244
1591.8	0.23178
1590.37	0.22107
1588.95	0.21058
1587.52	0.20057
1586.1	0.19128
1584.67	0.18288
1583.24	0.17551
1581.82	0.16923
1580.39	0.16404
1578.96	0.1599
1577.54	0.15673
1576.11	0.15444
1574.68	0.15292
1573.26	0.15205
1571.83	0.15176
1570.41	0.15196
1568.98	0.15261
1567.55	0.15359
1566.13	0.15482
1564.7	0.15621
1563.27	0.15763
1561.85	0.15896
1560.42	0.16008
1558.99	0.16093
1557.57	0.16146
1556.14	0.16165
1554.72	0.16148
1553.29	0.16101
1551.86	0.16035
1550.44	0.15963
1549.01	0.15891
1547.58	0.15827
1546.16	0.15782
1544.73	0.15771
1543.3	0.1581
1541.88	0.15905
1540.45	0.16063
1539.03	0.16284
1537.6	0.16571
1536.17	0.16919
1534.75	0.17327
1533.32	0.17795
1531.89	0.1832
1530.47	0.18895
1529.04	0.19511
1527.62	0.20156
1526.19	0.20822
1524.76	0.215
1523.34	0.2218
1521.91	0.22849
1520.48	0.23486
1519.06	0.24077
1517.63	0.24612
1516.2	0.25083
1514.78	0.25484
1513.35	0.25806
1511.93	0.26047
1510.5	0.26204
1509.07	0.26271
1507.65	0.26249
1506.22	0.26152
1504.79	0.25993
1503.37	0.25784
1501.94	0.25526
1500.51	0.2522
1499.09	0.2487
1497.66	0.24481
1496.24	0.24059
1494.81	0.23608
1493.38	0.23129
1491.96	0.22622
1490.53	0.2209
1489.1	0.21539
1487.68	0.20977
1486.25	0.20405
1484.82	0.19816
1483.4	0.19201
1481.97	0.1856
1480.55	0.17897
1479.12	0.17221
1477.69	0.16542
1476.27	0.15865
1474.84	0.15191
1473.41	0.14522
1471.99	0.13865
1470.56	0.13236
1469.13	0.12656
1467.71	0.12144
1466.28	0.11712
1464.86	0.1137
1463.43	0.11122
1462	0.10976
1460.58	0.10935
1459.15	0.10997
1457.72	0.11153
1456.3	0.1139
1454.87	0.11698
1453.45	0.1207
1452.02	0.12491
1450.59	0.12934
1449.17	0.1337
1447.74	0.13766
1446.31	0.14101
1444.89	0.14359
1443.46	0.14534
1442.03	0.14628
1440.61	0.1465
1439.18	0.14607
1437.76	0.14507
1436.33	0.1436
1434.9	0.14178
1433.48	0.13979
1432.05	0.13779
1430.62	0.13589
1429.2	0.13417
1427.77	0.13264
1426.34	0.13131
1424.92	0.13014
1423.49	0.12903
1422.07	0.12784
1420.64	0.12646
1419.21	0.12485
1417.79	0.12312
1416.36	0.12144
1414.93	0.12
1413.51	0.11898
1412.08	0.11852
1410.65	0.1187
1409.23	0.11959
1407.8	0.12119
1406.38	0.12353
1404.95	0.12657
1403.52	0.1302
1402.1	0.13433
1400.67	0.13895
1399.24	0.14415
1397.82	0.15004
1396.39	0.15664
1394.97	0.16384
1393.54	0.17151
1392.11	0.17958
1390.69	0.18799
1389.26	0.19677
1387.83	0.20596
1386.41	0.2156
1384.98	0.22568
1383.55	0.23617
1382.13	0.24697
1380.7	0.25802
1379.28	0.26922
1377.85	0.2805
1376.42	0.29176
1375	0.30292
1373.57	0.31399
1372.14	0.32497
1370.72	0.33582
1369.29	0.34629
1367.86	0.35596
1366.44	0.36435
1365.01	0.37109
1363.59	0.37591
1362.16	0.37876
1360.73	0.3797
1359.31	0.3789
1357.88	0.37653
1356.45	0.3727
1355.03	0.36735
1353.6	0.36034
1352.17	0.35141
1350.75	0.34039
1349.32	0.32733
1347.9	0.31251
1346.47	0.2964
1345.04	0.2795
1343.62	0.26233
1342.19	0.24531
1340.76	0.22881
1339.34	0.21312
1337.91	0.19851
1336.48	0.18521
1335.06	0.17344
1333.63	0.16333
1332.21	0.15492
1330.78	0.14808
1329.35	0.14255
1327.93	0.13798
1326.5	0.13399
1325.07	0.13026
1323.65	0.12664
1322.22	0.12326
1320.8	0.12051
1319.37	0.11889
1317.94	0.11889
1316.52	0.1209
1315.09	0.12522
1313.66	0.13197
1312.24	0.14114
1310.81	0.15254
1309.38	0.16585
1307.96	0.18059
1306.53	0.19622
1305.11	0.21212
1303.68	0.22769
1302.25	0.24238
1300.83	0.25574
1299.4	0.26737
1297.97	0.27691
1296.55	0.28411
1295.12	0.28879
1293.69	0.29094
1292.27	0.29071
1290.84	0.28837
1289.42	0.28428
1287.99	0.27883
1286.56	0.27238
1285.14	0.26531
1283.71	0.25794
1282.28	0.25055
1280.86	0.2434
1279.43	0.23667
1278	0.23049
1276.58	0.22493
1275.15	0.21997
1273.73	0.21552
1272.3	0.21136
1270.87	0.20719
1269.45	0.20271
1268.02	0.19771
1266.59	0.19208
1265.17	0.18583
1263.74	0.17906
1262.32	0.1719
1260.89	0.16446
1259.46	0.15687
1258.04	0.14921
1256.61	0.14161
1255.18	0.13412
1253.76	0.12683
1252.33	0.11978
1250.9	0.113
1249.48	0.10657
1248.05	0.10054
1246.63	0.095
1245.2	0.09006
1243.77	0.08584
1242.35	0.08251
1240.92	0.0802
1239.49	0.0791
1238.07	0.07933
1236.64	0.08102
1235.21	0.08425
1233.79	0.08906
1232.36	0.09545
1230.94	0.10335
1229.51	0.11261
1228.08	0.1229
1226.66	0.13376
1225.23	0.14456
1223.8	0.15466
1222.38	0.16344
1220.95	0.17048
1219.52	0.17551
1218.1	0.17851
1216.67	0.17962
1215.25	0.17913
1213.82	0.17747
1212.39	0.17511
1210.97	0.17254
1209.54	0.1703
1208.11	0.16886
1206.69	0.1687
1205.26	0.1702
1203.83	0.17362
1202.41	0.17906
1200.98	0.18635
1199.56	0.19516
1198.13	0.20499
1196.7	0.21531
1195.28	0.22568
1193.85	0.23579
1192.42	0.24548
1191	0.25466
1189.57	0.26334
1188.15	0.27158
1186.72	0.27946
1185.29	0.2871
1183.87	0.2946
1182.44	0.30208
1181.01	0.30959
1179.59	0.31713
1178.16	0.32463
1176.73	0.332
1175.31	0.3392
1173.88	0.34622
1172.46	0.35309
1171.03	0.35983
1169.6	0.36651
1168.18	0.37316
1166.75	0.37978
1165.32	0.38628
1163.9	0.39245
1162.47	0.3981
1161.04	0.40309
1159.62	0.40746
1158.19	0.41139
1156.77	0.41514
1155.34	0.41898
1153.91	0.42312
1152.49	0.42761
1151.06	0.4323
1149.63	0.43694
1148.21	0.44122
1146.78	0.4449
[truncated: 524 more rows]

## Sheet: C3N4-20 MPa
3998.06	0.99916
3996.64	0.99916
3995.21	0.99916
3993.78	0.99916
3992.36	0.99916
3990.93	0.99925
3989.5	0.99937
3988.08	0.99953
3986.65	0.99971
3985.23	0.99989
3983.8	1.00004
3982.37	1.00014
3980.95	1.00018
3979.52	1.00017
3978.09	1.00011
3976.67	1
3975.24	0.99988
3973.81	0.99977
3972.39	0.99969
3970.96	0.99968
3969.54	0.99973
3968.11	0.99984
3966.68	0.99999
3965.26	1.00014
3963.83	1.00026
3962.4	1.00034
3960.98	1.00037
3959.55	1.00036
3958.12	1.00032
3956.7	1.00024
3955.27	1.00015
3953.85	1.00004
3952.42	0.99994
3950.99	0.99986
3949.57	0.99982
3948.14	0.99983
3946.71	0.99987
3945.29	0.99993
3943.86	1.00001
3942.44	1.00011
3941.01	1.0002
3939.58	1.00028
3938.16	1.00033
3936.73	1.00036
3935.3	1.00037
3933.88	1.00038
3932.45	1.00036
3931.02	1.00031
3929.6	1.00025
3928.17	1.00017
3926.75	1.00011
3925.32	1.00006
3923.89	1.00004
3922.47	1.00005
3921.04	1.00011
3919.61	1.0002
3918.19	1.00032
3916.76	1.00045
3915.33	1.00054
3913.91	1.00055
3912.48	1.00047
3911.06	1.00031
3909.63	1.00012
3908.2	0.99994
3906.78	0.99982
3905.35	0.99979
3903.92	0.99984
3902.5	0.99995
3901.07	1.00007
3899.64	1.00011
3898.22	1.00007
3896.79	0.99997
3895.37	0.9999
3893.94	0.99987
3892.51	0.9999
3891.09	0.99995
3889.66	1.00001
3888.23	1.00005
3886.81	1.00003
3885.38	0.99998
3883.95	0.99995
3882.53	0.99993
3881.1	0.9999
3879.68	0.99984
3878.25	0.99978
3876.82	0.99973
3875.4	0.99969
3873.97	0.99968
3872.54	0.99974
3871.12	0.99984
3869.69	0.99994
3868.26	1.00002
3866.84	1.00008
3865.41	1.00012
3863.99	1.00011
3862.56	1.00002
3861.13	0.99981
3859.71	0.99947
3858.28	0.99914
3856.85	0.999
3855.43	0.99915
3854	0.99952
3852.57	0.99995
3851.15	1.00025
3849.72	1.0003
3848.3	1.00012
3846.87	0.99983
3845.44	0.9996
3844.02	0.99949
3842.59	0.99948
3841.16	0.99956
3839.74	0.9997
3838.31	0.99985
3836.89	0.99997
3835.46	1.00003
3834.03	1
3832.61	0.99991
3831.18	0.99979
3829.75	0.9997
3828.33	0.99963
3826.9	0.99956
3825.47	0.99953
3824.05	0.99956
3822.62	0.99963
3821.2	0.99972
3819.77	0.99983
3818.34	0.99994
3816.92	1
3815.49	0.99997
3814.06	0.99985
3812.64	0.99967
3811.21	0.99947
3809.78	0.99933
3808.36	0.99927
3806.93	0.99931
3805.51	0.99943
3804.08	0.99959
3802.65	0.99974
3801.23	0.99985
3799.8	0.99994
3798.37	0.99999
3796.95	0.99999
3795.52	0.99993
3794.09	0.99984
3792.67	0.99978
3791.24	0.99976
3789.82	0.99976
3788.39	0.99979
3786.96	0.99982
3785.54	0.99985
3784.11	0.99988
3782.68	0.99993
3781.26	0.99998
3779.83	1.00002
3778.4	1
3776.98	0.99992
3775.55	0.99979
3774.13	0.99965
3772.7	0.99957
3771.27	0.99958
3769.85	0.99966
3768.42	0.99977
3766.99	0.99986
3765.57	0.99989
3764.14	0.99989
3762.71	0.99988
3761.29	0.99989
3759.86	0.99989
3758.44	0.99982
3757.01	0.99969
3755.58	0.99954
3754.16	0.99946
3752.73	0.99947
3751.3	0.99954
3749.88	0.99962
3748.45	0.99971
3747.02	0.99983
3745.6	0.99996
3744.17	1.0001
3742.75	1.00022
3741.32	1.00029
3739.89	1.00027
3738.47	1.0002
3737.04	1.00019
3735.61	1.00025
3734.19	1.00034
3732.76	1.00034
3731.34	1.00022
3729.91	1.00003
3728.48	0.99985
3727.06	0.99975
3725.63	0.99975
3724.2	0.99982
3722.78	0.99993
3721.35	1
3719.92	0.99999
3718.5	0.9999
3717.07	0.99976
3715.65	0.99964
3714.22	0.9996
3712.79	0.99965
3711.37	0.99977
3709.94	0.99986
3708.51	0.99985
3707.09	0.99974
3705.66	0.99958
3704.23	0.99947
3702.81	0.99946
3701.38	0.99956
3699.96	0.9997
3698.53	0.99982
3697.1	0.99987
3695.68	0.99988
3694.25	0.99992
3692.82	1.00006
3691.4	1.00032
3689.97	1.0006
3688.54	1.00081
3687.12	1.00085
3685.69	1.00068
3684.27	1.00034
3682.84	0.99993
3681.41	0.99957
3679.99	0.99937
3678.56	0.99937
3677.13	0.99951
3675.71	0.9997
3674.28	0.99989
3672.85	1.00004
3671.43	1.00012
3670	1.00009
3668.58	1
3667.15	0.99992
3665.72	0.99986
3664.3	0.99982
3662.87	0.99982
3661.44	0.99989
3660.02	1.00002
3658.59	1.00014
3657.16	1.00022
3655.74	1.00028
3654.31	1.00036
3652.89	1.00056
3651.46	1.00087
3650.03	1.00127
3648.61	1.00164
3647.18	1.00189
3645.75	1.00193
3644.33	1.00176
3642.9	1.00148
3641.47	1.00121
3640.05	1.001
3638.62	1.00085
3637.2	1.00071
3635.77	1.00053
3634.34	1.00036
3632.92	1.00026
3631.49	1.00027
3630.06	1.00037
3628.64	1.0005
3627.21	1.00057
3625.79	1.00052
3624.36	1.00038
3622.93	1.0002
3621.51	1.00004
3620.08	0.99995
3618.65	0.99989
3617.23	0.9998
3615.8	0.99969
3614.37	0.99956
3612.95	0.99949
3611.52	0.99951
3610.1	0.9996
3608.67	0.99974
3607.24	0.99988
3605.82	0.99999
3604.39	1.00007
3602.96	1.00011
3601.54	1.00015
3600.11	1.00018
3598.68	1.00021
3597.26	1.0002
3595.83	1.00014
3594.41	1.00003
3592.98	0.99994
3591.55	0.99992
3590.13	1
3588.7	1.00016
3587.27	1.00032
3585.85	1.00044
3584.42	1.00046
3582.99	1.00038
3581.57	1.00025
3580.14	1.00013
3578.72	1.00005
3577.29	1.00002
3575.86	1
3574.44	0.99996
3573.01	0.99991
3571.58	0.99987
3570.16	0.99987
3568.73	0.99992
3567.3	0.99998
3565.88	1.00003
3564.45	1.00004
3563.03	1
3561.6	0.99994
3560.17	0.99988
3558.75	0.99986
3557.32	0.99989
3555.89	0.99995
3554.47	1.00001
3553.04	1.00008
3551.61	1.00013
3550.19	1.00019
3548.76	1.00027
3547.34	1.00035
3545.91	1.00042
3544.48	1.00047
3543.06	1.00047
3541.63	1.00044
3540.2	1.00041
3538.78	1.00039
3537.35	1.00042
3535.92	1.00047
3534.5	1.00054
3533.07	1.00061
3531.65	1.00067
3530.22	1.00075
3528.79	1.00083
3527.37	1.00093
3525.94	1.001
3524.51	1.00104
3523.09	1.00104
3521.66	1.001
3520.24	1.00095
3518.81	1.00091
3517.38	1.00088
3515.96	1.00088
3514.53	1.00087
3513.1	1.00085
3511.68	1.0008
3510.25	1.00072
3508.82	1.00062
3507.4	1.00052
3505.97	1.0004
3504.55	1.00029
3503.12	1.00017
3501.69	1.00008
3500.27	1.00001
3498.84	0.99997
3497.41	0.99996
3495.99	0.99995
3494.56	0.99993
3493.13	0.9999
3491.71	0.99984
3490.28	0.99977
3488.86	0.99969
3487.43	0.9996
3486	0.99949
3484.58	0.99937
3483.15	0.99924
3481.72	0.99911
3480.3	0.99897
3478.87	0.99884
3477.44	0.99871
3476.02	0.99859
3474.59	0.9985
3473.17	0.99846
3471.74	0.99845
3470.31	0.99843
3468.89	0.99837
3467.46	0.99829
3466.03	0.99818
3464.61	0.99808
3463.18	0.99802
3461.75	0.998
3460.33	0.99803
3458.9	0.99808
3457.48	0.99815
3456.05	0.99823
3454.62	0.99833
3453.2	0.99845
3451.77	0.99857
3450.34	0.99868
3448.92	0.99877
3447.49	0.99883
3446.06	0.99886
3444.64	0.99888
3443.21	0.99888
3441.79	0.99887
3440.36	0.99886
3438.93	0.99884
3437.51	0.99881
3436.08	0.99875
3434.65	0.99868
3433.23	0.99859
3431.8	0.99848
3430.37	0.99835
3428.95	0.99819
3427.52	0.99798
3426.1	0.99771
3424.67	0.99737
3423.24	0.99695
3421.82	0.99645
3420.39	0.99588
3418.96	0.99527
3417.54	0.99462
3416.11	0.99395
3414.69	0.99326
3413.26	0.99256
3411.83	0.99188
3410.41	0.99121
3408.98	0.99055
3407.55	0.9899
3406.13	0.98925
3404.7	0.98859
3403.27	0.98789
3401.85	0.98717
3400.42	0.98643
3399	0.98565
3397.57	0.98485
3396.14	0.98401
3394.72	0.98317
3393.29	0.98233
3391.86	0.98152
3390.44	0.98073
3389.01	0.97997
3387.58	0.97923
3386.16	0.97849
3384.73	0.97775
3383.31	0.97698
3381.88	0.97619
3380.45	0.97536
3379.03	0.97447
3377.6	0.97351
3376.17	0.97247
3374.75	0.97135
3373.32	0.97015
3371.89	0.96889
3370.47	0.9676
3369.04	0.96629
3367.62	0.96498
3366.19	0.96368
3364.76	0.9624
3363.34	0.96113
3361.91	0.95986
3360.48	0.95859
3359.06	0.95727
3357.63	0.95589
3356.2	0.95444
3354.78	0.95293
3353.35	0.95137
3351.93	0.94979
3350.5	0.94823
3349.07	0.9467
3347.65	0.94519
3346.22	0.94372
3344.79	0.94227
3343.37	0.94086
3341.94	0.93948
3340.51	0.93813
3339.09	0.93682
3337.66	0.93554
3336.24	0.93427
3334.81	0.933
3333.38	0.93172
3331.96	0.93043
3330.53	0.92912
3329.1	0.92778
3327.68	0.92644
3326.25	0.92509
3324.82	0.92376
3323.4	0.92246
3321.97	0.92121
3320.55	0.92001
3319.12	0.91886
3317.69	0.91775
3316.27	0.91665
3314.84	0.91556
3313.41	0.91447
3311.99	0.91339
3310.56	0.91228
3309.14	0.91115
3307.71	0.90998
3306.28	0.90877
3304.86	0.90755
3303.43	0.90634
3302	0.90514
3300.58	0.90399
3299.15	0.90287
3297.72	0.9018
3296.3	0.90079
3294.87	0.89985
3293.45	0.89899
3292.02	0.89819
3290.59	0.89744
3289.17	0.89671
3287.74	0.89596
3286.31	0.89519
3284.89	0.8944
3283.46	0.8936
3282.03	0.89281
3280.61	0.89205
3279.18	0.89133
3277.76	0.89065
3276.33	0.89003
3274.9	0.88945
3273.48	0.88892
3272.05	0.88843
3270.62	0.88797
3269.2	0.88753
3267.77	0.88711
3266.34	0.88668
3264.92	0.88623
3263.49	0.88572
3262.07	0.88517
3260.64	0.88457
3259.21	0.88395
3257.79	0.88332
3256.36	0.88271
3254.93	0.88212
3253.51	0.88157
3252.08	0.88106
3250.65	0.8806
3249.23	0.88019
3247.8	0.87984
3246.38	0.87955
3244.95	0.87931
3243.52	0.8791
3242.1	0.87891
3240.67	0.87871
3239.24	0.87851
3237.82	0.87827
3236.39	0.878
3234.96	0.87769
3233.54	0.87734
3232.11	0.87697
3230.69	0.8766
3229.26	0.87625
3227.83	0.87591
3226.41	0.87557
3224.98	0.8752
3223.55	0.87479
3222.13	0.87433
3220.7	0.87381
3219.27	0.87324
3217.85	0.87262
3216.42	0.87195
3215	0.87123
3213.57	0.87048
3212.14	0.86969
3210.72	0.86889
3209.29	0.86807
3207.86	0.86723
3206.44	0.86639
3205.01	0.86556
3203.59	0.86477
3202.16	0.86402
3200.73	0.86329
3199.31	0.86259
3197.88	0.86188
3196.45	0.86117
3195.03	0.86045
3193.6	0.85972
3192.17	0.85901
3190.75	0.85832
3189.32	0.85767
3187.9	0.85706
3186.47	0.8565
3185.04	0.856
3183.62	0.85556
3182.19	0.85518
3180.76	0.85487
3179.34	0.85463
3177.91	0.85444
3176.48	0.8543
3175.06	0.85418
3173.63	0.85409
3172.21	0.85401
3170.78	0.85395
3169.35	0.85391
3167.93	0.8539
3166.5	0.85392
3165.07	0.85399
3163.65	0.85412
3162.22	0.8543
3160.79	0.85454
3159.37	0.85482
3157.94	0.85513
3156.52	0.85547
3155.09	0.85582
3153.66	0.85619
3152.24	0.85658
3150.81	0.857
3149.38	0.85744
3147.96	0.85793
3146.53	0.85844
3145.1	0.85898
3143.68	0.85952
3142.25	0.86006
3140.83	0.86059
3139.4	0.86112
3137.97	0.86165
3136.55	0.8622
3135.12	0.86274
3133.69	0.86327
3132.27	0.86377
3130.84	0.86425
3129.41	0.86471
3127.99	0.86516
3126.56	0.8656
3125.14	0.86603
3123.71	0.86645
3122.28	0.86684
3120.86	0.86723
3119.43	0.8676
3118	0.86798
3116.58	0.86838
3115.15	0.86877
3113.72	0.86916
3112.3	0.86952
3110.87	0.86985
3109.45	0.87013
3108.02	0.87036
3106.59	0.87053
3105.17	0.87068
3103.74	0.87081
3102.31	0.87094
3100.89	0.87109
3099.46	0.87128
3098.04	0.87151
3096.61	0.8718
3095.18	0.87213
3093.76	0.87249
3092.33	0.87289
3090.9	0.87331
3089.48	0.87373
3088.05	0.87416
3086.62	0.87459
3085.2	0.87502
3083.77	0.87545
3082.35	0.87588
3080.92	0.87634
3079.49	0.87683
3078.07	0.87737
3076.64	0.87798
3075.21	0.87864
3073.79	0.87938
3072.36	0.88019
3070.93	0.88106
3069.51	0.88198
3068.08	0.88294
3066.66	0.8839
3065.23	0.88486
3063.8	0.8858
3062.38	0.88672
3060.95	0.88762
3059.52	0.88851
3058.1	0.8894
3056.67	0.89029
3055.24	0.89121
3053.82	0.89214
3052.39	0.89311
3050.97	0.89411
3049.54	0.89513
3048.11	0.89619
3046.69	0.89728
3045.26	0.8984
3043.83	0.89955
3042.41	0.90071
3040.98	0.90185
3039.55	0.90295
3038.13	0.904
3036.7	0.90501
3035.28	0.90598
3033.85	0.90695
3032.42	0.90793
3031	0.90895
3029.57	0.91002
3028.14	0.91114
3026.72	0.91231
3025.29	0.91352
3023.86	0.91477
3022.44	0.91602
3021.01	0.91727
3019.59	0.9185
3018.16	0.91968
3016.73	0.9208
3015.31	0.92186
3013.88	0.92287
3012.45	0.92385
3011.03	0.9248
3009.6	0.92578
3008.17	0.92678
3006.75	0.92783
3005.32	0.92892
3003.9	0.93005
3002.47	0.93121
3001.04	0.93239
2999.62	0.93356
2998.19	0.93472
2996.76	0.93586
2995.34	0.93697
2993.91	0.93806
2992.49	0.93913
2991.06	0.94021
2989.63	0.94133
2988.21	0.94251
2986.78	0.94378
2985.35	0.94516
2983.93	0.94666
2982.5	0.94826
2981.07	0.94995
2979.65	0.95165
2978.22	0.95329
2976.8	0.95477
2975.37	0.95602
2973.94	0.957
2972.52	0.9577
2971.09	0.95817
2969.66	0.95848
2968.24	0.95868
2966.81	0.95886
2965.38	0.95905
2963.96	0.95929
2962.53	0.9596
2961.11	0.96
2959.68	0.96046
2958.25	0.96095
2956.83	0.96143
2955.4	0.96189
2953.97	0.96233
2952.55	0.96278
2951.12	0.96328
2949.69	0.96385
2948.27	0.96453
2946.84	0.9653
2945.42	0.96617
2943.99	0.96715
2942.56	0.96822
2941.14	0.9694
2939.71	0.97068
2938.28	0.97206
2936.86	0.97353
2935.43	0.97507
2934	0.97666
2932.58	0.97828
2931.15	0.97992
2929.73	0.98157
2928.3	0.9832
2926.87	0.98479
2925.45	0.98635
2924.02	0.98786
2922.59	0.98929
2921.17	0.99058
2919.74	0.99154
2918.31	0.99198
2916.89	0.99169
2915.46	0.99066
2914.04	0.98905
2912.61	0.98718
2911.18	0.98541
2909.76	0.98402
2908.33	0.98312
2906.9	0.98267
2905.48	0.98252
2904.05	0.98252
2902.62	0.98257
2901.2	0.9826
2899.77	0.98262
2898.35	0.98261
2896.92	0.98261
2895.49	0.98264
2894.07	0.9827
2892.64	0.98279
2891.21	0.98294
2889.79	0.98313
2888.36	0.98338
2886.94	0.98368
2885.51	0.98404
2884.08	0.98442
2882.66	0.98483
2881.23	0.98524
2879.8	0.98564
2878.38	0.98603
2876.95	0.98638
2875.52	0.9867
2874.1	0.98697
2872.67	0.98721
2871.25	0.98745
2869.82	0.98773
2868.39	0.98807
2866.97	0.98853
2865.54	0.9891
2864.11	0.9898
2862.69	0.99062
2861.26	0.99151
2859.83	0.99247
2858.41	0.99348
2856.98	0.99457
2855.56	0.99578
2854.13	0.9971
2852.7	0.99838
2851.28	0.99931
2849.85	0.9996
2848.42	0.99906
2847	0.99776
2845.57	0.996
2844.14	0.9942
2842.72	0.9927
2841.29	0.99169
2839.87	0.99113
2838.44	0.99086
2837.01	0.99075
2835.59	0.99073
2834.16	0.99073
2832.73	0.99076
2831.31	0.99079
2829.88	0.99085
2828.45	0.99094
2827.03	0.99105
2825.6	0.99118
2824.18	0.99133
2822.75	0.99149
2821.32	0.99166
2819.9	0.99185
2818.47	0.99204
2817.04	0.99224
2815.62	0.99242
2814.19	0.99258
2812.76	0.99269
2811.34	0.99278
2809.91	0.99283
2808.49	0.99287
2807.06	0.99291
2805.63	0.99293
2804.21	0.99293
2802.78	0.99292
2801.35	0.9929
2799.93	0.99289
2798.5	0.99292
2797.07	0.99297
2795.65	0.99305
2794.22	0.99316
2792.8	0.99326
2791.37	0.99336
2789.94	0.99345
2788.52	0.99352
2787.09	0.99355
2785.66	0.99355
2784.24	0.99352
2782.81	0.99347
2781.39	0.99343
2779.96	0.9934
2778.53	0.9934
2777.11	0.99343
2775.68	0.99347
2774.25	0.99352
2772.83	0.99358
2771.4	0.99363
2769.97	0.99366
2768.55	0.99367
2767.12	0.99365
2765.7	0.9936
2764.27	0.99354
2762.84	0.99349
2761.42	0.99345
2759.99	0.99344
2758.56	0.99345
2757.14	0.99347
2755.71	0.99348
2754.28	0.99348
2752.86	0.99345
2751.43	0.99338
2750.01	0.99329
2748.58	0.99317
2747.15	0.99303
2745.73	0.99287
2744.3	0.99272
2742.87	0.99262
2741.45	0.99257
2740.02	0.99259
2738.59	0.99268
2737.17	0.99282
2735.74	0.99298
2734.32	0.99314
2732.89	0.99327
2731.46	0.99335
2730.04	0.99337
2728.61	0.99332
2727.18	0.99325
2725.76	0.99316
2724.33	0.99309
2722.9	0.99307
2721.48	0.99311
2720.05	0.9932
2718.63	0.99333
2717.2	0.99351
2715.77	0.99372
2714.35	0.99397
2712.92	0.99424
2711.49	0.9945
2710.07	0.99475
2708.64	0.99495
2707.21	0.9951
2705.79	0.9952
2704.36	0.99525
2702.94	0.99526
2701.51	0.99525
2700.08	0.99522
2698.66	0.99521
2697.23	0.99523
2695.8	0.9953
2694.38	0.99543
2692.95	0.99564
2691.52	0.9959
2690.1	0.99622
2688.67	0.99658
2687.25	0.99695
2685.82	0.9973
2684.39	0.9976
2682.97	0.99781
2681.54	0.99792
2680.11	0.99794
2678.69	0.99788
2677.26	0.9978
2675.84	0.99773
2674.41	0.99772
2672.98	0.99777
2671.56	0.9979
2670.13	0.9981
2668.7	0.99838
2667.28	0.9987
2665.85	0.99904
2664.42	0.99937
2663	0.99965
2661.57	0.99985
2660.15	0.99997
2658.72	0.99999
2657.29	0.99992
2655.87	0.99979
2654.44	0.99963
2653.01	0.99946
2651.59	0.99931
2650.16	0.99921
2648.73	0.99917
2647.31	0.99921
2645.88	0.9993
2644.46	0.99945
2643.03	0.99962
2641.6	0.99979
2640.18	0.99993
2638.75	1.00001
2637.32	1.00004
2635.9	1.00002
2634.47	0.99993
2633.04	0.99978
2631.62	0.9996
2630.19	0.99938
2628.77	0.99916
2627.34	0.99897
2625.91	0.99884
2624.49	0.99877
2623.06	0.99878
2621.63	0.99884
2620.21	0.99895
2618.78	0.99909
2617.35	0.99924
2615.93	0.99936
2614.5	0.99943
2613.08	0.99944
2611.65	0.99938
2610.22	0.99927
2608.8	0.99911
2607.37	0.99893
2605.94	0.99874
2604.52	0.99859
2603.09	0.9985
2601.66	0.99851
2600.24	0.99862
2598.81	0.99881
2597.39	0.99907
2595.96	0.99935
2594.53	0.99961
2593.11	0.99983
2591.68	0.99996
2590.25	1
2588.83	0.99995
2587.4	0.99982
2585.97	0.99962
2584.55	0.9994
2583.12	0.99918
2581.7	0.999
2580.27	0.99888
2578.84	0.99884
2577.42	0.99888
2575.99	0.99898
2574.56	0.99914
2573.14	0.99931
2571.71	0.99948
2570.29	0.99961
2568.86	0.99969
2567.43	0.99971
2566.01	0.99968
2564.58	0.99958
2563.15	0.99944
2561.73	0.99927
2560.3	0.99908
2558.87	0.9989
2557.45	0.99876
2556.02	0.99866
2554.6	0.99861
2553.17	0.99861
2551.74	0.99866
2550.32	0.99876
2548.89	0.99889
2547.46	0.99904
2546.04	0.9992
2544.61	0.99932
2543.18	0.9994
2541.76	0.9994
2540.33	0.99934
2538.91	0.99921
2537.48	0.99904
2536.05	0.99886
2534.63	0.9987
2533.2	0.99858
2531.77	0.99851
2530.35	0.99851
2528.92	0.99857
2527.49	0.99869
2526.07	0.99885
2524.64	0.99903
2523.22	0.9992
2521.79	0.99933
2520.36	0.99939
2518.94	0.99938
2517.51	0.9993
2516.08	0.99917
2514.66	0.99901
2513.23	0.99885
2511.8	0.99873
2510.38	0.99863
2508.95	0.99857
2507.53	0.99853
2506.1	0.9985
2504.67	0.99848
2503.25	0.99844
2501.82	0.99838
2500.39	0.99829
2498.97	0.99818
2497.54	0.99804
2496.11	0.99788
2494.69	0.99772
2493.26	0.99758
2491.84	0.99745
2490.41	0.99733
2488.98	0.99723
2487.56	0.99712
2486.13	0.99698
2484.7	0.99682
2483.28	0.99664
2481.85	0.99646
2480.42	0.9963
2479	0.99618
2477.57	0.99612
2476.15	0.99613
2474.72	0.9962
2473.29	0.99633
2471.87	0.99651
2470.44	0.99672
2469.01	0.99692
2467.59	0.9971
2466.16	0.99725
2464.74	0.99736
2463.31	0.99743
2461.88	0.99746
2460.46	0.99747
2459.03	0.99747
2457.6	0.99746
2456.18	0.99746
2454.75	0.99748
2453.32	0.99754
2451.9	0.99763
2450.47	0.99774
2449.05	0.99788
2447.62	0.99803
2446.19	0.99821
2444.77	0.9984
2443.34	0.99859
2441.91	0.99878
2440.49	0.99894
2439.06	0.99907
2437.63	0.99912
2436.21	0.99911
2434.78	0.99903
2433.36	0.99889
2431.93	0.99872
2430.5	0.99854
2429.08	0.99839
2427.65	0.99828
2426.22	0.99826
2424.8	0.99833
2423.37	0.9985
2421.94	0.99878
2420.52	0.99913
2419.09	0.99947
2417.67	0.99976
2416.24	0.99995
2414.81	1.00002
2413.39	0.99996
2411.96	0.99979
2410.53	0.99955
2409.11	0.99928
2407.68	0.99902
2406.25	0.99885
2404.83	0.99881
2403.4	0.99892
2401.98	0.99919
2400.55	0.9996
2399.12	1.0001
2397.7	1.00063
2396.27	1.00112
2394.84	1.00152
2393.42	1.00177
2391.99	1.00187
2390.56	1.0018
2389.14	1.00162
2387.71	1.00136
2386.29	1.00109
2384.86	1.00086
2383.43	1.00072
2382.01	1.0007
2380.58	1.00083
2379.15	1.00112
2377.73	1.00158
2376.3	1.00218
2374.87	1.00292
2373.45	1.00374
2372.02	1.0046
2370.6	1.00548
2369.17	1.00634
2367.74	1.00713
2366.32	1.00782
2364.89	1.00835
2363.46	1.00866
2362.04	1.00873
2360.61	1.00856
2359.19	1.00819
2357.76	1.00772
2356.33	1.00721
2354.91	1.0067
2353.48	1.00619
2352.05	1.00565
2350.63	1.00509
2349.2	1.00461
2347.77	1.00431
2346.35	1.00428
2344.92	1.00445
2343.5	1.00466
2342.07	1.00474
2340.64	1.00455
2339.22	1.0041
2337.79	1.00352
2336.36	1.00299
2334.94	1.00263
2333.51	1.0025
2332.08	1.0026
2330.66	1.00286
2329.23	1.0032
2327.81	1.00355
2326.38	1.00381
2324.95	1.00392
2323.53	1.00383
2322.1	1.00354
2320.67	1.00307
2319.25	1.00245
2317.82	1.00177
2316.39	1.00111
2314.97	1.00052
2313.54	1.00006
2312.12	0.99975
2310.69	0.99959
2309.26	0.99955
2307.84	0.99962
2306.41	0.99977
2304.98	0.99997
2303.56	1.00017
2302.13	1.00035
2300.7	1.00048
2299.28	1.00052
2297.85	1.00045
2296.43	1.00025
2295	0.99995
2293.57	0.99956
2292.15	0.99914
2290.72	0.99873
2289.29	0.99839
2287.87	0.99816
2286.44	0.99808
2285.01	0.99816
2283.59	0.99838
2282.16	0.99873
2280.74	0.99915
2279.31	0.99957
2277.88	0.99992
2276.46	1.00013
2275.03	1.00018
2273.6	1.00004
2272.18	0.99975
2270.75	0.99934
2269.32	0.99889
2267.9	0.99847
2266.47	0.99814
2265.05	0.99796
2263.62	0.99796
2262.19	0.99814
2260.77	0.99847
2259.34	0.99888
2257.91	0.99929
2256.49	0.99964
2255.06	0.99989
2253.64	0.99999
2252.21	0.99996
2250.78	0.99979
2249.36	0.99953
2247.93	0.99923
2246.5	0.99894
2245.08	0.99871
2243.65	0.99858
2242.22	0.99857
2240.8	0.99868
2239.37	0.99887
2237.95	0.99912
2236.52	0.99938
2235.09	0.99962
2233.67	0.9998
2232.24	0.99991
2230.81	0.99997
2229.39	0.99996
2227.96	0.99991
2226.53	0.99981
2225.11	0.99966
2223.68	0.99949
2222.26	0.99928
2220.83	0.99908
2219.4	0.9989
2217.98	0.99878
2216.55	0.99871
2215.12	0.9987
2213.7	0.99875
2212.27	0.99884
2210.84	0.99893
2209.42	0.99901
2207.99	0.99904
2206.57	0.99901
2205.14	0.99889
2203.71	0.99867
2202.29	0.99836
2200.86	0.99797
2199.43	0.99755
2198.01	0.99715
2196.58	0.99681
2195.15	0.99655
2193.73	0.9964
2192.3	0.99633
2190.88	0.99632
2189.45	0.99632
2188.02	0.9963
2186.6	0.99621
2185.17	0.99605
2183.74	0.9958
2182.32	0.99548
2180.89	0.99511
2179.46	0.99475
2178.04	0.99443
2176.61	0.99419
2175.19	0.99405
2173.76	0.994
2172.33	0.99403
2170.91	0.99409
2169.48	0.99415
2168.05	0.99416
2166.63	0.9941
2165.2	0.99396
2163.77	0.99376
2162.35	0.99351
2160.92	0.99324
2159.5	0.993
2158.07	0.9928
2156.64	0.99266
2155.22	0.99258
2153.79	0.99253
2152.36	0.99249
2150.94	0.99245
2149.51	0.99237
2148.09	0.99223
2146.66	0.99205
2145.23	0.99184
2143.81	0.99162
2142.38	0.99142
2140.95	0.99128
2139.53	0.99121
2138.1	0.99121
2136.67	0.99129
2135.25	0.99141
2133.82	0.99157
2132.4	0.99175
2130.97	0.99194
2129.54	0.99213
2128.12	0.99233
2126.69	0.99254
2125.26	0.99277
2123.84	0.99303
2122.41	0.99331
2120.98	0.9936
2119.56	0.99389
2118.13	0.99416
2116.71	0.99441
2115.28	0.99463
2113.85	0.99482
2112.43	0.995
2111	0.9952
2109.57	0.99543
2108.15	0.99573
2106.72	0.9961
2105.29	0.99653
2103.87	0.997
2102.44	0.99747
2101.02	0.9979
2099.59	0.99824
2098.16	0.99846
2096.74	0.99855
2095.31	0.99851
2093.88	0.99839
2092.46	0.99823
2091.03	0.99811
2089.6	0.99807
2088.18	0.99815
2086.75	0.99836
2085.33	0.99868
2083.9	0.99907
2082.47	0.99945
2081.05	0.99976
2079.62	0.99995
2078.19	0.99997
2076.77	0.99983
2075.34	0.99953
2073.91	0.99912
2072.49	0.99865
2071.06	0.99819
2069.64	0.99781
2068.21	0.99755
2066.78	0.99743
2065.36	0.99743
2063.93	0.99752
2062.5	0.99765
2061.08	0.99777
2059.65	0.99786
2058.22	0.99788
2056.8	0.99783
2055.37	0.99772
2053.95	0.99756
2052.52	0.99737
2051.09	0.99719
2049.67	0.99701
2048.24	0.99687
2046.81	0.99675
2045.39	0.99668
2043.96	0.99667
2042.54	0.99672
2041.11	0.99685
2039.68	0.99705
2038.26	0.99731
2036.83	0.99763
2035.4	0.99797
2033.98	0.9983
2032.55	0.99858
2031.12	0.99876
2029.7	0.99882
2028.27	0.99873
2026.85	0.99851
2025.42	0.9982
2023.99	0.99786
2022.57	0.99757
2021.14	0.99738
2019.71	0.99737
2018.29	0.99754
2016.86	0.99788
2015.43	0.99835
2014.01	0.99887
2012.58	0.99935
2011.16	0.99973
2009.73	0.99996
2008.3	1.00001
2006.88	0.99987
2005.45	0.99959
2004.02	0.9992
2002.6	0.99879
2001.17	0.99841
1999.74	0.99816
1998.32	0.99808
1996.89	0.9982
1995.47	0.99848
1994.04	0.99886
1992.61	0.99928
1991.19	0.99964
1989.76	0.99989
1988.33	0.99998
1986.91	0.99989
1985.48	0.99966
1984.05	0.99932
1982.63	0.99892
1981.2	0.9985
1979.78	0.99811
1978.35	0.99778
1976.92	0.99753
1975.5	0.99735
1974.07	0.99726
1972.64	0.99724
1971.22	0.99731
1969.79	0.99744
1968.36	0.99762
1966.94	0.99783
1965.51	0.99805
1964.09	0.99823
1962.66	0.99838
1961.23	0.99846
1959.81	0.99847
1958.38	0.99838
1956.95	0.99822
1955.53	0.99799
1954.1	0.99775
1952.67	0.99754
1951.25	0.9974
1949.82	0.9974
1948.4	0.99755
1946.97	0.99786
1945.54	0.99828
1944.12	0.99878
1942.69	0.99924
1941.26	0.99962
1939.84	0.99985
1938.41	0.9999
1936.99	0.99979
1935.56	0.99954
1934.13	0.99919
1932.71	0.99881
1931.28	0.99847
1929.85	0.99824
1928.43	0.99815
1927	0.99823
1925.57	0.99843
1924.15	0.9987
1922.72	0.99894
1921.3	0.99915
1919.87	0.99933
1918.44	0.99945
1917.02	0.99951
1915.59	0.99953
1914.16	0.99953
1912.74	0.9995
1911.31	0.99946
1909.88	0.99948
1908.46	0.99955
1907.03	0.99968
1905.61	0.99982
1904.18	0.99997
1902.75	1.00009
1901.33	1.00018
1899.9	1.00024
1898.47	1.00026
1897.05	1.00027
1895.62	1.00027
1894.19	1.00029
1892.77	1.0003
1891.34	1.0003
1889.92	1.00024
1888.49	1.00007
1887.06	0.99982
1885.64	0.99954
1884.21	0.99927
1882.78	0.99906
1881.36	0.99893
1879.93	0.99889
1878.5	0.99893
1877.08	0.99902
1875.65	0.99917
1874.23	0.99937
1872.8	0.99958
1871.37	0.99978
1869.95	0.99993
1868.52	1.00001
1867.09	1
1865.67	0.9999
1864.24	0.99977
1862.81	0.99962
1861.39	0.99948
1859.96	0.99941
1858.54	0.99939
1857.11	0.99943
1855.68	0.99949
1854.26	0.99953
1852.83	0.99951
1851.4	0.99941
1849.98	0.99924
1848.55	0.99898
1847.12	0.99865
1845.7	0.99825
1844.27	0.99781
1842.85	0.99736
1841.42	0.99692
1839.99	0.99654
1838.57	0.99619
1837.14	0.99586
1835.71	0.9955
1834.29	0.99505
1832.86	0.99446
1831.44	0.99373
1830.01	0.99287
1828.58	0.99193
1827.16	0.99094
1825.73	0.98997
1824.3	0.98908
1822.88	0.98829
1821.45	0.9876
1820.02	0.98698
1818.6	0.98639
1817.17	0.98576
1815.75	0.98503
1814.32	0.98415
1812.89	0.98309
1811.47	0.98187
1810.04	0.98051
1808.61	0.97907
1807.19	0.97762
1805.76	0.97621
1804.33	0.97487
1802.91	0.97358
1801.48	0.97234
1800.06	0.97111
1798.63	0.96989
1797.2	0.96865
1795.78	0.96736
1794.35	0.96598
1792.92	0.96446
1791.5	0.96279
1790.07	0.96099
1788.64	0.95908
1787.22	0.95711
1785.79	0.95508
1784.37	0.95299
1782.94	0.95083
1781.51	0.9486
1780.09	0.94636
1778.66	0.94418
1777.23	0.94208
1775.81	0.94009
1774.38	0.93815
1772.95	0.93625
1771.53	0.93431
1770.1	0.9323
1768.68	0.93021
1767.25	0.92804
1765.82	0.92574
1764.4	0.92327
1762.97	0.92061
1761.54	0.91776
1760.12	0.91477
1758.69	0.91173
1757.26	0.90876
1755.84	0.90592
1754.41	0.90324
1752.99	0.90067
1751.56	0.89814
1750.13	0.89558
1748.71	0.89291
1747.28	0.89007
1745.85	0.88703
1744.43	0.88374
1743	0.88016
1741.57	0.87632
1740.15	0.8723
1738.72	0.86813
1737.3	0.8638
1735.87	0.85928
1734.44	0.85462
1733.02	0.84982
1731.59	0.84492
1730.16	0.83998
1728.74	0.83499
1727.31	0.82989
1725.89	0.82461
1724.46	0.81911
1723.03	0.81339
1721.61	0.80731
1720.18	0.8007
1718.75	0.79347
1717.33	0.78562
1715.9	0.77729
1714.47	0.7687
1713.05	0.76006
1711.62	0.75147
1710.2	0.74286
1708.77	0.73418
1707.34	0.72552
1705.92	0.717
1704.49	0.70866
1703.06	0.7005
1701.64	0.69253
1700.21	0.68475
1698.78	0.67711
1697.36	0.66967
1695.93	0.66259
1694.51	0.65595
1693.08	0.64975
1691.65	0.64398
1690.23	0.63866
1688.8	0.63372
1687.37	0.62905
1685.95	0.62459
1684.52	0.6204
1683.09	0.61652
1681.67	0.613
1680.24	0.60985
1678.82	0.60698
1677.39	0.60427
1675.96	0.60157
1674.54	0.59878
1673.11	0.59585
1671.68	0.59277
1670.26	0.58958
1668.83	0.58633
1667.4	0.58304
1665.98	0.57974
1664.55	0.57644
1663.13	0.57316
1661.7	0.56993
1660.27	0.56682
1658.85	0.56389
1657.42	0.56107
1655.99	0.55827
1654.57	0.5554
1653.14	0.55248
1651.71	0.54958
1650.29	0.54679
1648.86	0.54421
1647.44	0.54189
1646.01	0.53981
1644.58	0.53795
1643.16	0.53636
1641.73	0.53516
1640.3	0.53442
1638.88	0.53418
1637.45	0.53443
1636.02	0.5351
1634.6	0.53616
1633.17	0.53758
1631.75	0.53935
1630.32	0.54148
1628.89	0.54399
1627.47	0.54689
1626.04	0.55012
1624.61	0.55353
1623.19	0.557
1621.76	0.56051
1620.34	0.56409
1618.91	0.56777
1617.48	0.57154
1616.06	0.57537
1614.63	0.5792
1613.2	0.583
1611.78	0.58677
1610.35	0.59056
1608.92	0.59443
1607.5	0.59839
1606.07	0.60235
1604.65	0.60623
1603.22	0.60993
1601.79	0.61339
1600.37	0.61651
1598.94	0.61913
1597.51	0.62113
1596.09	0.62232
1594.66	0.6226
1593.23	0.62189
1591.81	0.62019
1590.38	0.61757
1588.96	0.6142
1587.53	0.61029
1586.1	0.60606
1584.68	0.60174
1583.25	0.59754
1581.82	0.5936
1580.4	0.58997
1578.97	0.58668
1577.54	0.58371
1576.12	0.58109
1574.69	0.57885
1573.27	0.57704
1571.84	0.57569
1570.41	0.5748
1568.99	0.57434
1567.56	0.57423
1566.13	0.57444
1564.71	0.57499
1563.28	0.57595
1561.85	0.57734
1560.43	0.57906
1559	0.58095
1557.58	0.5828
1556.15	0.58447
1554.72	0.58591
1553.3	0.58715
1551.87	0.58835
1550.44	0.58965
1549.02	0.59113
1547.59	0.59283
1546.16	0.59486
1544.74	0.59732
1543.31	0.6003
1541.89	0.60371
1540.46	0.60735
1539.03	0.61102
1537.61	0.61463
1536.18	0.61813
1534.75	0.62158
1533.33	0.62504
1531.9	0.62857
1530.47	0.63212
1529.05	0.63558
1527.62	0.63888
1526.2	0.642
1524.77	0.6449
1523.34	0.64748
1521.92	0.64961
1520.49	0.65119
1519.06	0.65215
1517.64	0.65249
1516.21	0.65223
1514.79	0.65148
1513.36	0.65036
1511.93	0.64896
1510.51	0.64725
1509.08	0.64518
1507.65	0.64275
1506.23	0.64002
1504.8	0.63709
1503.37	0.63409
1501.95	0.63112
1500.52	0.6282
1499.1	0.62531
1497.67	0.62246
1496.24	0.61972
1494.82	0.61717
1493.39	0.61488
1491.96	0.61285
1490.54	0.61102
1489.11	0.60931
1487.68	0.60763
1486.26	0.60595
1484.83	0.60424
1483.41	0.60247
1481.98	0.60063
1480.55	0.59869
1479.13	0.59666
1477.7	0.59449
1476.27	0.59212
1474.85	0.5895
1473.42	0.58663
1471.99	0.58356
1470.57	0.5804
1469.14	0.57726
1467.72	0.57426
1466.29	0.57151
1464.86	0.56907
1463.44	0.56708
1462.01	0.56568
1460.58	0.56501
1459.16	0.5651
1457.73	0.56586
1456.3	0.56709
1454.88	0.5686
1453.45	0.5702
1452.03	0.57174
1450.6	0.57312
1449.17	0.57424
1447.75	0.57496
1446.32	0.57516
1444.89	0.57481
1443.47	0.57391
1442.04	0.57254
1440.61	0.57077
1439.19	0.56867
1437.76	0.56633
1436.34	0.56385
1434.91	0.56131
1433.48	0.5588
1432.06	0.55638
1430.63	0.55406
1429.2	0.5518
1427.78	0.54956
1426.35	0.54735
1424.92	0.54517
1423.5	0.54303
1422.07	0.54093
1420.65	0.53888
1419.22	0.53689
1417.79	0.53501
1416.37	0.53328
1414.94	0.53176
1413.51	0.53055
1412.09	0.52974
1410.66	0.52944
1409.24	0.52979
1407.81	0.53092
1406.38	0.53285
1404.96	0.5356
1403.53	0.53908
1402.1	0.54321
1400.68	0.54787
1399.25	0.553
1397.82	0.55857
1396.4	0.56453
1394.97	0.57083
1393.55	0.57749
1392.12	0.58472
1390.69	0.59278
1389.27	0.60176
1387.84	0.61147
1386.41	0.62141
1384.99	0.63099
1383.56	0.63971
1382.13	0.64742
1380.71	0.65435
1379.28	0.66094
1377.86	0.66756
1376.43	0.67437
1375	0.68128
1373.58	0.68819
1372.15	0.69503
1370.72	0.7018
1369.3	0.70848
1367.87	0.71507
1366.44	0.7215
1365.02	0.72765
1363.59	0.7333
1362.17	0.73823
1360.74	0.74225
1359.31	0.7452
1357.89	0.74699
1356.46	0.74758
1355.03	0.74696
1353.61	0.74512
1352.18	0.74196
1350.75	0.73733
1349.33	0.73106
1347.9	0.72298
1346.48	0.713
1345.05	0.70118
1343.62	0.68775
1342.2	0.67317
1340.77	0.65814
1339.34	0.64345
1337.92	0.62984
1336.49	0.61791
1335.06	0.60799
1333.64	0.60011
1332.21	0.59403
1330.79	0.58942
1329.36	0.58591
1327.93	0.58317
1326.51	0.58095
1325.08	0.57909
1323.65	0.57753
1322.23	0.57637
1320.8	0.57579
1319.37	0.57609
1317.95	0.57762
1316.52	0.58065
1315.1	0.58528
1313.67	0.59143
1312.24	0.59875
1310.82	0.60679
1309.39	0.615
1307.96	0.62288
1306.54	0.63004
1305.11	0.63623
1303.69	0.64133
1302.26	0.64531
1300.83	0.64823
1299.41	0.6502
1297.98	0.65138
1296.55	0.65189
1295.13	0.65186
1293.7	0.65138
1292.27	0.65049
1290.85	0.64917
1289.42	0.64742
1288	0.64522
1286.57	0.64258
1285.14	0.63958
1283.72	0.63633
1282.29	0.63295
1280.86	0.62952
1279.44	0.62609
1278.01	0.62262
1276.58	0.61904
1275.16	0.61527
1273.73	0.61124
1272.31	0.60693
1270.88	0.60235
1269.45	0.59755
1268.03	0.59258
1266.6	0.58748
1265.17	0.5823
1263.75	0.57708
1262.32	0.57181
1260.89	0.56653
1259.47	0.56124
1258.04	0.556
1256.62	0.55083
1255.19	0.54582
1253.76	0.54104
1252.34	0.53656
1250.91	0.53247
1249.48	0.52881
1248.06	0.52564
1246.63	0.52296
1245.2	0.52077
1243.78	0.51908
1242.35	0.51789
1240.93	0.51725
1239.5	0.51722
1238.07	0.51791
1236.65	0.51942
1235.22	0.52181
1233.79	0.52511
1232.37	0.52931
1230.94	0.53432
1229.51	0.54004
1228.09	0.54631
1226.66	0.55296
1225.24	0.55982
1223.81	0.5667
1222.38	0.57341
1220.96	0.57974
1219.53	0.5855
1218.1	0.59048
1216.68	0.59451
1215.25	0.59751
1213.82	0.5995
1212.4	0.60064
1210.97	0.60122
1209.55	0.60158
1208.12	0.60205
1206.69	0.6029
1205.27	0.60429
1203.84	0.60628
1202.41	0.60888
1200.99	0.61203
1199.56	0.6157
1198.14	0.61983
1196.71	0.62436
1195.28	0.62921
1193.86	0.63428
1192.43	0.63943
1191	0.64455
1189.58	0.64949
1188.15	0.65417
1186.72	0.65855
1185.3	0.66263
1183.87	0.66647
1182.45	0.67012
1181.02	0.67364
1179.59	0.67707
1178.17	0.68045
1176.74	0.68377
1175.31	0.687
1173.89	0.69012
1172.46	0.69308
1171.03	0.6958
1169.61	0.69825
1168.18	0.70045
1166.76	0.70247
1165.33	0.70443
1163.9	0.70639
1162.48	0.7084
1161.05	0.71038
1159.62	0.71221
1158.2	0.7137
1156.77	0.71472
1155.34	0.7152
1153.92	0.7152
1152.49	0.71495
1151.07	0.71474
1149.64	0.71491
1148.21	0.71571
1146.79	0.71723
[truncated: 524 more rows]
