# Supplementary material for: Strong ferromagnetism of g-C3N4 achieved by atomic manipulation
Source: Nat Commun. 2023 Apr 20;14:2278. doi: 10.1038/s41467-023-38012-8 (PMC10119309; doi:10.1038/s41467-023-38012-8)
Supplement: Supplementary file 3 — Source Data [file 41467_2023_38012_MOESM3_ESM.zip › NC Source Data/ICP results.xlsx]

## Sheet: Bulk
[样品标题]
方法=20220909(v1)
样品名=bulk-1
用户名=admin
备注=
定制ID1=
定制ID2=
定制ID3=
运行时间=2022/9/15	0.694942
样品类型=Unk
模式=CONC
校正因子=1.000
重复=3
[结果]
元素	单位	平均值	标准偏差	RSD	Rep1	Rep2	Rep3
Al1670	ppm	1.524	0.0395	2.59	1.494	1.51	1.569
Al3082	ppm	0.6076	0.0023	0.3742	0.61	0.6075	0.6054
Al3092	ppm	^	*****	-----	-----	^	-----
Co2286	ppm	-0.0004	0.0003	70.15	-0.0004	-0.0001	-0.0006
Co2378	ppm	0.0031	0.001	30.72	0.0032	0.0041	0.0022
Co2388	ppm	-0.0258	0.0005	1.882	-0.0262	-0.0253	-0.026
Cr2677	ppm	0.0116	0.0005	3.9	0.011	0.0117	0.0119
Cr2835	ppm	0.0305	0.0004	1.441	0.0305	0.0309	0.03
Cr2843	ppm	0.0585	0.0027	4.603	0.0596	0.0605	0.0554
Cu2247	ppm	0.052	0.0054	10.39	0.0576	0.0514	0.0468
Cu3247	ppm	0.1151	0.0094	8.176	0.1252	0.1134	0.1067
Cu3273	ppm	0.0697	0.0076	10.85	0.0779	0.0683	0.063
Fe2382	ppm	0.176	0.0006	0.3507	0.1763	0.1764	0.1753
Fe2395	ppm	0.1697	0.0005	0.3012	0.1696	0.1702	0.1692
Fe2599	ppm	0.1742	0.0007	0.3744	0.1741	0.1749	0.1737
K_4044	ppm	32.27	11.36	35.21	39.09	38.56	19.16
K_7664	ppm	0.1264	0.0011	0.8743	0.1277	0.1258	0.1257
Mn2576	ppm	0.0053	0.0001	1.23	0.0054	0.0052	0.0052
Mn2593	ppm	0.0126	0.0002	1.8	0.0129	0.0126	0.0124
Mn2605	ppm	0.0044	0.0001	1.957	0.0043	0.0045	0.0045
Ni2216	ppm	0.0058	0.0003	4.502	0.0055	0.006	0.0059
Ni2316	ppm	0.0099	0.0002	1.919	0.0097	0.0098	0.0101
Ni3414	ppm	0.0113	0.002	17.61	0.011	0.0134	0.0095
Zn2025	ppm	0.0738	0.0004	0.5488	0.0733	0.074	0.074
Zn2062	ppm	0.0738	0.0001	0.135	0.0737	0.0738	0.0738
Zn2138	ppm	0.0877	0.0002	0.2588	0.0875	0.088	0.0876
[内标]
元素	单位	平均值	标准偏差	RSD	Rep1	Rep2	Rep3

## Sheet: B-C3N4-12 MPa
[样品标题]
方法=20220909(v1)
样品名=12MPa-1
用户名=admin
备注=
定制ID1=
定制ID2=
定制ID3=
运行时间=2022/9/15	0.69838
样品类型=Unk
模式=CONC
校正因子=1.000
重复=3
[结果]
元素	单位	平均值	标准偏差	RSD	Rep1	Rep2	Rep3
Al1670	ppm	1.664	0.0217	1.306	1.646	1.659	1.688
Al3082	ppm	0.62	0.0023	0.3683	0.6203	0.6175	0.622
Al3092	ppm	^	*****	-----	-----	0.7719	0.7672
Co2286	ppm	-0.0016	0.0003	16.03	-0.0019	-0.0014	-0.0015
Co2378	ppm	-0.0001	0.0013	1668	-0.0003	0.0013	-0.0012
Co2388	ppm	-0.0227	0.0004	1.763	-0.0231	-0.0226	-0.0223
Cr2677	ppm	0.0138	0.0002	1.416	0.0136	0.0138	0.014
Cr2835	ppm	0.0354	0.0006	1.642	0.0361	0.035	0.0351
Cr2843	ppm	0.0612	0.0008	1.325	0.0618	0.0616	0.0603
Cu2247	ppm	0.214	0.0009	0.4172	0.2147	0.213	0.2143
Cu3247	ppm	0.3437	0.0046	1.343	0.349	0.3415	0.3406
Cu3273	ppm	0.2647	0.0028	1.04	0.2678	0.2636	0.2627
Fe2382	ppm	0.1238	0.001	0.831	0.1236	0.1229	0.1249
Fe2395	ppm	0.1177	0.0008	0.67	0.1168	0.1179	0.1183
Fe2599	ppm	0.1216	0.0003	0.231	0.1215	0.1219	0.1214
K_4044	ppm	47.76	22.98	48.13	72.86	42.66	27.75
K_7664	ppm	0.0644	0.001	1.611	0.0653	0.0647	0.0633
Mn2576	ppm	0.0017	0.0001	4.574	0.0017	0.0016	0.0017
Mn2593	ppm	0.0025	0	1.927	0.0025	0.0024	0.0024
Mn2605	ppm	0.0014	0	1.795	0.0014	0.0014	0.0014
Ni2216	ppm	0.0048	0.0005	9.309	0.0053	0.0045	0.0047
Ni2316	ppm	0.0077	0.0004	4.626	0.0077	0.0073	0.008
Ni3414	ppm	0.0071	0.002	27.66	0.0054	0.0067	0.0092
Zn2025	ppm	0.0455	0.0001	0.1496	0.0456	0.0455	0.0456
Zn2062	ppm	0.0446	0.0001	0.2517	0.0447	0.0446	0.0445
Zn2138	ppm	0.0545	0.0002	0.3888	0.0543	0.0543	0.0547
[内标]
元素	单位	平均值	标准偏差	RSD	Rep1	Rep2	Rep3

## Sheet: B-C3N4-16 MPa
[样品标题]
方法=20220909(v1)
样品名=16MPa-1
用户名=admin
备注=
定制ID1=
定制ID2=
定制ID3=
运行时间=2022/9/15	0.700937
样品类型=Unk
模式=CONC
校正因子=1.000
重复=3
[结果]
元素	单位	平均值	标准偏差	RSD	Rep1	Rep2	Rep3
Al1670	ppm	1.81	0.0664	3.671	1.781	1.762	1.885
Al3082	ppm	0.6301	0.0067	1.07	0.6248	0.6377	0.6278
Al3092	ppm	^	*****	-----	-----	^	-----	^
Co2286	ppm	-0.0018	0.0004	21.16	-0.0013	-0.0019	-0.0021
Co2378	ppm	-0.0011	0.0008	79.39	-0.0001	-0.0016	-0.0015
Co2388	ppm	-0.0187	0.0005	2.94	-0.0189	-0.018	-0.019
Cr2677	ppm	0.0124	0.0001	0.6355	0.0124	0.0123	0.0125
Cr2835	ppm	0.0344	0.0003	0.8632	0.0341	0.0347	0.0344
Cr2843	ppm	0.0602	0.0014	2.374	0.0595	0.0618	0.0592
Cu2247	ppm	0.5505	0.0024	0.4429	0.5485	0.5497	0.5532
Cu3247	ppm	0.8133	0.011	1.358	0.8021	0.8242	0.8135
Cu3273	ppm	0.6636	0.0098	1.472	0.6526	0.6713	0.6668
Fe2382	ppm	0.0996	0.0003	0.3328	0.0992	0.0997	0.0999
Fe2395	ppm	0.0949	0.0009	0.9239	0.0939	0.0956	0.0951
Fe2599	ppm	0.0981	0.0008	0.813	0.0974	0.099	0.0979
K_4044	ppm	45.09	17.76	39.38	32.64	65.43	37.22
K_7664	ppm	0.113	0.0028	2.479	0.1105	0.116	0.1125
Mn2576	ppm	0.0018	0	1.262	0.0018	0.0018	0.0018
Mn2593	ppm	0.0025	0.0001	5.458	0.0023	0.0024	0.0026
Mn2605	ppm	0.0015	0	3.051	0.0015	0.0015	0.0014
Ni2216	ppm	0.0062	0.0006	8.928	0.0061	0.0067	0.0056
Ni2316	ppm	0.0086	0.0004	4.445	0.0088	0.0088	0.0082
Ni3414	ppm	0.009	0.0012	13.59	0.0089	0.0078	0.0103
Zn2025	ppm	0.0486	0.0003	0.6013	0.0485	0.0484	0.049
Zn2062	ppm	0.0458	0.0002	0.3433	0.0457	0.0457	0.046
Zn2138	ppm	0.056	0.0002	0.29	0.056	0.0559	0.0562
[内标]
元素	单位	平均值	标准偏差	RSD	Rep1	Rep2	Rep3

## Sheet: B-C3N4-20 MPa
[样品标题]
方法=20220909(v1)
样品名=20MPa-2
用户名=admin
备注=
定制ID1=
定制ID2=
定制ID3=
运行时间=2022/9/15	0.703438
样品类型=Unk
模式=CONC
校正因子=1.000
重复=3
[结果]
元素	单位	平均值	标准偏差	RSD	Rep1	Rep2	Rep3
Al1670	ppm	1.926	0.0546	2.833	1.869	1.932	1.978
Al3082	ppm	0.6246	0.0024	0.3802	0.6229	0.6236	0.6273
Al3092	ppm	^	*****	-----	-----	^	-----	0.7625	0.7619
Co2286	ppm	-0.0017	0.0002	11.25	-0.0017	-0.0018	-0.0014
Co2378	ppm	-0.001	0.0014	143.9	-0.0014	0.0006	-0.002
Co2388	ppm	-0.0245	0.0007	2.843	-0.025	-0.0247	-0.0237
Cr2677	ppm	0.0142	0.0001	0.9889	0.0143	0.0141	0.0141
Cr2835	ppm	0.036	0.0003	0.9678	0.0364	0.0358	0.0358
Cr2843	ppm	0.0595	0.0014	2.323	0.06	0.0606	0.058
Cu2247	ppm	0.6539	0.0019	0.2952	0.6549	0.6517	0.6551
Cu3247	ppm	0.9476	0.0024	0.251	0.9493	0.9487	0.9449
Cu3273	ppm	0.7796	0.0021	0.2718	0.7804	0.7812	0.7772
Fe2382	ppm	0.1339	0.0009	0.6863	0.1329	0.1346	0.1343
Fe2395	ppm	0.1265	0.001	0.7948	0.1257	0.1261	0.1276
Fe2599	ppm	0.1306	0.0005	0.4057	0.13	0.1311	0.1305
K_4044	ppm	33.31	9.361	28.1	43.79	30.38	25.77
K_7664	ppm	0.0387	0.0008	2.02	0.039	0.0393	0.0378
Mn2576	ppm	0.0034	0.0002	5.298	0.0032	0.0035	0.0034
Mn2593	ppm	0.0044	0.0001	3.371	0.0044	0.0046	0.0043
Mn2605	ppm	0.0028	0	0.5599	0.0028	0.0028	0.0028
Ni2216	ppm	0.0068	0.0002	2.463	0.0066	0.0068	0.0069
Ni2316	ppm	0.0097	0.0006	5.972	0.0103	0.0092	0.0096
Ni3414	ppm	0.0119	0.0007	5.497	0.0123	0.0122	0.0111
Zn2025	ppm	0.0425	0.0004	1.009	0.0421	0.0426	0.0429
Zn2062	ppm	0.0392	0.0002	0.5603	0.039	0.0392	0.0394
Zn2138	ppm	0.0478	0.0001	0.143	0.0477	0.0478	0.0478
[内标]
元素	单位	平均值	标准偏差	RSD	Rep1	Rep2	Rep3
