# Supplementary material for: Strong ferromagnetism of g-C3N4 achieved by atomic manipulation
Source: Nat Commun. 2023 Apr 20;14:2278. doi: 10.1038/s41467-023-38012-8 (PMC10119309; doi:10.1038/s41467-023-38012-8)
Supplement: Supplementary file 3 — Source Data [file 41467_2023_38012_MOESM3_ESM.zip › NC Source Data/Solid-state B NMR.csv]

-198.707	467.153
-198.513	447.168
-198.319	524.47
-198.125	560.745
-197.931	462.819
-197.737	363.102
-197.542	419.352
-197.348	552.73
-197.154	573.528
-196.96	480.177
-196.766	434.799
-196.572	490.789
-196.378	536.034
-196.183	496.278
-195.989	433.557
-195.795	428.731
-195.601	482.112
-195.407	542.326
-195.213	560.496
-195.019	529.836
-194.824	518.02
-194.63	605.23
-194.436	744.672
-194.242	779.308
-194.048	666.784
-193.854	571.972
-193.66	633.655
-193.465	757.386
-193.271	774.137
-193.077	698.094
-192.883	666.24
-192.689	703.885
-192.495	725.3
-192.301	714.667
-192.106	730.837
-191.912	758.87
-191.718	723.412
-191.524	640.95
-191.33	605.535
-191.136	625.117
-190.941	618.645
-190.747	577.3
-190.553	579.157
-190.359	630.703
-190.165	644.841
-189.971	604.038
-189.777	593.921
-189.582	628.868
-189.388	596.045
-189.194	447.234
-189	308.07
-188.806	296.303
-188.612	345.452
-188.418	323.972
-188.223	237.69
-188.029	184.363
-187.835	172.89
-187.641	129.724
-187.447	54.5216
-187.253	26.7846
-187.059	52.8642
-186.864	39.1764
-186.67	-46.8357
-186.476	-106.785
-186.282	-66.0409
-186.088	-2.64155
-185.894	-32.1449
-185.7	-127.807
-185.505	-162.974
-185.311	-108.326
-185.117	-73.8145
-184.923	-134.682
-184.729	-217.847
-184.535	-220.55
-184.341	-164.918
-184.146	-146.342
-183.952	-173.946
-183.758	-171.663
-183.564	-130.332
-183.37	-138.911
-183.176	-227.417
-182.982	-291.432
-182.787	-249.338
-182.593	-181.167
-182.399	-203.31
-182.205	-273.292
-182.011	-254.517
-181.817	-146.186
-181.623	-101.735
-181.428	-199.859
-181.234	-327.829
-181.04	-342.985
-180.846	-249.801
-180.652	-157.441
-180.458	-136.973
-180.264	-176.947
-180.069	-224.876
-179.875	-228.1
-179.681	-175.986
-179.487	-124.167
-179.293	-131.938
-179.099	-174.25
-178.905	-179.357
-178.71	-147.101
-178.516	-144.153
-178.322	-182.397
-178.128	-201.827
-177.934	-182.254
-177.74	-165.656
-177.545	-157.02
-177.351	-120.105
-177.157	-85.8509
-176.963	-132.033
-176.769	-228.357
-176.575	-245.017
-176.381	-156.894
-176.186	-90.6351
-175.992	-115.362
-175.798	-143.693
-175.604	-112.231
-175.41	-97.8703
-175.216	-157.544
-175.022	-206.567
-174.827	-172.72
-174.633	-130.621
-174.439	-154.712
-174.245	-169.165
-174.051	-88.2561
-173.857	6.21695
-173.663	-13.5889
-173.468	-104.744
-173.274	-117.246
-173.08	-25.2931
-172.886	51.0395
-172.692	34.8237
-172.498	-19.8646
-172.304	-32.1959
-172.109	1.30547
-171.915	23.1762
-171.721	-7.04715
-171.527	-60.1672
-171.333	-63.4201
-171.139	1.81021
-170.945	57.0428
-170.75	35.5202
-170.556	-7.90154
-170.362	14.2777
-170.168	65.9933
-169.974	45.6652
-169.78	-27.821
-169.586	-36.4657
-169.391	34.6772
-169.197	73.7759
-169.003	34.0953
-168.809	-5.77574
-168.615	1.43293
-168.421	6.64283
-168.227	-10.305
-168.032	4.65464
-167.838	60.4054
-167.644	87.158
-167.45	57.3136
-167.256	21.8982
-167.062	8.45587
-166.868	-1.5904
-166.673	5.14645
-166.479	50.2871
-166.285	77.9084
-166.091	30.0728
-165.897	-19.0236
-165.703	37.7713
-165.509	136.525
-165.314	117.848
-165.12	-10.1739
-164.926	-76.8518
-164.732	-17.2272
-164.538	55.5554
-164.344	59.364
-164.149	40.9537
-163.955	44.434
-163.761	52.3781
-163.567	75.6765
-163.373	141.826
-163.179	186.369
-162.985	116.623
-162.79	-13.0995
-162.596	-49.2242
-162.402	36.3793
-162.208	120.971
-162.014	123.996
-161.82	79.2677
-161.626	30.5347
-161.431	-1.27697
-161.237	28.1156
-161.043	126.08
-160.849	194.672
-160.655	155.835
-160.461	85.5062
-160.267	86.8696
-160.072	114.801
-159.878	78.9383
-159.684	20.8612
-159.49	17.9226
-159.296	21.6679
-159.102	-21.2014
-158.908	-12.8005
-158.713	117.674
-158.519	213.259
-158.325	115.862
-158.131	-30.3586
-157.937	17.3143
-157.743	195.944
-157.549	241.189
-157.354	122.928
-157.16	57.1636
-156.966	118.04
-156.772	157.747
-156.578	117.399
-156.384	115.612
-156.19	193.396
-155.995	241.372
-155.801	222.88
-155.607	225.55
-155.413	256.005
-155.219	218.691
-155.025	132.796
-154.831	135.934
-154.636	228.565
-154.442	243.258
-154.248	126.627
-154.054	36.724
-153.86	86.9443
-153.666	186.253
-153.472	215.636
-153.277	194.201
-153.083	184.458
-152.889	176.135
-152.695	150.671
-152.501	149.246
-152.307	200.854
-152.113	263.989
-151.918	290.238
-151.724	279.753
-151.53	248.826
-151.336	206.584
-151.142	175.427
-150.948	177.751
-150.753	204.849
-150.559	242.177
-150.365	292.559
-150.171	328.356
-149.977	286.029
-149.783	177.93
-149.589	129.074
-149.394	206.572
-149.2	296.724
-149.006	273.975
-148.812	210.257
-148.618	260.717
-148.424	399.935
-148.23	452.269
-148.035	366.931
-147.841	281.678
-147.647	292.761
-147.453	327.896
-147.259	298.798
-147.065	239.729
-146.871	224.968
-146.676	255.452
-146.482	295.052
-146.288	334.359
-146.094	359.393
-145.9	333.862
-145.706	269.612
-145.512	244.796
-145.317	297.021
-145.123	365.686
-144.929	394.563
-144.735	417.449
-144.541	472.393
-144.347	504.518
-144.153	449.332
-143.958	360.768
-143.764	348.365
-143.57	413.12
-143.376	454.025
-143.182	430.527
-142.988	409.886
-142.794	439.622
-142.599	476.075
-142.405	472.71
-142.211	451.34
-142.017	444.395
-141.823	440.325
-141.629	426.594
-141.435	421.008
-141.24	424.731
-141.046	409.205
-140.852	381.352
-140.658	392.48
-140.464	450.605
-140.27	497.234
-140.076	502.732
-139.881	504.593
-139.687	518.326
-139.493	502.168
-139.299	453.021
-139.105	439.839
-138.911	487.767
-138.717	526.829
-138.522	516.617
-138.328	521.339
-138.134	589.558
-137.94	657.593
-137.746	653.608
-137.552	609.495
-137.358	589.65
-137.163	590.615
-136.969	583.632
-136.775	575.194
-136.581	566.08
-136.387	541.95
-136.193	548.324
-135.998	652.347
-135.804	782.624
-135.61	765.477
-135.416	596.358
-135.222	498.578
-135.028	603.7
-134.834	757.364
-134.639	782.999
-134.445	749.895
-134.251	796.667
-134.057	864.845
-133.863	832.653
-133.669	770.31
-133.475	813.504
-133.28	891.229
-133.086	841.694
-132.892	724.483
-132.698	744.669
-132.504	901.378
-132.31	985.367
-132.116	932.161
-131.921	911.781
-131.727	1017.38
-131.533	1108.66
-131.339	1057.36
-131.145	948.69
-130.951	927.205
-130.757	996.906
-130.562	1083.97
-130.368	1172.29
-130.174	1265.41
-129.98	1309.91
-129.786	1267.21
-129.592	1200.03
-129.398	1193.85
-129.203	1233.78
-129.009	1239.45
-128.815	1193.97
-128.621	1161.84
-128.427	1181.69
-128.233	1202.96
-128.039	1154.1
-127.844	1045.33
-127.65	969.608
-127.456	995.071
-127.262	1081.3
-127.068	1131.15
-126.874	1112.56
-126.68	1081.63
-126.485	1079.15
-126.291	1063.62
-126.097	983.644
-125.903	871.043
-125.709	807.025
-125.515	814.876
-125.321	837.973
-125.126	823.645
-124.932	785.153
-124.738	762.66
-124.544	751.314
-124.35	706.204
-124.156	623.289
-123.962	572.083
-123.767	601.646
-123.573	640.781
-123.379	573.2
-123.185	417.891
-122.991	331.68
-122.797	386.504
-122.602	454.639
-122.408	403.066
-122.214	296.055
-122.02	274.694
-121.826	321.854
-121.632	314.823
-121.438	258.553
-121.243	271.986
-121.049	349.458
-120.855	338.357
-120.661	197.103
-120.467	89.2085
-120.273	141.047
-120.079	262.16
-119.884	302.584
-119.69	258.929
-119.496	220.565
-119.302	217.742
-119.108	228.858
-118.914	255.033
-118.72	290.029
-118.525	284.757
-118.331	225.119
-118.137	178.103
-117.943	186.608
-117.749	195.301
-117.555	161.426
-117.361	154.814
-117.166	243.088
-116.972	347.571
-116.778	338.426
-116.584	234.837
-116.39	183.02
-116.196	241.718
-116.002	310.197
-115.807	295.342
-115.613	245.52
-115.419	256.748
-115.225	315.273
-115.031	320.72
-114.837	248.967
-114.643	203.758
-114.448	269.518
-114.254	377.433
-114.06	393.646
-113.866	312.051
-113.672	262.168
-113.478	315.101
-113.284	385.062
-113.089	370.501
-112.895	298.649
-112.701	258.38
-112.507	269.437
-112.313	301.693
-112.119	353.719
-111.925	419.887
-111.73	441.684
-111.536	389.101
-111.342	334.065
-111.148	344.712
-110.954	367.901
-110.76	327.378
-110.566	276.32
-110.371	319.278
-110.177	427.091
-109.983	473.488
-109.789	433.373
-109.595	400.738
-109.401	412.988
-109.206	400.326
-109.012	332.794
-108.818	290.581
-108.624	340.405
-108.43	434.106
-108.236	481.511
-108.042	464.886
-107.847	437.217
-107.653	438.668
-107.459	449.389
-107.265	428.347
-107.071	389.926
-106.877	407.62
-106.683	504.334
-106.488	580.332
-106.294	532.592
-106.1	415.687
-105.906	370.004
-105.712	408.135
-105.518	417.327
-105.324	374.75
-105.129	386.233
-104.935	477.237
-104.741	530.942
-104.547	500.006
-104.353	495.903
-104.159	578.334
-103.965	634.314
-103.77	576.603
-103.576	495.81
-103.382	492.961
-103.188	515.518
-102.994	489.674
-102.8	470.716
-102.606	521.607
-102.411	569.271
-102.217	526.645
-102.023	454.966
-101.829	467.175
-101.635	550.045
-101.441	603.268
-101.247	593.96
-101.052	573.954
-100.858	588.249
-100.664	631.483
-100.47	661.253
-100.276	636.268
-100.082	583.638
-99.8875	596.019
-99.6934	686.819
-99.4992	720.125
-99.3051	611.663
-99.111	511.492
-98.9168	602.064
-98.7227	790.732
-98.5285	831.88
-98.3344	704.585
-98.1402	613.068
-97.9461	634.882
-97.7519	643.32
-97.5578	590.628
-97.3637	589.486
-97.1695	665.564
-96.9754	689.705
-96.7812	622.651
-96.5871	590.61
-96.3929	649.055
-96.1988	692.365
-96.0046	666.156
-95.8105	660.125
-95.6164	720.116
-95.4222	761.6
-95.2281	738.965
-95.0339	726.662
-94.8398	769.888
-94.6456	808.05
-94.4515	795.315
-94.2573	763.421
-94.0632	737.02
-93.869	707.02
-93.6749	692.915
-93.4808	720.115
-93.2866	753.211
-93.0925	753.971
-92.8983	758.893
-92.7042	798.691
-92.51	817.831
-92.3159	782.653
-92.1217	769.655
-91.9276	829.266
-91.7335	880.863
-91.5393	865.877
-91.3452	862.779
-91.151	915.849
-90.9569	916.64
-90.7627	812.256
-90.5686	750.77
-90.3744	838.933
-90.1803	940.283
-89.9861	914.211
-89.792	867.802
-89.5979	946.75
-89.4037	1057.68
-89.2096	1043.87
-89.0154	974.916
-88.8213	1007.12
-88.6271	1095.43
-88.433	1095.91
-88.2388	1032.67
-88.0447	1021.81
-87.8506	1040.48
-87.6564	1001.94
-87.4623	957.103
-87.2681	1002.64
-87.074	1084.17
-86.8798	1095.35
-86.6857	1077.9
-86.4915	1129.08
-86.2974	1202.71
-86.1033	1189.09
-85.9091	1108.94
-85.715	1059.09
-85.5208	1048.57
-85.3267	1041.23
-85.1325	1069.89
-84.9384	1159.44
-84.7442	1226.26
-84.5501	1197.42
-84.3559	1144.43
-84.1618	1163.97
-83.9677	1211.24
-83.7735	1188.24
-83.5794	1123.78
-83.3852	1128.01
-83.1911	1215.59
-82.9969	1295.08
-82.8028	1308.25
-82.6086	1282.31
-82.4145	1254.89
-82.2204	1225.38
-82.0262	1193.07
-81.8321	1196.1
-81.6379	1276.82
-81.4438	1405.57
-81.2496	1476.71
-81.0555	1429.55
-80.8613	1347.28
-80.6672	1352.43
-80.473	1423.11
-80.2789	1434.58
-80.0848	1379.74
-79.8906	1385.55
-79.6965	1480.06
-79.5023	1528.5
-79.3082	1469.63
-79.114	1427.71
-78.9199	1492.83
-78.7257	1570.6
-78.5316	1563.58
-78.3375	1531.63
-78.1433	1552.21
-77.9492	1581.81
-77.755	1574.93
-77.5609	1588.17
-77.3667	1654.83
-77.1726	1703.25
-76.9784	1695.33
-76.7843	1695.95
-76.5902	1728.44
-76.396	1726.55
-76.2019	1693.18
-76.0077	1719.33
-75.8136	1787.25
-75.6194	1766.04
-75.4253	1665.99
-75.2311	1665.06
-75.037	1806.42
-74.8428	1914.02
-74.6487	1897.73
-74.4546	1888.09
-74.2604	1962.25
-74.0663	1999.33
-73.8721	1941.73
-73.678	1944.59
-73.4838	2101.42
-73.2897	2248.71
-73.0955	2222.44
-72.9014	2117.19
-72.7073	2112.18
-72.5131	2200.69
-72.319	2266.42
-72.1248	2300.07
-71.9307	2371.44
-71.7365	2469.02
-71.5424	2510.28
-71.3482	2473.69
-71.1541	2428.17
-70.96	2448.01
-70.7658	2538.87
-70.5717	2634.88
-70.3775	2671.39
-70.1834	2671.97
-69.9892	2717.17
-69.7951	2808.5
-69.6009	2853.9
-69.4068	2829.34
-69.2126	2836.06
-69.0185	2932.95
-68.8244	3046.01
-68.6302	3124.12
-68.4361	3235.2
-68.2419	3410.85
-68.0478	3553.42
-67.8536	3608.6
-67.6595	3672.41
-67.4653	3811.84
-67.2712	3942.43
-67.0771	3999.79
-66.8829	4061.99
-66.6888	4180.54
-66.4946	4262.64
-66.3005	4242.58
-66.1063	4200.48
-65.9122	4202.66
-65.718	4203.42
-65.5239	4199.73
-65.3297	4280.75
-65.1356	4424.37
-64.9415	4460.55
-64.7473	4342.7
-64.5532	4235.78
-64.359	4233.42
-64.1649	4221.09
-63.9707	4126.71
-63.7766	4062.31
-63.5824	4096.07
-63.3883	4121.25
-63.1942	4072.06
-63	4036.81
-62.8059	4046.53
-62.6117	3993.24
-62.4176	3868.3
-62.2234	3831.67
-62.0293	3926.09
-61.8351	3972.98
-61.641	3878.44
-61.4469	3797.51
-61.2527	3859.34
-61.0586	3962.74
-60.8644	3985.51
-60.6703	3982.39
-60.4761	4033.93
-60.282	4088.23
-60.0878	4083.81
-59.8937	4068.26
-59.6995	4090.58
-59.5054	4120.46
-59.3113	4144.55
-59.1171	4198.16
-58.923	4259.31
-58.7288	4264.54
-58.5347	4251.64
-58.3405	4320.97
-58.1464	4445.55
-57.9522	4499.25
-57.7581	4480.81
-57.564	4519.17
-57.3698	4641.51
-57.1757	4727.55
-56.9815	4722.42
-56.7874	4717.14
-56.5932	4783.02
-56.3991	4881.49
-56.2049	4967.61
-56.0108	5048.37
-55.8166	5117.87
-55.6225	5149.11
-55.4284	5159.57
-55.2342	5195.61
-55.0401	5266.22
-54.8459	5362.56
-54.6518	5495.49
-54.4576	5645.71
-54.2635	5749.78
-54.0693	5805.77
-53.8752	5898.55
-53.6811	6047.59
-53.4869	6145.25
-53.2928	6132.22
-53.0986	6110.49
-52.9045	6187.44
-52.7103	6332.13
-52.5162	6477.36
-52.322	6628.35
-52.1279	6774.79
-51.9338	6839.41
-51.7396	6820.71
-51.5455	6847.23
-51.3513	6984.68
-51.1572	7127.61
-50.963	7183.68
-50.7689	7219.7
-50.5747	7319.86
-50.3806	7446.72
-50.1864	7551.68
-49.9923	7675.76
-49.7982	7828.25
-49.604	7914.47
-49.4099	7906.92
-49.2157	7944.02
-49.0216	8123.51
-48.8274	8327.42
-48.6333	8397.84
-48.4391	8379
-48.245	8435.17
-48.0509	8607.6
-47.8567	8796.27
-47.6626	8930.78
-47.4684	9029.45
-47.2743	9116.09
-47.0801	9189.68
-46.886	9271.86
-46.6918	9397.86
-46.4977	9551.22
-46.3035	9669.32
-46.1094	9729.15
-45.9153	9782.26
-45.7211	9878.78
-45.527	9989
-45.3328	10046.7
-45.1387	10062.3
-44.9445	10129.3
-44.7504	10289.1
-44.5562	10460.4
-44.3621	10558.5
-44.168	10616.6
-43.9738	10702.2
-43.7797	10788.9
-43.5855	10829.8
-43.3914	10888.1
-43.1972	11043.1
-43.0031	11223.9
-42.8089	11313.3
-42.6148	11370
-42.4207	11541.5
-42.2265	11784.3
-42.0324	11909.3
-41.8382	11907.2
-41.6441	11972.1
-41.4499	12160.3
-41.2558	12295.8
-41.0616	12296.6
-40.8675	12331.2
-40.6733	12519.8
-40.4792	12722.1
-40.2851	12785.1
-40.0909	12799.7
-39.8968	12923.5
-39.7026	13109
-39.5085	13199.5
-39.3143	13191.4
-39.1202	13227.2
-38.926	13386
-38.7319	13613
-38.5378	13814
-38.3436	13931.1
-38.1495	13967.9
-37.9553	13999.4
-37.7612	14106
-37.567	14265
-37.3729	14382.7
-37.1787	14447.1
-36.9846	14545.3
-36.7904	14698.9
-36.5963	14806.5
-36.4022	14809.4
-36.208	14806.3
-36.0139	14919.7
-35.8197	15125.1
-35.6256	15294.2
-35.4314	15363.1
-35.2373	15388.1
-35.0431	15452.6
-34.849	15568.3
-34.6549	15680.5
-34.4607	15758.6
-34.2666	15851.3
-34.0724	16012.1
-33.8783	16187.2
-33.6841	16263.3
-33.49	16246.6
-33.2958	16287.7
-33.1017	16472
-32.9076	16687.8
-32.7134	16791.9
-32.5193	16809.7
-32.3251	16863.4
-32.131	16978.5
-31.9368	17088
-31.7427	17173.2
-31.5485	17275.3
-31.3544	17389.5
-31.1602	17462.7
-30.9661	17489.7
-30.772	17523.1
-30.5778	17595.1
-30.3837	17698.6
-30.1895	17825.3
-29.9954	17959.9
-29.8012	18061.1
-29.6071	18114.8
-29.4129	18175.6
-29.2188	18293.3
-29.0247	18424.8
-28.8305	18490.4
-28.6364	18497.7
-28.4422	18536.7
-28.2481	18657
-28.0539	18813.7
-27.8598	18941.5
-27.6656	19034.2
-27.4715	19125.4
-27.2774	19219.7
-27.0832	19280.8
-26.8891	19295
-26.6949	19320
-26.5008	19426.6
-26.3066	19593.7
-26.1125	19717.5
-25.9183	19749.3
-25.7242	19760.1
-25.53	19827.9
-25.3359	19934.9
-25.1418	20035.7
-24.9476	20145.8
-24.7535	20271.8
-24.5593	20336.5
-24.3652	20299.1
-24.171	20278
-23.9769	20401.1
-23.7827	20584.9
-23.5886	20643.4
-23.3945	20591.4
-23.2003	20633.5
-23.0062	20832.8
-22.812	21010
-22.6179	21039.4
-22.4237	21037.1
-22.2296	21133.9
-22.0354	21251
-21.8413	21264.8
-21.6471	21246.5
-21.453	21342
-21.2589	21508.3
-21.0647	21579
-20.8706	21546.5
-20.6764	21570.9
-20.4823	21707.5
-20.2881	21821.4
-20.094	21822.7
-19.8998	21812.5
-19.7057	21902.4
-19.5116	22025.1
-19.3174	22051.6
-19.1233	22010.3
-18.9291	22050.8
-18.735	22216.5
-18.5408	22377.1
-18.3467	22409.9
-18.1525	22351.2
-17.9584	22324.7
-17.7643	22380.9
-17.5701	22471.3
-17.376	22547.2
-17.1818	22614.6
-16.9877	22685.1
-16.7935	22736.5
-16.5994	22756.3
-16.4052	22783.9
-16.2111	22860
-16.0169	22953.5
-15.8228	22996.9
-15.6287	22993.5
-15.4345	23023.8
-15.2404	23128
-15.0462	23239
-14.8521	23275.9
-14.6579	23257.1
-14.4638	23268.7
-14.2696	23346.6
-14.0755	23443.5
-13.8814	23504.3
-13.6872	23527.5
-13.4931	23546.8
-13.2989	23586.3
-13.1048	23643.7
-12.9106	23703.1
-12.7165	23761.9
-12.5223	23839.1
-12.3282	23941.9
-12.134	24031.9
-11.9399	24062
-11.7458	24050.4
-11.5516	24067.7
-11.3575	24139.5
-11.1633	24221.1
-10.9692	24288.6
-10.775	24379.2
-10.5809	24500.6
-10.3867	24580.9
-10.1926	24583
-9.99846	24604.1
-9.80431	24762.5
-9.61017	25019
-9.41602	25210.6
-9.22188	25259.2
-9.02773	25262.7
-8.83359	25367.5
-8.63944	25615.4
-8.4453	25932.2
-8.25115	26223.2
-8.05701	26460.4
-7.86286	26704.2
-7.66872	27042.7
-7.47457	27504
-7.28043	28049.8
-7.08628	28675.2
-6.89214	29476.1
-6.69799	30579.6
-6.50385	32044
-6.3097	33877.1
-6.11556	36116.3
-5.92141	38827.9
-5.72727	42059.5
-5.53312	45894.4
-5.33898	50571.3
-5.14483	56407.5
-4.95069	63398.4
-4.75654	70782.8
-4.5624	77088.3
-4.36825	80866.4
-4.17411	81651.8
-3.97996	80332.2
-3.78582	78560.3
-3.59167	77715.6
-3.39753	78265.9
-3.20338	79837.1
-3.00924	81629.9
-2.81509	82783.4
-2.62095	82646.8
-2.4268	81017.1
-2.23266	78198.8
-2.03851	74768
-1.84437	71218.1
-1.65023	67794.1
-1.45608	64581.3
-1.26194	61636.1
-1.06779	58959.5
-0.873645	56373.1
-0.679501	53534.6
-0.485356	50193.4
-0.291211	46454.7
-0.0970659	42727.5
0.097079	39391.5
0.291224	36569.4
0.485369	34217.4
0.679514	32300
0.873659	30784.6
1.0678	29568.8
1.26195	28543.9
1.45609	27693
1.65024	27023.2
1.84438	26441.3
2.03853	25807.7
2.23267	25097
2.42682	24414.2
2.62096	23858.3
2.81511	23445.1
3.00925	23144.4
3.2034	22913.7
3.39754	22706.2
3.59169	22510.3
3.78583	22367.1
3.97998	22307.1
4.17412	22303.2
4.36827	22326.4
4.56241	22391.9
4.75656	22500
4.9507	22596.2
5.14485	22644.6
5.33899	22674.9
5.53314	22703.9
5.72728	22695.4
5.92143	22648.9
6.11557	22627.5
6.30972	22633.3
6.50386	22573
6.69801	22423
6.89215	22296.7
7.08629	22250.5
7.28044	22174.7
7.47458	22002.5
7.66873	21868.3
7.86287	21891.5
8.05702	21951.9
8.25116	21888.1
8.44531	21788.9
8.63945	21845
8.8336	22003.3
9.02774	22035.2
9.22189	21908.3
9.41603	21827.3
9.61018	21897.8
9.80432	21995.6
9.99847	22010.8
10.1926	21999.1
10.3868	22031
10.5809	22074.3
10.775	22094
10.9692	22113.7
11.1633	22124.8
11.3575	22085.4
11.5516	22044.9
11.7458	22109.8
11.9399	22241.2
12.1341	22257.4
12.3282	22106.7
12.5224	21966.6
12.7165	21981.8
12.9106	22061
13.1048	22051.2
13.2989	21973.2
13.4931	21937.3
13.6872	21926.9
13.8814	21827.2
14.0755	21622.6
14.2697	21426.6
14.4638	21320.2
14.6579	21264.2
14.8521	21177.4
15.0462	21027.8
15.2404	20834.8
15.4345	20626.4
15.6287	20399.9
15.8228	20113.9
16.017	19736.3
16.2111	19306.9
16.4052	18900.8
16.5994	18518.6
16.7935	18082
16.9877	17569.7
17.1818	17079.2
17.376	16696.8
17.5701	16387.8
17.7643	16087
17.9584	15819.8
18.1526	15631.8
18.3467	15466.5
18.5408	15243
18.735	15014.2
18.9291	14905.3
19.1233	14906.4
19.3174	14874.5
19.5116	14757.5
19.7057	14658.8
19.8999	14634.8
20.094	14585.4
20.2881	14436.2
20.4823	14284.8
20.6764	14246
20.8706	14262.9
21.0647	14212.5
21.2589	14109.5
21.453	14051.9
21.6472	14027.9
21.8413	13947.5
22.0355	13836.5
22.2296	13820.1
22.4237	13906.2
22.6179	13946.1
22.812	13843.2
23.0062	13664.8
23.2003	13512.8
23.3945	13416.6
23.5886	13389.5
23.7828	13452.1
23.9769	13542.3
24.171	13530.1
24.3652	13393.2
24.5593	13267.4
24.7535	13256.2
24.9476	13298.3
25.1418	13290.6
25.3359	13231.5
25.5301	13162
25.7242	13076.8
25.9183	12984.4
26.1125	12953.8
26.3066	13005.4
26.5008	13046.9
26.6949	13007.5
26.8891	12943
27.0832	12913.9
27.2774	12869.1
27.4715	12762
27.6657	12671.7
27.8598	12675.5
28.0539	12699.5
28.2481	12644.3
28.4422	12570.1
28.6364	12592.1
28.8305	12665
29.0247	12653.5
29.2188	12558.7
29.413	12490
29.6071	12448.6
29.8012	12341.5
29.9954	12199.3
30.1895	12167.5
30.3837	12258.3
30.5778	12306.7
30.772	12222.4
30.9661	12107.5
31.1603	12067.2
31.3544	12072.8
31.5486	12079.2
31.7427	12109.2
31.9368	12140
32.131	12075.3
32.3251	11930.1
32.5193	11877.8
32.7134	11984.8
32.9076	12055
33.1017	11904.3
33.2959	11659.3
33.49	11587
33.6841	11711.3
33.8783	11806.8
34.0724	11740.1
34.2666	11615.3
34.4607	11568.4
34.6549	11594.2
34.849	11623
35.0432	11628.5
35.2373	11602.7
35.4314	11529.5
35.6256	11436.2
35.8197	11389.4
36.0139	11399.9
36.208	11402.6
36.4022	11356
36.5963	11292
36.7905	11248.8
36.9846	11229.4
37.1788	11235
37.3729	11262.6
37.567	11265.6
37.7612	11200.3
37.9553	11110.9
38.1495	11072.9
38.3436	11061.2
38.5378	10996
38.7319	10911.2
38.9261	10922.2
39.1202	11009.8
39.3143	11011.7
39.5085	10881.7
39.7026	10776.2
39.8968	10800
40.0909	10846.2
40.2851	10801.3
40.4792	10732.3
40.6734	10726.7
40.8675	10707.3
41.0617	10583.8
41.2558	10451.4
41.4499	10447.2
41.6441	10518.4
41.8382	10527.3
42.0324	10493.2
42.2265	10523.2
42.4207	10580.8
42.6148	10541.5
42.809	10430.5
43.0031	10385.1
43.1972	10404.2
43.3914	10354.6
43.5855	10228.7
43.7797	10179.8
43.9738	10263.5
44.168	10335.9
44.3621	10272.5
44.5563	10135.3
44.7504	10056.5
44.9445	10072.4
45.1387	10126.6
45.3328	10147.6
45.527	10091.6
45.7211	9984.54
45.9153	9923.26
46.1094	9960
46.3036	10009.8
46.4977	9965.13
46.6919	9866.21
46.886	9839.4
47.0801	9897.41
47.2743	9932.37
47.4684	9891.74
47.6626	9827.21
47.8567	9775.33
48.0509	9722.59
48.245	9690.27
48.4392	9722
48.6333	9775.79
48.8274	9754.79
49.0216	9661.86
49.2157	9603.42
49.4099	9621.32
49.604	9639.82
49.7982	9605.66
49.9923	9565.43
50.1865	9565.76
50.3806	9578.15
50.5748	9563.98
50.7689	9527.39
50.963	9470.18
51.1572	9380.27
51.3513	9296.31
51.5455	9290.85
51.7396	9347.16
51.9338	9345.99
52.1279	9236.42
52.3221	9134.92
52.5162	9171.39
52.7103	9299.28
52.9045	9357.79
53.0986	9290
53.2928	9195.32
53.4869	9166.26
53.6811	9175.79
53.8752	9160.33
54.0694	9126.92
54.2635	9114.55
54.4576	9108.64
54.6518	9069.87
54.8459	9014.51
55.0401	8992.54
55.2342	9006.27
55.4284	9022.22
55.6225	9047.81
55.8167	9119.26
56.0108	9221.71
56.205	9300.72
56.3991	9351.49
56.5932	9418.5
56.7874	9510.55
56.9815	9601.46
57.1757	9710.14
57.3698	9881.26
57.564	10082.7
57.7581	10225.8
57.9523	10300.3
58.1464	10384.4
58.3405	10507.2
58.5347	10606.4
58.7288	10638.3
58.923	10626.2
59.1171	10594.6
59.3113	10562.7
59.5054	10592.7
59.6996	10715.2
59.8937	10818.5
60.0878	10768.1
60.282	10623
60.4761	10559.9
60.6703	10588.6
60.8644	10548.5
61.0586	10400.6
61.2527	10293.3
61.4469	10290.5
61.641	10266.7
61.8352	10145.7
62.0293	10015.7
62.2234	9922.39
62.4176	9778.74
62.6117	9584.55
62.8059	9496.81
63	9551.82
63.1942	9550.8
63.3883	9376.81
63.5825	9199.42
63.7766	9181.31
63.9707	9196.04
64.1649	9059.38
64.35 9	8862.88
64.5532	8826.03
64.7473	8933.33
64.9415	8964.43
65.1356	8824.95
65.3298	8635.83
65.5239	8523.44
65.7181	8495.06
65.9122	8507.17
66.1063	8516.81
66.3005	8474.87
66.4946	8373.78
66.6888	8281.59
66.8829	8249.7
67.0771	8232.92
67.2712	8178.4
67.4654	8128.36
67.6595	8139.19
67.8536	8161.84
68.0478	8115.02
68.2419	8032.97
68.4361	8019.48
68.6302	8070.29
68.8244	8058.69
69.0185	7919.58
69.2127	7755.89
69.4068	7712.11
69.6009	7793.51
69.7951	7869.2
69.9892	7842.97
70.1834	7764.04
70.3775	7737.68
70.5717	7764.82
70.7658	7740.71
70.96	7616.75
71.1541	7481.92
71.3483	7436.42
71.5424	7453.31
71.7365	7441.55
71.9307	7397.2
72.1248	7394.67
72.319	7443.98
72.5131	7457.75
72.7073	7381.05
72.9014	7273.75
73.0956	7223.83
73.2897	7234.86
73.4838	7246.74
73.678	7232.12
73.8721	7218.26
74.0663	7223.34
74.2604	7221.03
74.4546	7182.33
74.6487	7118.67
74.8429	7061.45
75.037	7022.75
75.2312	7001.56
75.4253	7003.39
75.6194	7017.52
75.8136	7000.17
76.0077	6932.15
76.2019	6873.1
76.396	6890.63
76.5902	6946.05
76.7843	6934.63
76.9785	6844.81
77.1726	6781.76
77.3667	6804.19
77.5609	6835.29
77.755	6788.85
77.9492	6699.53
78.1433	6658.97
78.3375	6683.76
78.5316	6715.01
78.7258	6706.53
78.9199	6656.5
79.114	6582.97
79.3082	6511.42
79.5023	6464.85
79.6965	6442.95
79.8906	6430.16
80.0848	6419.37
80.2789	6396.09
80.4731	6325.38
80.6672	6209.65
80.8614	6126.2
81.0555	6133.72
81.2496	6177.28
81.4438	6171.59
81.6379	6134.94
81.8321	6135.04
82.0262	6148.03
82.2204	6100.05
82.4145	6013.04
82.6087	5968.42
82.8028	5954.79
82.9969	5901.98
83.1911	5841.24
83.3852	5865.28
83.5794	5941.08
83.7735	5938.24
83.9677	5847.03
84.1618	5790.35
84.356	5803.57
84.5501	5786.58
84.7443	5709.81
84.9384	5683.28
85.1325	5755.95
85.3267	5809.37
85.5208	5734.23
85.715	5584.28
85.9091	5475.71
86.1033	5435.94
86.2974	5420.1
86.4916	5394.13
86.6857	5348.02
86.8798	5292.26
87.074	5268.84
87.2681	5302.28
87.4623	5336.03
87.6564	5296.74
87.8506	5219.58
88.0447	5214.86
88.2389	5299.16
88.433	5355.74
88.6271	5291.68
88.8213	5155.81
89.0154	5063.99
89.2096	5063.26
89.4037	5106.13
89.5979	5126.04
89.792	5107.55
89.9862	5084.29
90.1803	5076.56
90.3745	5049.76
90.5686	4963.14
90.7627	4846.52
90.9569	4778.91
91.151	4789.87
91.3452	4831.93
91.5393	4851.85
91.7335	4836.73
91.9276	4793.27
92.1218	4738.47
92.3159	4706.12
92.51	4707.75
92.7042	4702.29
92.8983	4658.74
93.0925	4616.42
93.2866	4617.11
93.4808	4621.92
93.6749	4575.34
93.8691	4504.21
94.0632	4466.12
94.2573	4453.21
94.4515	4437.83
94.6456	4444.86
94.8398	4476.15
95.0339	4446.33
95.2281	4318.91
95.4222	4220.12
95.6164	4270.73
95.8105	4384.72
96.0047	4395.18
96.1988	4305.4
96.3929	4242.76
96.5871	4231.02
96.7812	4192.95
96.9754	4127.03
97.1695	4095.54
97.3637	4076.33
97.5578	4005.37
97.752	3929.23
97.9461	3938.61
98.1402	3984.97
98.3344	3941.18
98.5285	3816.42
98.7227	3737.85
98.9168	3742.45
99.111	3754.97
99.3051	3749.64
99.4993	3766.86
99.6934	3784.9
99.8876	3734.33
100.082	3632.11
100.276	3559.97
100.47	3526.86
100.664	3486.78
100.858	3461.31
101.052	3498.75
101.247	3540.34
101.441	3483.92
101.635	3368.55
101.829	3339.45
102.023	3421.48
102.217	3475.08
102.411	3405.79
102.606	3287.09
102.8	3228.27
102.994	3228.22
103.188	3225.19
103.382	3214.38
103.576	3234.78
103.77	3270.54
103.965	3246.94
104.159	3145.19
104.353	3060.39
104.547	3082.66
104.741	3151.13
104.935	3120.31
105.129	2977.01
105.324	2873.13
105.518	2896.97
105.712	2943.36
105.906	2899.79
106.1	2826.65
106.294	2819.84
106.488	2820.27
106.683	2734.02
106.877	2641.03
107.071	2679.92
107.265	2790.78
107.459	2786.74
107.653	2648.8
107.847	2539.91
108.042	2536.43
108.236	2548.18
108.43	2514.89
108.624	2491.76
108.818	2510.46
109.012	2516.49
109.207	2475.73
109.401	2416.65
109.595	2362.28
109.789	2331.09
109.983	2370.14
110.177	2463.83
110.371	2475.67
110.566	2334.91
110.76	2200.83
110.954	2250.14
111.148	2379.07
111.342	2347.09
111.536	2157.35
111.73	2032.3
111.925	2040.4
112.119	2032.78
112.313	1961.7
112.507	1962.96
112.701	2061.09
112.895	2082.96
113.089	1967.85
113.284	1893.21
113.478	1959.42
113.672	2003.23
113.866	1891.37
114.06	1768.54
114.254	1807.98
114.448	1904.57
114.643	1848.85
114.837	1674.86
115.031	1599.06
115.225	1687.71
115.419	1798.74
115.613	1819.59
115.807	1778.75
116.002	1730.59
116.196	1680.04
116.39	1628.53
116.584	1588.84
116.778	1558.04
116.972	1543.71
117.166	1574.44
117.361	1621.64
117.555	1590.66
117.749	1472.08
117.943	1402.79
118.137	1470.77
118.331	1566.82
118.525	1559.38
118.72	1502.24
118.914	1512.31
119.108	1554.79
119.302	1537.44
119.496	1514.75
119.69	1584.03
119.884	1666.32
120.079	1627.74
120.273	1549.08
120.467	1617.08
120.661	1793.68
120.855	1865.63
121.049	1800.72
121.243	1773.83
121.438	1839.62
121.632	1868.92
121.826	1833.53
122.02	1861.99
122.214	1964.52
122.408	1988.33
122.603	1908.13
122.797	1882.13
122.991	1952.97
123.185	1973.14
123.379	1899.2
123.573	1873.08
123.767	1930.42
123.962	1922.07
124.156	1817.62
124.35	1786.94
124.544	1875.23
124.738	1900.1
124.932	1787.93
125.126	1706.59
125.321	1738.67
125.515	1735.96
125.709	1634.79
125.903	1595.02
126.097	1674.32
126.291	1691.26
126.485	1576.11
126.68	1520.14
126.874	1595.12
127.068	1580.65
127.262	1386.34
127.456	1279.47
127.65	1425.5
127.844	1556.84
128.039	1416.67
128.233	1207.57
128.427	1235.63
128.621	1385.78
128.815	1348.55
129.009	1155.66
129.203	1080.91
129.398	1151.05
129.592	1152.31
129.786	1044.31
129.98	1001.62
130.174	1069.07
130.368	1094.95
130.562	1018.21
130.757	958.004
130.951	988.869
131.145	1036.17
131.339	1024.76
131.533	971.529
131.727	914.676
131.921	873.46
132.116	871.771
132.31	901.628
132.504	893.191
132.698	812.629
132.892	742.407
133.086	768.465
133.28	836.698
133.475	821.736
133.669	703.948
133.863	587.641
134.057	559.917
134.251	598.029
134.445	613.737
134.639	558.984
134.834	488.518
135.028	501.073
135.222	594.897
135.416	637.799
135.61	547.946
135.804	432.317
135.999	432.364
136.193	503.144
136.387	503.247
136.581	449.045
136.775	478.551
136.969	577.649
137.163	568.716
137.358	412.783
137.552	302.307
137.746	362.444
137.94	454.575
138.134	404.432
138.328	268.223
138.522	220.017
138.717	285.939
138.911	349.864
139.105	358.126
139.299	363.95
139.493	389.079
139.687	378.01
139.881	309.362
140.076	250.184
140.27	259.134
140.464	304.038
140.658	320.52
140.852	304.4
141.046	294.671
141.24	296.475
141.435	282.352
141.629	258.309
141.823	260.493
142.017	277.93
142.211	251.828
142.405	180.574
142.599	149.504
142.794	205.1
142.988	272.17
143.182	265.595
143.376	215.493
143.57	193.843
143.764	181.638
143.958	119.987
144.153	44.5581
144.347	41.9275
144.541	97.3378
144.735	115.432
144.929	84.4284
145.123	89.3993
145.317	151.508
145.512	179.413
145.706	113.374
145.9	15.0972
146.094	-23.429
146.288	17.5727
146.482	98.6598
146.676	167.783
146.871	181.245
147.065	140.505
147.259	107.099
147.453	121.435
147.647	129.654
147.841	66.1796
148.035	-23.6017
148.23	-39.0569
148.424	23.0779
148.618	76.9039
148.812	86.9956
149.006	85.6814
149.2	66.1864
149.394	-13.6354
149.589	-117.309
149.783	-147.067
149.977	-94.6881
150.171	-56.1359
150.365	-71.3863
150.559	-68.9972
150.754	-6.79592
150.948	48.5076
151.142	35.0286
151.336	-12.0145
151.53	-39.2216
151.724	-56.743
151.918	-81.0559
152.113	-78.3342
152.307	-32.8919
152.501	-3.92568
152.695	-43.6795
152.889	-112.855
153.083	-144.143
153.277	-142.582
153.472	-152.997
153.666	-165.718
153.86	-133.297
154.054	-67.2408
154.248	-44.6797
154.442	-106.038
154.636	-195.557
154.831	-225.618
155.025	-175.456
155.219	-107.475
155.413	-92.9016
155.607	-132.406
155.801	-159.277
155.995	-126.628
156.19	-75.1084
156.384	-84.6691
156.578	-163.604
156.772	-228.453
156.966	-209.846
157.16	-136.257
157.354	-81.0564
157.549	-64.5594
157.743	-59.494
157.937	-70.1197
158.131	-135.064
158.325	-240.418
158.519	-297.772
158.713	-254.531
158.908	-182.041
159.102	-189.427
159.296	-266.382
159.49	-287.476
159.684	-190.234
159.878	-74.1956
160.072	-66.9693
160.267	-146.04
160.461	-180.146
160.655	-128.918
160.849	-98.3834
161.043	-169.221
161.237	-263.549
161.431	-255.697
161.626	-159.371
161.82	-114.011
162.014	-198.138
162.208	-336.954
162.402	-410.7
162.596	-392.948
162.79	-347.558
162.985	-324.692
163.179	-304.018
163.373	-244.527
163.567	-165.191
163.761	-143.443
163.955	-217.321
164.15	-319.221
164.344	-354.393
164.538	-327.987
164.732	-322.569
164.926	-351.772
165.12	-336.512
165.314	-257.79
165.509	-217.902
165.703	-276.916
165.897	-339.539
166.091	-311.283
166.285	-263.886
166.479	-303.28
166.673	-361.721
166.868	-303.955
167.062	-186.079
167.256	-196.314
167.45	-343.711
167.644	-427.795
167.838	-358.956
168.032	-288.47
168.227	-334.285
168.421	-390.244
168.615	-342.371
168.809	-285.017
169.003	-341.245
169.197	-418.274
169.391	-356.825
169.586	-224.828
169.78	-228.693
169.974	-376.071
170.168	-463.269
170.362	-406.568
170.556	-355.924
170.75	-418.734
170.945	-483.03
171.139	-428.048
171.333	-335.393
171.527	-342.568
171.721	-417.168
171.915	-441.007
172.109	-422.467
172.304	-447.965
172.498	-487.879
172.692	-443.027
172.886	-354.217
173.08	-364.521
173.274	-466.515
173.468	-491.959
173.663	-395.739
173.857	-344.661
174.051	-441.145
174.245	-554.087
174.439	-543.806
174.633	-478.381
174.827	-479.408
175.022	-509.506
175.216	-482.902
175.41	-452.784
175.604	-501.763
175.798	-556.29
175.992	-506.448
176.186	-421.35
176.381	-444.067
176.575	-543.162
176.769	-572.729
176.963	-523.93
177.157	-510.387
177.351	-542.568
177.546	-521.918
177.74	-438.496
177.934	-382.466
178.128	-374.757
178.322	-364.283
178.516	-367.624
178.71	-431.538
178.905	-490.004
179.099	-449.058
179.293	-380.778
179.487	-430.426
179.681	-556.673
179.875	-577.725
180.069	-464.623
180.264	-373.656
180.458	-384.627
180.652	-417.84
180.846	-422.382
181.04	-438.586
181.234	-451.098
181.428	-381.82
181.623	-263.207
181.817	-231.911
182.011	-311.968
182.205	-374.564
182.399	-346.386
182.593	-294.862
182.787	-272.904
182.982	-233.569
183.176	-142.162
183.37	-47.4728
183.564	-5.5453
183.758	-20.949
183.952	-62.0665
184.146	-61.4379
184.341	49.3823
184.535	219.22
184.729	277.715
184.923	168.962
185.117	75.9457
185.311	165.527
185.505	326.843
185.7	349.353
185.894	256.323
186.088	242.746
186.282	352.489
186.476	443.704
186.67	441.25
186.864	412.968
187.059	405.465
187.253	388.893
187.447	366.759
187.641	388.538
187.835	451.496
188.029	503.055
188.223	520.822
188.418	507.476
188.612	462.425
188.806	427.82
189	467.676
189.194	534.948
189.388	496.031
[truncated: 48 more rows]
