# Supplementary material for: Strong ferromagnetism of g-C3N4 achieved by atomic manipulation
Source: Nat Commun. 2023 Apr 20;14:2278. doi: 10.1038/s41467-023-38012-8 (PMC10119309; doi:10.1038/s41467-023-38012-8)
Supplement: Supplementary file 3 — Source Data [file 41467_2023_38012_MOESM3_ESM.zip › NC Source Data/XPS.xlsx]

## Sheet: B-C3N4-20 MPa


D:\工作\数据\g-C3N4\XPS\H3BO3\dln-20.vms						C1S	B.E.(eV)	Raw Intensity	Peak Sum	Background	Peak 1	Peak 2	Peak 3	difference		D:\工作\数据\g-C3N4\XPS\H3BO3\dln-20.vms						B.E.(eV)	Raw Intensity	Peak Sum	Background	Peak 1	Peak 2	Peak 3	difference			D:\工作\数据\g-C3N4\XPS\H3BO3\dln-20.vms					O1s	B.E.(eV)	Raw Intensity	Peak Sum	Background	Peak 1	Peak 2	Peak 3	difference
C 1s							291.934	125	143.249	124	124	124	143.249	-18.2486		N 1s						403.434	643.201	644.071	643.201	643.911	643.201	643.36	-0.869568			O 1s						537.134	774	784.744	774	776.304	777.432	779.007	-10.7437
	Characteristic Energy eV	1486.69	Acquisition Time s	0.2			291.834	135	143.328	123.001	123.001	123.001	143.328	-8.32845			Characteristic Energy eV	1486.69	Acquisition Time s	0.298507		403.334	475.701	644.252	643.201	643.942	643.201	643.511	-168.551				Characteristic Energy eV	1486.69	Acquisition Time s	0.5		537.034	856	785.384	774.126	776.513	777.7	779.424	70.6159
KE_C 1s	BE_C 1s	CPS_C 1s	Background_C 1s				291.734	100	143.513	122.014	122.014	122.014	143.513	-43.5134		KE_N 1s	BE_N 1s	CPS_N 1s	Background_N 1s			403.234	549.401	645.214	643.851	644.624	643.851	644.441	-95.8131			KE_O 1s	BE_O 1s	CPS_O 1s	Background_O 1s			536.934	900	786.069	774.252	776.725	777.976	779.873	113.931
1183.36	303.334	285	285				291.634	100	143.764	120.99	120.99	120.99	143.764	-43.764		1068.36	418.334	767.151	767.151			403.134	579.551	646.116	644.217	645.025	644.217	645.308	-66.5649			940.356	546.334	902	902			536.834	884	786.808	774.378	776.942	778.262	780.36	97.1919
1183.46	303.234	310	310				291.534	105	144.132	119.967	119.967	119.967	144.132	-39.1316		1068.46	418.234	733.651	733.651			403.034	562.801	647.275	644.468	645.313	644.468	646.431	-84.4743			940.456	546.234	908	908			536.734	860	787.612	774.505	777.165	778.559	780.897	72.3884
1183.56	303.134	260	260				291.434	225	144.636	118.95	118.95	118.95	144.636	80.364		1068.56	418.134	676.701	676.701			402.934	619.751	649.105	644.785	645.67	644.785	648.221	-29.3544			940.556	546.134	862	862			536.634	876	788.497	774.631	777.393	778.867	781.499	87.5034
1183.66	303.034	270	270				291.334	170	145.421	118.068	118.068	118.068	145.421	24.5793		1068.66	418.034	663.301	663.301			402.834	586.251	651.663	644.882	645.809	644.882	650.736	-65.412			940.656	546.034	856	856			536.534	858	789.484	774.757	777.626	779.187	782.185	68.5157
1183.76	302.934	265	265				291.234	140	146.312	117.125	117.125	117.125	146.312	-6.31195		1068.76	417.934	730.301	730.301			402.734	542.701	655.79	645.11	646.082	645.11	654.818	-113.089			940.756	545.934	848	848			536.434	932	790.605	774.883	777.866	779.52	782.984	141.395
1183.86	302.834	265	265				291.134	170	147.359	116.151	116.151	116.151	147.359	22.6405		1068.86	417.834	790.601	790.601			402.634	572.851	662.197	645.507	646.528	645.507	661.176	-89.3465			940.856	545.834	902	902			536.334	880	791.901	775.009	778.113	779.869	783.937	88.0987
1183.96	302.734	325	325				291.034	170	148.656	115.21	115.21	115.21	148.656	21.3437		1068.96	417.734	767.151	767.151			402.534	629.801	671.475	645.789	646.863	645.79	670.401	-41.6742			940.956	545.734	870	870			536.234	802	793.426	775.135	778.367	780.233	785.095	8.57428
1184.06	302.634	300	300				290.934	175	150.2	114.271	114.271	114.271	150.2	24.7998		1069.06	417.634	693.451	693.451			402.434	616.401	684.606	645.851	646.982	645.852	683.474	-68.2048			941.056	545.634	908	908			536.134	850	795.253	775.261	778.63	780.616	786.53	54.7469
1184.16	302.534	280	280				290.834	160	152.033	113.338	113.338	113.338	152.033	7.96724		1069.16	417.534	763.801	763.801			402.334	633.151	703.124	645.966	647.158	645.968	701.93	-69.9733			941.156	545.534	956	956			536.034	898	797.475	775.387	778.901	781.018	788.331	100.525
1184.26	302.434	280	280				290.734	150	154.178	112.39	112.39	112.39	154.178	-4.1777		1069.26	417.434	670.001	670.001			402.234	683.401	728.306	646.015	647.274	646.02	727.043	-44.9052			941.256	545.434	878	878			535.934	870	800.211	775.514	779.181	781.441	790.616	69.789
1184.36	302.334	290	290				290.634	200	156.693	111.432	111.432	111.432	156.693	43.3069		1069.36	417.334	676.701	676.701			402.134	740.351	761.383	645.87	647.201	645.882	760.04	-21.0321			941.356	545.334	878	878			535.834	830	803.611	775.64	779.472	781.888	793.53	26.3895
1184.46	302.234	245	245				290.534	180	159.711	110.53	110.53	110.53	159.711	20.289		1069.46	417.234	737.001	737.001			402.034	730.301	803.499	645.504	646.913	645.531	802.062	-73.1975			941.456	545.234	914	914			535.734	920	807.847	775.766	779.774	782.362	797.242	112.153
1184.56	302.134	285	285				290.434	170	163.237	109.607	109.607	109.607	163.237	6.76354		1069.56	417.134	730.301	730.301			401.934	894.451	855.661	645.175	646.669	645.234	854.106	38.7903			941.556	545.134	894	894			535.634	988	813.132	775.892	780.088	782.866	801.962	174.868
1184.66	302.034	355	355				290.334	145	167.388	108.674	108.674	108.674	167.388	-22.3881		1069.66	417.034	656.601	656.601			401.834	958.101	917.256	644.207	645.796	644.335	915.539	40.8455			941.656	545.034	914	914			535.534	886	819.696	776.018	780.415	783.403	807.914	66.3036
1184.76	301.934	280	280				290.234	195	172.305	107.714	107.714	107.714	172.305	22.6947		1069.76	416.934	706.851	706.851			401.734	1008.35	987.901	642.989	644.681	643.255	985.944	20.4486			941.756	544.934	864	864			535.434	870	827.798	776.144	780.758	783.978	815.351	42.2015
1184.86	301.834	280	280				290.134	205	178.3	106.811	106.811	106.811	178.3	26.7003		1069.86	416.834	733.651	733.651			401.634	1105.5	1065.78	641.572	643.376	642.108	1063.44	39.7199			941.856	544.834	880	880			535.334	880	837.714	776.27	781.116	784.599	824.54	42.2864
1184.96	301.734	245	245				290.034	240	185.696	105.92	105.92	105.92	185.696	54.3044		1069.96	416.734	747.051	747.051			401.534	1135.65	1147.78	639.771	641.7	640.822	1144.8	-12.1334			941.956	544.734	852	852			535.234	922	849.695	776.396	781.492	785.272	835.724	72.3051
1185.06	301.634	330	330				289.934	275	195.136	105.068	105.068	105.068	195.136	79.8639		1070.06	416.634	780.551	780.551			401.434	1380.2	1230.3	637.847	639.913	639.848	1226.24	149.897			942.056	544.634	816	816			535.134	920	864.001	776.523	781.888	786.01	849.148	55.9989
1185.16	301.534	305	305				289.834	325	207.655	104.257	104.257	104.257	207.655	117.345		1070.16	416.534	696.801	696.801			401.334	1463.95	1307.99	634.967	637.186	638.664	1302.08	155.956			942.156	544.534	874	874			535.034	906	880.816	776.649	782.305	786.83	864.978	25.1842
1185.26	301.434	255	255				289.734	240	225.001	103.501	103.501	103.501	225.001	14.9985		1070.26	416.434	693.451	693.451			401.234	1396.95	1376.9	631.75	634.139	638.385	1367.88	20.0491			942.256	544.434	870	870			534.934	940	900.282	776.775	782.747	787.757	883.327	39.7184
1185.36	301.334	210	210				289.634	285	249.777	102.653	102.653	102.653	249.777	35.2229		1070.36	416.334	626.451	626.451			401.134	1380.2	1433.43	628.78	631.36	640.34	1419.3	-53.2355			942.356	544.334	904	904			534.834	930	922.459	776.901	783.217	788.828	904.215	7.54114
1185.46	301.234	250	250				289.534	430	286.299	101.855	101.855	101.855	286.299	143.701		1070.46	416.234	713.551	713.551			401.034	1403.65	1474.39	625.865	628.658	645.42	1452.04	-70.7362			942.456	544.234	934	934			534.734	926	947.259	777.027	783.719	790.097	927.497	-21.2592
1185.56	301.134	270	270				289.434	465	340.582	101.219	101.219	101.219	340.582	124.418		1070.56	416.134	716.901	716.901			400.934	1494.1	1498.3	622.847	625.881	654.964	1463.15	-4.19983			942.556	544.134	884	884			534.634	920	974.531	777.153	784.26	791.644	952.933	-54.5306
1185.66	301.034	235	235				289.334	470	420.156	100.622	100.622	100.622	420.156	49.8438		1070.66	416.034	730.301	730.301			400.834	1390.25	1505.76	619.466	622.774	670.677	1451.24	-115.508			942.656	544.034	806	806			534.534	998	1003.93	777.279	784.845	793.583	980.064	-5.93329
1185.76	300.934	305	305				289.234	595	534.056	100.031	100.031	100.031	534.056	60.9443		1070.76	415.934	653.251	653.251			400.734	1450.55	1500.66	616.475	620.101	695.767	1417.74	-50.1116			942.756	543.934	902	902			534.434	1008	1035.06	777.405	785.487	796.074	1008.31	-27.0569
1185.86	300.834	300	300				289.134	700	691.592	99.5798	99.5798	99.5798	691.592	8.40796		1070.86	415.834	663.301	663.301			400.634	1407	1487.64	613.239	617.241	732.441	1364.44	-80.6415			942.856	543.834	864	864			534.334	1042	1067.39	777.532	786.202	799.339	1036.91	-25.3919
1185.96	300.734	280	280				289.034	755	900.188	99.2453	99.2453	99.2453	900.188	-145.188		1070.96	415.734	787.251	787.251			400.534	1430.45	1474.01	610.158	614.636	784.15	1295.54	-43.5608			942.956	543.734	934	934			534.234	1082	1100.29	777.658	787.011	803.668	1064.93	-18.2919
1186.06	300.634	270	270				288.934	1215	1162.94	98.9722	98.9722	98.9723	1162.94	52.0609		1071.06	415.634	703.501	703.501			400.434	1480.7	1467.27	606.975	612.117	853.556	1215.55	13.4257			943.056	543.634	888	888			534.134	1088	1133.15	777.784	787.948	809.445	1091.32	-45.1484
1186.16	300.534	290	290				288.834	1500	1476.31	99.2091	99.2091	99.2094	1476.31	23.6928		1071.16	415.534	673.351	673.351			400.334	1641.5	1474.98	603.585	609.797	942.846	1129.51	166.519			943.156	543.534	906	906			534.034	1132	1165.28	777.91	789.06	817.133	1114.91	-33.2816
1186.26	300.434	245	245				288.734	1765	1826.92	99.7618	99.7618	99.7626	1826.91	-61.9156		1071.26	415.434	737.001	737.001			400.234	1701.8	1503.29	599.558	607.741	1052.81	1041.85	198.509			943.256	543.434	914	914			533.934	1222	1196.15	778.036	790.413	827.298	1134.51	25.8501
1186.36	300.334	275	275				288.634	2195	2189.87	100.608	100.608	100.61	2189.87	5.13013		1071.36	415.334	750.401	750.401			400.134	1594.6	1557.34	595.28	607.402	1183.22	957.28	37.2566			943.356	543.334	890	890			533.834	1222	1225.38	778.162	792.104	840.59	1149.01	-3.38086
1186.46	300.234	245	245				288.534	2430	2528.07	101.929	101.929	101.935	2528.06	-98.0647		1071.46	415.234	720.251	720.251			400.034	1658.25	1640.39	591.403	611.564	1331.89	879.743	17.8623			943.456	543.234	768	768			533.734	1276	1252.84	778.288	794.257	857.687	1157.47	23.1653
1186.56	300.134	240	240				288.434	2655	2793	103.51	103.51	103.524	2792.99	-138.001		1071.56	415.134	703.501	703.501			399.934	1788.9	1752.54	587.263	623.536	1492.75	810.778	36.3613			943.556	543.134	840	840			533.634	1262	1278.84	778.414	797.048	879.306	1159.31	-16.8356
1186.66	300.034	320	320				288.334	2855	2934.51	105.338	105.338	105.374	2934.47	-79.5054		1071.66	415.034	730.301	730.301			399.834	1862.6	1893.47	582.6	649.817	1657.62	751.235	-30.8722			943.656	543.034	848	848			533.534	1258	1304.09	778.54	800.694	906.057	1154.42	-46.0857
1186.76	299.934	225	225				288.234	2910	2920.38	107.385	107.385	107.472	2920.3	-10.3843		1071.76	414.934	623.101	623.101			399.734	1929.6	2064.24	577.633	701.169	1816.89	701.444	-134.637			943.756	542.934	872	872			533.434	1348	1329.73	778.667	805.477	938.442	1143.14	18.2712
1186.86	299.834	300	300				288.134	2865	2754.42	109.492	109.492	109.687	2754.23	110.579		1071.86	414.834	673.351	673.351			399.634	2130.6	2267.82	572.387	792.301	1959.44	660.852	-137.22			943.856	542.834	840	840			533.334	1346	1357.14	778.793	811.743	976.741	1126.24	-11.1423
1186.96	299.734	270	270				288.034	2665	2474.3	111.546	111.546	111.97	2473.87	190.705		1071.96	414.734	683.401	683.401			399.534	2519.2	2509.53	566.341	940.674	2073.68	627.857	9.66602			943.956	542.734	856	856			533.234	1370	1387.66	778.919	819.885	1020.83	1104.78	-17.6565
1187.06	299.634	285	285				287.934	2335	2131.01	113.376	113.376	114.259	2130.13	203.985		1072.06	414.634	680.051	680.051			399.434	2840.8	2795.97	558.763	1163.9	2149.21	600.393	44.8313			944.056	542.634	836	836			533.134	1442	1422.43	779.045	830.363	1070.25	1079.91	19.5654
1187.16	299.534	245	245				287.834	1835	1771.2	114.839	114.839	116.6	1769.43	63.804		1072.16	414.534	730.301	730.301			399.334	3189.2	3132.25	549.908	1475.5	2179.24	577.329	56.9517			944.156	542.534	810	810			533.034	1508	1462.12	779.171	843.647	1123.97	1052.84	45.8829
1187.26	299.434	335	335				287.734	1465	1429.48	115.746	115.746	119.116	1426.11	35.5176		1072.26	414.434	693.451	693.451			399.234	3561.06	3515.24	539.666	1877	2160.33	557.242	45.8201			944.256	542.434	902	902			532.934	1532	1506.82	779.297	860.224	1180.52	1024.67	25.1851
1187.36	299.334	225	225				287.634	1085	1128.96	116.241	116.241	122.425	1122.78	-43.9616		1072.36	414.334	619.751	619.751			399.134	4030.06	3927.16	527.942	2351.02	2093.12	538.906	102.901			944.356	542.334	812	812			532.834	1552	1555.97	779.423	880.548	1237.89	996.378	-3.96606
1187.46	299.234	230	230				287.534	745	881.587	116.315	116.315	127.193	870.708	-136.587		1072.46	414.234	663.301	663.301			399.034	4358.36	4332.08	514.353	2857.79	1981.99	521.008	26.2769			944.456	542.234	852	852			532.734	1666	1608.19	779.55	904.943	1293.49	968.849	57.8145
1187.56	299.134	245	245				287.434	710	690.545	116.012	116.013	134.358	672.198	19.455		1072.56	414.134	643.201	643.201			398.934	4951.31	4678.8	499.437	3338.69	1835.61	503.369	272.512			944.556	542.134	890	890			532.634	1730	1661.49	779.676	933.639	1344.47	942.734	68.5117
1187.66	299.034	275	275				287.334	510	553.045	115.67	115.674	145.327	523.385	-43.0454		1072.66	414.034	653.251	653.251			398.834	4907.76	4906.55	482.162	3723.12	1663.33	484.423	1.21143			944.656	542.034	914	914			532.534	1628	1713.13	779.802	966.587	1387.58	918.576	-85.1352
1187.76	298.934	245	245				287.234	420	461.986	115.107	115.118	161.074	416.008	-41.9859		1072.76	413.934	596.301	596.301			398.734	4998.21	4964.13	464.989	3949.11	1478.75	466.254	34.0796			944.756	541.934	862	862			532.434	1750	1760.09	779.928	1003.53	1419.71	896.708	-10.0879
1187.86	298.834	280	280				287.134	400	409.28	114.445	114.474	182.748	340.948	-9.28018		1072.86	413.834	636.501	636.501			398.634	4807.26	4818.73	447.399	3973.26	1292.18	448.088	-11.4692			944.856	541.834	768	768			532.334	1760	1799.3	780.054	1043.9	1438.2	877.31	-39.302
1187.96	298.734	295	295				287.034	400	386.837	113.762	113.835	211.06	289.466	13.1628		1072.96	413.734	680.051	680.051			398.534	4408.61	4472.91	430.481	3789.05	1113.98	430.846	-64.3018			944.956	541.734	880	880			532.234	1768	1828.18	780.18	1086.73	1441.35	860.462	-60.1758
1188.06	298.634	190	190				286.934	420	387.294	113.079	113.254	245.955	254.242	32.7064		1073.06	413.634	703.501	703.501			398.434	3902.76	3964.43	415.044	3427.31	951.977	415.232	-61.6711			945.056	541.634	874	874			532.134	1928	1845.12	780.306	1130.79	1428.86	846.084	82.8766
1188.16	298.534	190	190				286.834	375	404.123	112.419	112.821	286.371	229.769	-29.1234		1073.16	413.534	633.151	633.151			398.334	3283.01	3356.32	401.51	2946.66	811.079	401.605	-73.3154			945.156	541.534	824	824			532.034	1862	1849.55	780.432	1174.44	1401.94	834.047	12.4457
1188.26	298.434	190	190				286.734	510	431.328	111.71	112.599	330.045	212.103	78.6723		1073.26	413.434	603.001	603.001			398.234	2656.55	2720.22	390.329	2416.86	693.639	390.375	-63.6702			945.256	541.434	872	872			531.934	1876	1841.72	780.558	1215.78	1362.93	824.131	34.2749
1188.36	298.334	275	275				286.634	475	463.544	111.152	113.04	373.87	198.936	11.456		1073.36	413.334	690.101	690.101			398.134	1966.45	2120.9	381.535	1902.79	599.624	381.557	-154.451			945.356	541.334	834	834			531.834	1830	1822.27	780.685	1252.72	1314.83	816.088	7.73169
1188.46	298.234	255	255				286.534	430	495.437	110.555	114.41	413.617	188.52	-65.4368		1073.46	413.234	723.601	723.601			398.034	1574.5	1604.79	375.385	1452.53	527.639	375.395	-30.2933			945.456	541.234	832	832			531.734	1776	1791.93	780.811	1282.99	1260.9	809.667	-15.9326
1188.56	298.134	225	225				286.434	575	522.622	109.909	117.469	445.063	179.907	52.3783		1073.56	413.134	706.851	706.851			397.934	1232.8	1193.94	370.732	1090.73	473.934	370.737	38.8638			945.556	541.134	772	827.219			531.634	1704	1751.38	780.937	1304.52	1204.12	804.603	-47.3762
1188.66	298.034	265	265				286.334	530	542.325	109.424	123.666	464.751	172.757	-12.3247		1073.66	413.034	683.401	683.401			397.834	934.651	890.4	367.387	822.47	435.316	367.389	44.2505			945.656	541.034	878	827.114			531.534	1688	1701.43	781.063	1315.63	1147.26	800.66	-13.4255
1188.76	297.934	205	205				286.234	565	553.457	108.891	134.671	470.046	166.521	11.5433		1073.76	412.934	690.101	690.101			397.734	767.151	681.268	365.186	637.861	408.592	365.187	85.8832			945.756	540.934	870	827.026			531.434	1648	1643.14	781.189	1315.4	1092.5	797.618	4.85974
1188.86	297.834	205	205				286.134	525	557.831	108.396	153.236	460.307	161.08	-32.8309		1073.86	412.834	636.501	636.501			397.634	599.651	546.279	363.626	519.349	390.556	363.627	53.372			945.856	540.834	860	826.958			531.334	1614	1578.03	781.315	1303.85	1041.53	795.286	35.9716
1188.96	297.734	215	215				286.034	610	559.875	107.858	182.791	436.593	156.208	50.125		1073.96	412.734	673.351	673.351			397.534	475.701	464.553	362.71	448.33	378.932	362.711	11.1483			945.956	540.734	804	826.91			531.234	1570	1508.17	781.442	1281.97	995.573	793.508	61.8272
1189.06	297.634	230	230				285.934	515	566.648	107.415	227.726	401.81	151.94	-51.6477		1074.06	412.634	626.451	626.451			397.434	438.851	417.938	362.272	408.45	371.76	362.272	20.9131			946.056	540.634	824	826.904			531.134	1490	1435.74	781.568	1251.46	955.269	792.151	54.2548
1189.16	297.534	175	175				285.834	570	586.339	106.866	292.44	359.63	148.001	-16.3389		1074.16	412.534	656.601	656.601			397.334	462.301	392.597	361.975	387.208	367.363	361.975	69.7038			946.156	540.534	862	826.832			531.034	1374	1363.08	781.694	1214.45	920.892	791.116	10.9249
1189.26	297.434	205	205				285.734	680	627.59	106.38	381.435	314.423	144.491	52.4105		1074.26	412.434	643.201	643.201			397.234	395.301	379.181	361.585	376.21	364.557	361.585	16.1198			946.256	540.434	790	826.756			530.934	1288	1292.12	781.82	1173.16	892.28	790.319	-4.11939
1189.36	297.334	145	145				285.634	645	697.281	106.015	497.716	270.174	141.421	-52.2806		1074.36	412.334	576.201	576.201			397.134	381.901	372.455	361.455	370.865	363.045	361.455	9.44568			946.356	540.334	816	826.734			530.834	1146	1224.48	781.946	1129.66	869.009	789.699	-78.4821
1189.46	297.234	245	245				285.534	895	798.711	105.613	641.556	229.792	138.588	96.289		1074.46	412.234	750.401	750.401			397.034	385.251	369.04	361.375	368.213	362.202	361.375	16.2111			946.456	540.234	896	826.591			530.734	1170	1161.49	782.072	1085.91	850.517	789.212	8.50464
1189.56	297.134	235	235				285.434	1010	930.882	105.488	810.043	195.543	136.272	79.1176		1074.56	412.134	673.351	673.351			396.934	368.501	367.195	361.283	366.778	361.7	361.283	1.306			946.556	540.134	844	826.555			530.634	1030	1103.95	782.198	1043.43	836.098	788.823	-73.9541
1189.66	297.034	190	190				285.334	1035	1086.76	105.49	995.336	168.107	134.293	-51.7548		1074.66	412.034	777.201	777.201			396.834	375.201	366.167	361.255	365.963	361.459	361.255	9.03397			946.656	540.034	806	826.512			530.534	986	1052.45	782.324	1003.52	825.07	788.508	-66.4526
1189.76	296.934	190	190				285.234	1230	1254.15	105.521	1185.41	147.256	132.525	-24.147		1074.76	411.934	680.051	680.051			396.734	365.151	365.472	361.2	365.375	361.298	361.2	-0.320862			946.756	539.934	804	826.466			530.434	1028	1007.17	782.45	967.071	816.755	788.249	20.8259
1189.86	296.834	175	175				285.134	1415	1416.94	105.767	1364.91	132.435	131.134	-1.94104		1074.86	411.834	706.851	706.851			396.634	358.451	364.995	361.185	364.95	361.23	361.185	-6.54434			946.856	539.834	828	826.463			530.334	940	968.055	782.577	934.617	810.558	788.034	-28.055
1189.96	296.734	200	200				285.034	1515	1557.02	106.218	1516.81	122.554	130.092	-42.0157		1074.96	411.734	706.851	706.851			396.534	335.001	364.644	361.196	364.623	361.216	361.196	-29.6425			946.956	539.734	842	826.431			530.234	904	934.887	782.703	906.461	805.977	787.854	-30.8866
1190.06	296.634	245	245				284.934	1595	1657.18	106.78	1625.08	116.373	129.287	-62.181		1075.06	411.634	659.951	659.951			396.434	281.4	364.444	361.297	364.435	361.306	361.297	-83.0439			947.056	539.634	802	826.38			530.134	906	907.205	782.829	882.567	802.594	787.702	-1.20538
1190.16	296.534	225	225				284.834	1700	1704.25	107.429	1677.59	112.831	128.684	-4.2489		1075.16	411.534	649.901	649.901			396.334	348.401	364.495	361.608	364.492	361.611	361.608	-16.0944			947.156	539.534	822	826.371			530.034	936	884.506	782.955	862.752	800.089	787.575	51.4937
1190.26	296.434	220	220				284.734	1725	1691.38	108.195	1668.36	111.11	128.297	33.6239		1075.26	411.434	693.451	693.451			396.234	324.951	364.321	361.659	364.319	361.66	361.659	-39.3696			947.256	539.434	846	826.331			529.934	916	866.165	783.081	846.646	798.213	787.467	49.835
1190.36	296.334	210	210				284.634	1605	1618.99	108.987	1598.44	110.495	128.028	-13.9886		1075.36	411.334	606.351	606.351			396.134	291.45	364.263	361.801	364.262	361.802	361.801	-72.8131			947.356	539.334	800	826.276			529.834	902	851.544	783.207	833.797	796.784	787.378	50.4556
1190.46	296.234	200	200				284.534	1480	1494.65	109.645	1475.85	110.393	127.706	-14.6544		1075.46	411.234	626.451	626.451			396.034	365.151	364.358	362.074	364.358	362.074	362.074	0.792999			947.456	539.234	828	826.273			529.734	928	840.047	783.333	823.737	795.672	787.305	87.9534
1190.56	296.134	200	200				284.434	1285	1331.69	110.164	1314.18	110.52	127.318	-46.6926		1075.56	411.134	613.051	613.051			395.934	291.45	364.187	362.062	364.187	362.062	362.062	-72.7366			947.556	539.134	808	826.235			529.634	900	831.084	783.46	815.973	794.784	787.245	68.9164
1190.66	296.034	175	175				284.334	1215	1146.49	110.466	1130.02	110.628	126.78	68.5088		1075.66	411.034	633.151	633.151			395.834	398.651	364.317	362.336	364.317	362.336	362.336	34.3337			947.656	539.034	814	826.21			529.534	866	824.154	783.586	810.067	794.06	787.198	41.8461
1190.76	295.934	215	215				284.234	940	955.753	110.69	940.149	110.761	126.223	-15.7532		1075.76	410.934	706.851	706.851			395.734	385.251	364.047	362.195	364.047	362.195	362.195	21.2041			947.756	538.934	836	826.19			529.434	862	818.81	783.712	805.616	793.455	787.163	43.1896
1190.86	295.834	145	145				284.134	855	773.801	110.609	758.964	110.639	125.416	81.1991		1075.86	410.834	619.751	619.751			395.634	361.801	363.84	362.106	363.84	362.106	362.106	-2.03918			947.856	538.834	836	826.17			529.334	758	814.683	783.838	802.281	792.94	787.138	-56.6831
1190.96	295.734	190	190				284.034	590	611.501	110.435	597.359	110.447	124.565	-21.5015		1075.96	410.734	529.301	529.301			395.534	375.201	363.735	362.107	363.735	362.107	362.107	11.4662			947.956	538.734	840	826.141			529.234	850	811.481	783.964	799.79	792.495	787.123	38.5195
1191.06	295.634	160	160				283.934	570	474.821	109.966	461.318	109.971	123.465	95.1788		1076.06	410.634	586.251	586.251			395.434	335.001	363.587	362.056	363.587	362.056	362.056	-28.5859			948.056	538.634	886	826.017			529.134	796	808.965	784.09	797.921	792.108	787.116	-12.9653
1191.16	295.534	130	130				283.834	400	366.002	109.476	353.091	109.478	122.385	33.9983		1076.16	410.534	619.751	619.751			395.334	324.951	363.603	362.161	363.603	362.161	362.161	-38.6523			948.156	538.534	846	825.976			529.034	820	806.962	784.216	796.508	791.768	787.118	13.0379
1191.26	295.434	165	165				283.734	290	283.43	108.798	271.074	108.799	121.154	6.56995		1076.26	410.434	576.201	576.201			395.234	345.051	363.666	362.305	363.666	362.305	362.305	-18.6154			948.256	538.434	850	825.926			528.934	836	805.336	784.342	795.424	791.47	787.127	30.6639
1191.36	295.334	220	220				283.634	215	223.693	107.999	211.855	107.999	119.837	-8.69315		1076.36	410.334	562.801	562.801			395.134	361.801	363.659	362.373	363.659	362.373	362.373	-1.8577			948.356	538.334	834	825.91			528.834	800	803.988	784.468	794.577	791.206	787.143	-3.9884
1191.46	295.234	200	200				283.534	145	182.331	107.118	170.98	107.118	118.469	-37.3312		1076.46	410.234	549.401	549.401			395.034	405.351	363.592	362.375	363.592	362.375	362.375	41.7588			948.456	538.234	814	825.885			528.734	796	802.851	784.595	793.902	790.973	787.165	-6.85077
1191.56	295.134	245	245				283.434	110	154.784	106.159	143.889	106.159	117.054	-44.784		1076.56	410.134	606.351	606.351			394.934	321.6	363.362	362.208	363.362	362.208	362.208	-41.7621			948.556	538.134	904	825.724			528.634	836	801.871	784.721	793.351	790.768	787.193	34.1288
1191.66	295.034	230	230				283.334	120	137.049	105.164	126.585	105.164	115.629	-17.0493		1076.66	410.034	626.451	626.451			394.834	324.951	363.461	362.365	363.461	362.365	362.365	-38.5101			948.656	538.034	848	825.677			528.534	838	801.016	784.847	792.894	790.588	787.227	36.9843
1191.76	294.934	135	135				283.234	100	125.922	104.18	115.863	104.18	114.24	-25.9225		1076.76	409.934	572.851	572.851			394.734	335.001	363.552	362.511	363.552	362.511	362.511	-28.5511			948.756	537.934	812	825.649			528.434	816	800.259	784.973	792.509	790.431	787.265	15.7412
1191.86	294.834	210	210				283.134	70	118.975	103.175	109.297	103.175	112.853	-48.9749		1076.86	409.834	609.701	609.701			394.634	355.101	363.608	362.618	363.608	362.618	362.618	-8.50751			948.856	537.834	860	825.578			528.334	828	799.582	785.099	792.178	790.293	787.309	28.4181
1191.96	294.734	215	215				283.034	85	114.538	102.139	105.221	102.139	111.455	-29.5376		1076.96	409.734	676.701	676.701			394.534	274.7	363.591	362.647	363.591	362.647	362.647	-88.8909			948.956	537.734	812	825.55			528.234	804	798.973	785.225	791.893	790.174	787.356	5.02667
1192.06	294.634	220	220				282.934	75	111.586	101.12	102.611	101.12	110.095	-36.5862		1077.06	409.634	572.851	572.851			394.434	318.25	363.889	362.988	363.889	362.988	362.988	-45.6386			949.056	537.634	802	825.502			528.134	866	798.423	785.351	791.645	790.072	787.408	67.5774
1192.16	294.534	220	220				282.834	70	109.437	100.091	100.784	100.091	108.744	-39.4368		1077.16	409.534	613.051	613.051			394.334	361.801	364.022	363.161	364.022	363.161	363.161	-2.22058			949.156	537.534	816	825.482			528.034	822	797.923	785.477	791.429	789.985	787.464	24.0768
1192.26	294.434	190	190				282.734	30	107.714	99.0575	99.367	99.0575	107.405	-77.7141		1077.26	409.434	626.451	626.451			394.234	314.9	363.989	363.167	363.989	363.167	363.167	-49.0889			949.256	537.434	884	825.361			527.934	842	797.469	785.604	791.241	789.913	787.523	44.5311
1192.36	294.334	195	195				282.634	55	106.171	97.9809	98.1137	97.9809	106.038	-51.171		1077.36	409.334	680.051	680.051			394.134	308.2	364.141	363.354	364.141	363.354	363.354	-55.9407			949.356	537.334	852	825.306			527.834	836	797.055	785.73	791.077	789.852	787.585	38.9451
1192.46	294.234	200	200				282.534	25	104.77	96.9333	96.988	96.9333	104.716	-79.7702		1077.46	409.234	579.551	579.551			394.034	298.15	364.322	363.568	364.322	363.568	363.568	-66.1715			949.456	537.234	906	825.139			527.734	734	796.678	785.856	790.935	789.804	787.65	-62.6776
1192.56	294.134	270	270				282.434	35	103.396	95.8535	95.8752	95.8535	103.374	-68.3962		1077.56	409.134	659.951	659.951			393.934	358.451	364.544	363.822	364.544	363.822	363.822	-6.09314			949.556	537.134	774	825.034			527.634	740	796.333	785.982	790.812	789.766	787.719	-56.3334
1192.66	294.034	245	245				282.334	65	102.067	94.7861	94.7943	94.7861	102.059	-37.0671		1077.66	409.034	606.351	606.351			393.834	402.001	364.536	363.843	364.536	363.843	363.843	37.4653			949.656	537.034	856	824.97			527.534	800	796.02	786.108	790.708	789.738	787.79	3.98041
1192.76	293.934	235	235				282.234	80	100.793	93.7531	93.7561	93.7531	100.79	-20.7926		1077.76	408.934	643.201	643.201			393.734	358.451	364.36	363.695	364.36	363.695	363.695	-5.90906			949.756	536.934	900	824.815			527.434	890	795.734	786.234	790.619	789.72	787.864	94.2665
1192.86	293.834	215	215				282.134	45	99.5504	92.7378	92.7389	92.7378	99.5493	-54.5504		1077.86	408.834	586.251	586.251			393.634	311.55	364.354	363.715	364.354	363.715	363.715	-52.8044			949.856	536.834	884	824.693			527.334	856	795.473	786.36	790.544	789.709	787.94	60.5274
1192.96	293.734	300	300				282.034	55	98.2824	91.6849	91.6853	91.6849	98.282	-43.2824		1077.96	408.734	549.401	549.401			393.534	308.2	364.532	363.917	364.532	363.917	363.917	-56.3324			949.956	536.734	860	824.62			527.234	840	795.235	786.486	790.483	789.707	788.018	44.7648
1193.06	293.634	275	275				281.934	50	97.0371	90.6443	90.6444	90.6443	97.037	-47.0371		1078.06	408.634	596.301	596.301			393.434	294.8	364.726	364.134	364.726	364.134	364.134	-69.9255			950.056	536.634	876	824.513			527.134	872	795.019	786.613	790.434	789.712	788.098	76.981
1193.16	293.534	240	240				281.834	45	95.7969	89.5992	89.5992	89.5992	95.7969	-50.7969		1078.16	408.534	609.701	609.701			393.334	301.5	364.973	364.403	364.973	364.403	364.403	-63.4727			950.156	536.534	858	824.444			527.034	884	794.823	786.739	790.396	789.723	788.181	89.177
1193.26	293.434	195	195				281.734	65	94.5611	88.5498	88.5498	88.5498	94.5611	-29.5611		1078.26	408.434	643.201	643.201			393.234	288.1	365.196	364.647	365.196	364.647	364.647	-77.0962			950.256	536.434	932	824.222			526.934	876	794.645	786.865	790.369	789.741	788.265	81.3548
1193.36	293.334	185	185				281.634	45	93.3569	87.5237	87.5237	87.5237	93.3569	-48.3569		1078.36	408.334	599.651	599.651			393.134	311.55	365.474	364.944	365.474	364.944	364.944	-53.9237			950.356	536.334	880	824.106			526.834	908	794.484	786.991	790.351	789.764	788.351	113.516
1193.46	293.234	245	245				281.534	50	92.1395	86.4765	86.4765	86.4765	92.1395	-42.1395		1078.46	408.234	616.401	616.401			393.034	365.151	365.662	365.151	365.662	365.151	365.151	-0.511322			950.456	536.234	802	824.061			526.734	844	794.339	787.117	790.341	789.793	788.439	49.661
1193.56	293.134	180	180				281.434	70	90.9362	85.4361	85.4361	85.4361	90.9362	-20.9362		1078.56	408.134	586.251	586.251													950.556	536.134	850	824.007			526.634	810	794.208	787.243	790.34	789.827	788.529	15.7918
1193.66	293.034	190	190				281.334	65	89.7631	84.419	84.419	84.419	89.7631	-24.7631		1078.66	408.034	643.201	643.201													950.656	536.034	898	823.854			526.534	780	794.091	787.369	790.346	789.865	788.619	-14.0911
1193.76	292.934	165	165				281.234	50	88.5921	83.3975	83.3975	83.3975	88.5921	-38.5921		1078.76	407.934	592.951	592.951													950.756	535.934	870	823.759			526.434	822	793.987	787.495	790.358	789.908	788.712	28.0134
1193.86	292.834	220	220				281.134	50	87.4117	82.3605	82.3605	82.3605	87.4117	-37.4117		1078.86	407.834	559.451	559.451													950.856	535.834	830	823.746			526.334	872	793.894	787.622	790.377	789.955	788.805	78.1062
1193.96	292.734	155	155				281.034	55	86.2384	81.3246	81.3246	81.3246	86.2384	-31.2384		1078.96	407.734	613.051	613.051													950.956	535.734	920	823.547			526.234	862	793.812	787.748	790.402	790.005	788.9	68.188
1194.06	292.634	185	185				280.934	40	85.0773	80.2954	80.2954	80.2954	85.0773	-45.0772		1079.06	407.634	653.251	653.251													951.056	535.634	988	823.207			526.134	862	793.74	787.874	790.432	790.06	788.996	68.2596
1194.16	292.534	185	185				280.834	45	83.9059	79.2507	79.2507	79.2507	83.9059	-38.9059		1079.16	407.534	572.851	572.851													951.156	535.534	886	823.077			526.034	788	793.678	788	790.467	790.117	789.094	-5.67847
1194.26	292.434	175	175				280.734	35	82.7462	78.2128	78.2128	78.2128	82.7462	-47.7462		1079.26	407.434	673.351	673.351													951.256	535.434	870	822.98
1194.36	292.334	210	210				280.634	55	81.5812	77.1649	77.1649	77.1649	81.5812	-26.5813		1079.36	407.334	639.851	639.851													951.356	535.334	880	822.862
1194.46	292.234	165	165				280.534	65	80.4441	76.1403	76.1403	76.1403	80.4441	-15.4441		1079.46	407.234	619.751	619.751													951.456	535.234	922	822.657
1194.56	292.134	120	120				280.434	65	79.3234	75.128	75.128	75.128	79.3234	-14.3234		1079.56	407.134	566.151	566.151													951.556	535.134	920	822.456
1194.66	292.034	160	160				280.334	70	78.2079	74.1167	74.1167	74.1167	78.2079	-8.20792		1079.66	407.034	656.601	656.601													951.656	535.034	906	822.283
1194.76	291.934	125	125				280.234	30	77.1029	73.1122	73.1122	73.1122	77.1029	-47.1029		1079.76	406.934	696.801	696.801													951.756	534.934	940	822.04
1194.86	291.834	135	135				280.134	40	75.9583	72.0644	72.0644	72.0644	75.9583	-35.9583		1079.86	406.834	613.051	613.051													951.856	534.834	930	821.817
1194.96	291.734	100	100				280.034	45	74.8294	71.0289	71.0289	71.0289	74.8294	-29.8294		1079.96	406.734	616.401	616.401													951.956	534.734	926	821.601
1195.06	291.634	100	100				279.934	70	73.7105	70	70	70	73.7105	-3.71054		1080.06	406.634	603.001	603.001													952.056	534.634	920	821.398
1195.16	291.534	105	99.9954													1080.16	406.534	606.351	606.351													952.156	534.534	998	821.033
1195.26	291.434	225	99.8804													1080.26	406.434	633.151	633.151													952.256	534.434	1008	820.646
1195.36	291.334	170	99.8159													1080.36	406.334	643.201	643.201													952.356	534.334	1042	820.188
1195.46	291.234	140	99.7789													1080.46	406.234	619.751	619.751													952.456	534.234	1082	819.647
1195.56	291.134	170	99.7143													1080.56	406.134	619.751	619.751													952.556	534.134	1088	819.092
1195.66	291.034	170	99.6496													1080.66	406.034	609.701	609.701													952.656	534.034	1132	818.445
1195.76	290.934	175	99.5803													1080.76	405.934	586.251	586.251													952.756	533.934	1222	817.611
1195.86	290.834	160	99.5247													1080.86	405.834	579.551	579.551													952.856	533.834	1222	816.775
1195.96	290.734	150	99.4783													1080.96	405.734	603.001	603.001													952.956	533.734	1276	815.825
1196.06	290.634	200	99.3858													1081.06	405.634	710.201	710.201													953.056	533.634	1262	814.903
1196.16	290.534	180	99.3116													1081.16	405.534	646.551	646.551													953.156	533.534	1258	813.987
1196.26	290.434	170	99.2466													1081.26	405.434	559.451	559.451													953.256	533.434	1348	812.883
1196.36	290.334	145	99.2045													1081.36	405.334	596.301	596.301													953.356	533.334	1346	811.78
1196.46	290.234	195	99.1164													1081.46	405.234	629.801	629.801													953.456	533.234	1370	810.626
1196.56	290.134	205	99.019													1081.56	405.134	683.401	683.401													953.556	533.134	1442	809.321
1196.66	290.034	240	98.8892													1081.66	405.034	703.501	703.501													953.656	533.034	1508	807.876
1196.76	289.934	275	98.7272													1081.76	404.934	780.551	780.551													953.756	532.934	1532	806.379
1196.86	289.834	325	98.519													1081.86	404.834	737.001	737.001													953.856	532.834	1552	804.838
1196.96	289.734	240	98.3889													1081.96	404.734	700.151	700.151													953.956	532.734	1666	803.057
1197.06	289.634	285	98.2172													1082.06	404.634	743.701	743.701													954.056	532.634	1730	801.141
1197.16	289.534	430	97.9119													1082.16	404.534	659.951	659.951													954.156	532.534	1628	799.431
1197.26	289.434	465	97.5742													1082.26	404.434	747.051	747.051													954.256	532.434	1750	797.466
1197.36	289.334	470	97.2316													1082.36	404.334	693.451	693.451													954.356	532.334	1760	795.476
1197.46	289.234	595	96.7736													1082.46	404.234	743.701	743.701													954.456	532.234	1768	793.465
1197.56	289.134	700	96.2186													1082.56	404.134	730.301	730.301													954.556	532.134	1928	791.119
1197.66	289.034	755	95.6125													1082.66	404.034	737.001	737.001													954.656	532.034	1862	788.905
1197.76	288.934	1215	94.5827													1082.76	403.934	710.201	710.201													954.756	531.934	1876	786.657
1197.86	288.834	1500	93.2897													1082.86	403.834	747.051	747.051													954.856	531.834	1830	784.5
1197.96	288.734	1765	91.7517													1082.96	403.734	686.751	686.751													954.956	531.734	1776	782.45
1198.06	288.634	2195	89.8167													1083.06	403.634	633.151	633.151													955.056	531.634	1704	780.545
1198.16	288.534	2430	87.6637													1083.16	403.534	646.551	646.551													955.156	531.534	1688	778.669
1198.26	288.434	2655	85.3018													1083.26	403.434	643.201	643.201													955.256	531.434	1648	776.871
1198.36	288.334	2855	82.7536													1083.36	403.334	475.701	475.701													955.356	531.334	1614	775.141
1198.46	288.234	2910	80.1526													1083.46	403.234	549.401	534.842													955.456	531.234	1570	773.497
1198.56	288.134	2865	77.5905													1083.56	403.134	579.551	534.714													955.556	531.134	1490	772.016
1198.66	288.034	2665	75.2101													1083.66	403.034	562.801	534.633													955.656	531.034	1374	770.771
1198.76	287.934	2335	73.1311													1083.76	402.934	619.751	534.389													955.756	530.934	1288	769.702
1198.86	287.834	1835	71.5102													1083.86	402.834	586.251	534.24													955.856	530.834	1146	768.924
1198.96	287.734	1465	70.2282													1083.96	402.734	542.701	534.215													955.956	530.734	1170	768.095
1199.06	287.634	1085	69.2946													1084.06	402.634	572.851	534.104													956.056	530.634	1030	767.553
1199.16	287.534	745	68.6729													1084.16	402.534	629.801	533.83													956.156	530.534	986	767.101
1199.26	287.434	710	68.0829													1084.26	402.434	616.401	533.592													956.256	530.434	1028	766.562
1199.36	287.334	510	67.6763													1084.36	402.334	633.151	533.306													956.356	530.334	940	766.203
1199.46	287.234	420	67.3522													1084.46	402.234	683.401	532.875													956.456	530.234	904	765.919
1199.56	287.134	400	67.0461													1084.56	402.134	740.351	532.279													956.556	530.134	906	765.629
1199.66	287.034	400	66.7398													1084.66	402.034	730.301	531.71													956.656	530.034	936	765.277
1199.76	286.934	420	66.4148													1084.76	401.934	894.451	530.668													956.756	529.934	916	764.965
1199.86	286.834	375	66.1309													1084.86	401.834	958.101	529.44													956.856	529.834	902	764.682
1199.96	286.734	510	65.7225													1084.96	401.734	1008.35	528.064													956.956	529.734	928	764.344
1200.06	286.634	475	65.346													1085.06	401.634	1105.5	526.405													957.056	529.634	900	764.064
1200.16	286.534	430	65.0105													1085.16	401.534	1135.65	524.655													957.156	529.534	866	763.853
1200.26	286.434	575	64.5413													1085.26	401.434	1380.2	522.197													957.256	529.434	862	763.65
1200.36	286.334	530	64.1131													1085.36	401.334	1463.95	519.491													957.356	529.334	758	763.638
1200.46	286.234	565	63.6523													1085.46	401.234	1396.95	516.97													957.456	529.234	850	763.46
1200.56	286.134	525	63.2278													1085.56	401.134	1380.2	514.49													957.556	529.134	796	763.392
1200.66	286.034	610	62.7248													1085.66	401.034	1403.65	511.936													957.656	529.034	820	763.275
1200.76	285.934	515	62.3087													1085.76	400.934	1494.1	509.114													957.756	528.934	836	763.125
1200.86	285.834	570	61.8416													1085.86	400.834	1390.25	506.583													957.856	528.834	800	763.049
1200.96	285.734	680	61.2729													1085.96	400.734	1450.55	503.871													957.956	528.734	796	762.981
1201.06	285.634	645	60.7358													1086.06	400.634	1407	501.276													958.056	528.634	836	762.83
1201.16	285.534	895	59.9683													1086.16	400.534	1430.45	498.606													958.156	528.534	838	762.674
1201.26	285.434	1010	59.0943													1086.26	400.434	1480.7	495.785													958.256	528.434	816	762.564
1201.36	285.334	1035	58.1964													1086.36	400.334	1641.5	492.493													958.356	528.334	828	762.429
1201.46	285.234	1230	57.1184													1086.46	400.234	1701.8	489.019													958.456	528.234	804	762.343
1201.56	285.134	1415	55.8691													1086.56	400.134	1594.6	485.843													958.556	528.134	866	762.128
1201.66	285.034	1515	54.5267													1086.66	400.034	1658.25	482.474													958.656	528.034	822	762.005
1201.76	284.934	1595	53.1095													1086.76	399.934	1788.9	478.721													958.756	527.934	842	761.839
1201.86	284.834	1700	51.5943													1086.86	399.834	1862.6	474.745													958.856	527.834	836	761.686
1201.96	284.734	1725	50.0548													1086.96	399.734	1929.6	470.565													958.956	527.734	734	761.629
1202.06	284.634	1605	48.6242													1087.06	399.634	2130.6	465.796													959.056	527.634	740	761.584
1202.16	284.534	1480	47.3074													1087.16	399.534	2519.2	459.897													959.156	527.534	800	761.505
1202.26	284.434	1285	46.1687													1087.26	399.434	2840.8	453.057													959.256	527.434	890	761.239
1202.36	284.334	1215	45.0934													1087.36	399.334	3189.2	445.196													959.356	527.334	856	761.043
1202.46	284.234	940	44.2701													1087.46	399.234	3561.06	436.244													959.456	527.234	840	760.88
1202.56	284.134	855	43.5242													1087.56	399.134	4030.06	425.919													959.556	527.134	872	760.65
1202.66	284.034	590	43.0214													1087.66	399.034	4358.36	414.621													959.656	527.034	884	760.395
1202.76	283.934	570	42.5366													1087.76	398.934	4951.31	401.588													959.756	526.934	876	760.156
1202.86	283.834	400	42.2077													1087.86	398.834	4907.76	388.642													959.856	526.834	908	759.851
1202.96	283.734	290	41.9798													1087.96	398.734	4998.21	375.399													959.956	526.734	844	759.677
1203.06	283.634	215	41.8206													1088.06	398.634	4807.26	362.666													960.056	526.634	810	759.573
1203.16	283.534	145	41.7257													1088.16	398.534	4408.61	351.042													960.156	526.534	780	759.53
1203.26	283.434	110	41.6629													1088.26	398.434	3902.76	340.839													960.256	526.434	822	759.401
1203.36	283.334	120	41.5908													1088.36	398.334	3283.01	332.386													960.356	526.334	872	759.168
1203.46	283.234	100	41.537													1088.46	398.234	2656.55	325.709													960.456	526.234	862	758.956
1203.56	283.134	70	41.5109													1088.56	398.134	1966.45	320.995													960.556	526.134	862	758.743
1203.66	283.034	85	41.4708													1088.66	398.034	1574.5	317.394													960.656	526.034	788	758.682
1203.76	282.934	75	41.44													1088.76	397.934	1232.8	314.764													960.756	525.934	810	758.576
1203.86	282.834	70	41.4137													1088.86	397.834	934.651	312.983													960.856	525.834	814	758.462
1203.96	282.734	30	41.4032													1088.96	397.734	767.151	311.678													960.956	525.734	896	758.177
1204.06	282.634	55	41.3907													1089.06	397.634	599.651	310.851													961.056	525.634	794	758.103
1204.16	282.534	25	41.3757													1089.16	397.534	475.701	310.377													961.156	525.534	708	758
1204.26	282.434	35	41.3698													1089.26	397.434	438.851	310.008													961.256	525.434	772	772
1204.36	282.334	65	41.3481													1089.36	397.334	462.301	309.57													961.356	525.334	806	806
1204.46	282.234	80	41.3125													1089.46	397.234	395.301	309.324													961.456	525.234	816	816
1204.56	282.134	45	41.3091													1089.56	397.134	381.901	309.116													961.556	525.134	844	844
1204.66	282.034	55	41.2965													1089.66	397.034	385.251	308.897													961.656	525.034	804	804
1204.76	281.934	50	41.2885													1089.76	396.934	368.501	308.726													961.756	524.934	794	794
1204.86	281.834	45	41.2851													1089.86	396.834	375.201	308.535													961.856	524.834	916	916
1204.96	281.734	65	41.2633													1089.96	396.734	365.151	308.372													961.956	524.734	912	912
1205.06	281.634	45	41.2599													1090.06	396.634	358.451	308.228													962.056	524.634	814	814
1205.16	281.534	50	41.2518													1090.16	396.534	335.001	308.151													962.156	524.534	828	828
1205.26	281.434	70	41.2254													1090.26	396.434	281.4	308.075													962.256	524.434	844	844
1205.36	281.334	65	41.2035													1090.36	396.334	348.401	307.959													962.356	524.334	802	802
1205.46	281.234	50	41.1954													1090.46	396.234	324.951	307.91													962.456	524.234	794	794
1205.56	281.134	50	41.1873													1090.56	396.134	291.45	307.863													962.556	524.134	790	790
1205.66	281.034	55	41.1746													1090.66	396.034	365.151	307.698													962.656	524.034	808	808
1205.76	280.934	40	41.1735													1090.76	395.934	291.45	307.652													962.756	523.934	880	880
1205.86	280.834	45	41.17													1090.86	395.834	398.651	307.391													962.856	523.834	892	892
1205.96	280.734	35	41.1643													1090.96	395.734	385.251	307.167													962.956	523.734	870	870
1206.06	280.634	55	41.1516													1091.06	395.634	361.801	307.01													963.056	523.634	842	842
1206.16	280.534	65	41.1297													1091.16	395.534	375.201	306.814													963.156	523.534	788	788
1206.26	280.434	65	41.1077													1091.26	395.434	335.001	306.733													963.256	523.434	754	754
1206.36	280.334	70	41.0811													1091.36	395.334	324.951	306.681													963.356	523.334	828	828
1206.46	280.234	30	41.0709													1091.46	395.234	345.051	306.571													963.456	523.234	842	842
1206.56	280.134	40	41.07													1091.56	395.134	361.801	306.412													963.556	523.134	886	886
1206.66	280.034	45	41.0663													1091.66	395.034	405.351	306.128													963.656	523.034	816	816
1206.76	279.934	70	41.0397													1091.76	394.934	321.6	306.083													963.756	522.934	842	842
1206.86	279.834	30	41.0296													1091.86	394.834	324.951	306.029													963.856	522.834	772	772
1206.96	279.734	70	41.0029													1091.96	394.734	335.001	305.946													963.956	522.734	748	748
1207.06	279.634	60	40.9855													1092.06	394.634	355.101	305.804													964.056	522.634	878	878
1207.16	279.534	45	40.9818													1092.16	394.534	274.7	305.716													964.156	522.534	840	840
1207.26	279.434	65	40.9597													1092.26	394.434	318.25	305.68													964.256	522.434	902	902
1207.36	279.334	55	40.9467													1092.36	394.334	361.801	305.518													964.356	522.334	782	782
1207.46	279.234	35	40.9413													1092.46	394.234	314.9	305.491													964.456	522.234	820	820
1207.56	279.134	40	40.9404													1092.56	394.134	308.2	305.484													964.556	522.134	836	836
1207.66	279.034	30	40.9304													1092.66	394.034	298.15	305.463													964.656	522.034	852	852
1207.76	278.934	60	40.9128													1092.76	393.934	358.451	305.31													964.756	521.934	822	822
1207.86	278.834	55	40.8999													1092.86	393.834	402.001	305.033													964.856	521.834	788	788
1207.96	278.734	55	40.8869													1092.96	393.734	358.451	304.879													964.956	521.734	824	824
1208.06	278.634	35	40.8815													1093.06	393.634	311.55	304.86													965.056	521.634	808	808
1208.16	278.534	40	40.8807													1093.16	393.534	308.2	304.85													965.156	521.534	852	852
1208.26	278.434	80	40.8447													1093.26	393.434	294.8	294.8													965.256	521.434	802	802
1208.36	278.334	95	40.7949													1093.36	393.334	301.5	301.5													965.356	521.334	812	812
1208.46	278.234	60	40.7772													1093.46	393.234	288.1	288.1
1208.56	278.134	65	40.7549													1093.56	393.134	311.55	311.55
1208.66	278.034	75	40.7234													1093.66	393.034	365.151	365.151
1208.76	277.934	40	40.7227													1093.76	392.934	324.951	324.951
1208.86	277.834	30	40.7129													1093.86	392.834	378.551	378.551
1208.96	277.734	35	40.7077													1093.96	392.734	281.4	281.4
1209.06	277.634	55	40.6945													1094.06	392.634	355.101	355.101
1209.16	277.534	45	40.6905													1094.16	392.534	375.201	375.201
1209.26	277.434	55	40.6774													1094.26	392.434	351.751	351.751
1209.36	277.334	35	40.6722													1094.36	392.334	351.751	351.751
1209.46	277.234	40	40.6716													1094.46	392.234	304.85	304.85
1209.56	277.134	45	40.6676													1094.56	392.134	294.8	294.8
1209.66	277.034	50	40.659													1094.66	392.034	358.451	358.451
1209.76	276.934	75	40.6274													1094.76	391.934	361.801	361.801
1209.86	276.834	75	40.5958													1094.86	391.834	358.451	358.451
1209.96	276.734	30	40.586													1094.96	391.734	324.951	324.951
1210.06	276.634	35	40.5809													1095.06	391.634	318.25	318.25
1210.16	276.534	20	40.562													1095.16	391.534	395.301	395.301
1210.26	276.434	35	40.5569													1095.26	391.434	348.401	348.401
1210.36	276.334	60	40.539													1095.36	391.334	341.701	341.701
1210.46	276.234	50	40.5303													1095.46	391.234	328.301	328.301
1210.56	276.134	40	40.5298													1095.56	391.134	348.401	348.401
1210.66	276.034	25	40.5156													1095.66	391.034	375.201	375.201
1210.76	275.934	105	40.4562													1095.76	390.934	304.85	304.85
1210.86	275.834	65	40.4337													1095.86	390.834	351.751	351.751
1210.96	275.734	55	40.4203													1095.96	390.734	408.701	408.701
1211.06	275.634	30	40.4107													1096.06	390.634	358.451	358.451
1211.16	275.534	40	40.4103													1096.16	390.534	304.85	304.85
1211.26	275.434	45	40.4061													1096.26	390.434	324.951	324.951
1211.36	275.334	45	40.4019													1096.36	390.334	345.051	345.051
1211.46	275.234	60	40.3838													1096.46	390.234	355.101	355.101
1211.56	275.134	40	40.3835													1096.56	390.134	318.25	318.25
1211.66	275.034	40	40.3831													1096.66	390.034	361.801	361.801
1211.76	274.934	50	40.3743													1096.76	389.934	321.6	321.6
1211.86	274.834	60	40.3562													1096.86	389.834	331.651	331.651
1211.96	274.734	55	40.3427													1096.96	389.734	345.051	345.051
1212.06	274.634	30	40.3332													1097.06	389.634	371.851	371.851
1212.16	274.534	60	40.3152													1097.16	389.534	348.401	348.401
1212.26	274.434	50	40.3062													1097.26	389.434	375.201	375.201
1212.36	274.334	25	40.2922													1097.36	389.334	348.401	348.401
1212.46	274.234	45	40.2879													1097.46	389.234	301.5	301.5
1212.56	274.134	40	40.2876													1097.56	389.134	385.251	385.251
1212.66	274.034	45	40.2833													1097.66	389.034	395.301	395.301
1212.76	273.934	50	40.2743													1097.76	388.934	345.051	345.051
1212.86	273.834	60	40.2562													1097.86	388.834	355.101	355.101
1212.96	273.734	65	40.2334													1097.96	388.734	368.501	368.501
1213.06	273.634	55	40.2198													1098.06	388.634	311.55	311.55
1213.16	273.534	40	40.2196													1098.16	388.534	278.05	278.05
1213.26	273.434	50	40.2106													1098.26	388.434	308.2	308.2
1213.36	273.334	50	40.2016													1098.36	388.334	341.701	341.701
1213.46	273.234	40	40.2014													1098.46	388.234	328.301	328.301
1213.56	273.134	45	40.197													1098.56	388.134	345.051	345.051
1213.66	273.034	60	40.1788													1098.66	388.034	365.151	365.151
1213.76	272.934	30	40.1694													1098.76	387.934	391.951	391.951
1213.86	272.834	55	40.1558													1098.86	387.834	331.651	331.651
1213.96	272.734	45	40.1513													1098.96	387.734	298.15	298.15
1214.06	272.634	60	40.1331													1099.06	387.634	335.001	335.001
1214.16	272.534	80	40.0964													1099.16	387.534	314.9	314.9
1214.26	272.434	45	40.0919													1099.26	387.434	341.701	341.701
1214.36	272.334	40	40.0918													1099.36	387.334	318.25	318.25
1214.46	272.234	60	40.0735													1099.46	387.234	361.801	361.801
1214.56	272.134	50	40.0644													1099.56	387.134	321.6	321.6
1214.66	272.034	50	40.0552													1099.66	387.034	338.351	338.351
1214.76	271.934	30	40.046													1099.76	386.934	375.201	375.201
1214.86	271.834	35	40.0414													1099.86	386.834	308.2	308.2
1214.96	271.734	65	40.0184													1099.96	386.734	358.451	358.451
1215.06	271.634	30	40.0092													1100.06	386.634	328.301	328.301
1215.16	271.534	35	40.0046													1100.16	386.534	351.751	351.751
1215.26	271.434	35	40													1100.26	386.434	395.301	395.301
1215.36	271.334	40	40													1100.36	386.334	378.551	378.551
																1100.46	386.234	308.2	308.2
																1100.56	386.134	308.2	308.2
																1100.66	386.034	365.151	365.151
																1100.76	385.934	314.9	314.9
																1100.86	385.834	328.301	328.301
																1100.96	385.734	365.151	365.151
																1101.06	385.634	348.401	348.401
																1101.16	385.534	348.401	348.401
																1101.26	385.434	294.8	294.8
																1101.36	385.334	351.751	351.751
																1101.46	385.234	381.901	381.901
																1101.56	385.134	351.751	351.751
																1101.66	385.034	291.45	291.45
																1101.76	384.934	338.351	338.351
																1101.86	384.834	402.001	402.001
																1101.96	384.734	408.701	408.701
																1102.06	384.634	405.351	405.351
																1102.16	384.534	335.001	335.001
																1102.26	384.434	328.301	328.301
																1102.36	384.334	345.051	345.051
																1102.46	384.234	324.951	324.951
																1102.56	384.134	294.8	294.8
																1102.66	384.034	338.351	338.351
																1102.76	383.934	388.601	388.601
																1102.86	383.834	311.55	311.55
																1102.96	383.734	348.401	348.401
																1103.06	383.634	308.2	308.2
																1103.16	383.534	361.801	361.801
																1103.26	383.434	328.301	328.301
																1103.36	383.334	294.8	294.8
[truncated: 5 more columns]

## Sheet: B-C3N4-16 MPa
Characteristic Energy eV	1486.69											Characteristic Energy eV			1486.69	Acquisition Time s	0.1									B.E.(eV)	Raw Intensity	Peak Sum	Background	Peak 1	Peak 2	Peak 3							B.E.(eV)	Raw Intensity	Peak Sum	Background	Peak 1	Peak 2	Peak 3			D:\工作\数据\g-C3N4\XPS\H3BO3\dln-0-上层20000转.vms
BE_wide	CPS_wide											BE_C 1s	Background_C 1s	Envelope_C 1s	CPS_C 1s	C 1s_1_C 1s	C 1s_2_C 1s	C 1s_3_C 1s								537.134	774	784.744	774	776.304	777.432	779.007							404.966	639.851	638.486	637.851	638.486	637.851	637.851			B 1s
1200	32910											302.8	520	520	520	520	520	520								537.034	856	785.384	774.126	776.513	777.7	779.424							404.865	572.851	636.501	635.845	636.5	635.845	635.845			KE_B 1s	206.865
1199	32120			D:\工作\数据\g-C3N4\XPS\XPS源数据-1\H2O2-H3BO3-16mpA后测.vms								302.7	500	500	500	500	500	500			D:\工作\数据\g-C3N4\XPS\XPS源数据-1\H2O2-H3BO3-16mpA后测.vms					536.934	900	786.069	774.252	776.725	777.976	779.873		D:\工作\数据\g-C3N4\XPS\XPS源数据-1\H2O2-H3BO3-16mpA后测.vms					404.765	596.301	634.711	634.034	634.711	634.034	634.034			1279.13	206.765
1198	32560			C 1s								302.6	490	490	490	490	490	490			O 1s					536.834	884	786.808	774.378	776.942	778.262	780.36		N 1s					404.666	656.601	632.847	632.147	632.847	632.147	632.148			1279.23	206.665
1197	31830				Characteristic Energy eV	1486.69	Acquisition Time s	0.3				302.5	530	530	530	530	530	530				Characteristic Energy eV	1486.69	Acquisition Time s	0.5	536.734	860	787.612	774.505	777.165	778.559	780.897			Characteristic Energy eV	1486.69	Acquisition Time s	0.2	404.565	683.401	630.798	630.074	630.798	630.074	630.075			1279.33	206.565
1196	32100			KE_C 1s	BE_C 1s	CPS_C 1s	Background_C 1s					302.4	530	530	530	530	530	530			KE_O 1s	BE_O 1s	CPS_O 1s	Background_O 1s		536.634	876	788.497	774.631	777.393	778.867	781.499		KE_N 1s	BE_N 1s	CPS_N 1s	Background_N 1s		404.466	606.351	628.664	627.914	628.662	627.914	627.916			1279.43	206.465
1195	31850			1183.68	303.01	460	460					302.3	610	610	610	610	610	610			940.68	546.01	1424	1424		536.534	858	789.484	774.757	777.626	779.187	782.185		1068.68	418.01	1185	1185		404.365	576.201	626.758	625.979	626.754	625.979	625.982			1279.53	206.365
1194	32520			1183.78	302.91	450	450					302.2	540	540	540	540	540	540			940.78	545.91	1488	1488		536.434	932	790.605	774.883	777.866	779.52	782.984		1068.78	417.91	1305	1305		404.265	589.601	624.939	624.128	624.931	624.128	624.136			1279.63	206.265
1193	32950			1183.88	302.81	516.667	516.667					302.1	520	520	520	520	520	520			940.88	545.81	1388	1388		536.334	880	791.901	775.009	778.113	779.869	783.937		1068.88	417.81	1215	1215		404.166	603.001	623.078	622.231	623.064	622.231	622.246			1279.73	206.165
1192	32280			1183.98	302.71	476.667	476.667					302	580	580	580	580	580	580			940.98	545.71	1434	1434		536.234	802	793.426	775.135	778.367	780.233	785.095		1068.98	417.71	1115	1115		404.065	603.001	621.181	620.289	621.153	620.289	620.318			1279.83	206.065
1191	32380			1184.08	302.61	453.333	453.333					301.9	590	590	590	590	590	590			941.08	545.61	1376	1376		536.134	850	795.253	775.261	778.63	780.616	786.53		1069.08	417.61	1165	1165		403.966	582.901	619.29	618.341	619.237	618.341	618.394			1279.93	205.965
1190	32470			1184.18	302.51	476.667	476.667					301.8	690	690	690	690	690	690			941.18	545.51	1332	1332		536.034	898	797.475	775.387	778.901	781.018	788.331		1069.18	417.51	1240	1240		403.865	659.951	617.477	616.447	617.378	616.447	616.546			1280.03	205.865
1189	32150			1184.28	302.41	470	470					301.7	610	610	610	610	610	610			941.28	545.41	1364	1364		535.934	870	800.211	775.514	779.181	781.441	790.616		1069.28	417.41	1285	1285		403.765	569.501	615.462	614.317	615.284	614.317	614.494			1280.13	205.765
1188	32090			1184.38	302.31	523.333	523.333					301.6	830	830	830	830	830	830			941.38	545.31	1396	1396		535.834	830	803.611	775.64	779.472	781.888	793.53		1069.38	417.31	1275	1275		403.666	569.501	613.769	612.451	613.457	612.451	612.763			1280.23	205.665
1187	32120			1184.48	302.21	456.667	456.667					301.5	620	620	620	620	620	620			941.48	545.21	1392	1392		535.734	920	807.847	775.766	779.774	782.362	797.242		1069.48	417.21	1130	1130		403.565	609.701	612.171	610.58	611.628	610.58	611.123			1280.33	205.565
1186	32450			1184.58	302.11	523.333	523.333					301.4	590	590	590	590	590	590			941.58	545.11	1400	1400		535.634	988	813.132	775.892	780.088	782.866	801.962		1069.58	417.11	1175	1175		403.466	536.001	610.591	608.583	609.674	608.583	609.5			1280.43	205.465
1185	33180			1184.68	302.01	466.667	466.667					301.3	470	470	470	470	470	470			941.68	545.01	1334	1334		535.534	886	819.696	776.018	780.415	783.403	807.914		1069.68	417.01	1295	1295		403.365	576.201	609.473	606.8	607.939	606.8	608.335			1280.53	205.365
1184	32790			1184.78	301.91	483.333	483.333					301.2	500	500	500	500	500	500			941.78	544.91	1466	1466		535.434	870	827.798	776.144	780.758	783.978	815.351		1069.78	416.91	1210	1210		403.265	525.951	608.584	604.892	606.081	604.892	607.395			1280.63	205.265
1183	31880			1184.88	301.81	496.667	496.667					301.1	570	570	570	570	570	570			941.88	544.81	1432	1432		535.334	880	837.714	776.27	781.116	784.599	824.54		1069.88	416.81	1160	1160		403.166	552.751	608.356	603.129	604.37	603.129	607.115			1280.73	205.165
1182	33680			1184.98	301.71	423.333	423.333					301	600	600	600	600	600	600			941.98	544.71	1400	1400		535.234	922	849.695	776.396	781.492	785.272	835.724		1069.98	416.71	1215	1215		403.065	495.801	608.857	601.28	602.578	601.28	607.558			1280.83	205.065
1181	33050			1185.08	301.61	450	450					300.9	660	660	660	660	660	660			942.08	544.61	1380	1380		535.134	920	864.001	776.523	781.888	786.01	849.148		1070.08	416.61	1230	1230		402.966	536.001	610.565	599.597	600.955	599.597	609.207			1280.93	204.965
1180	33860			1185.18	301.51	420	420					300.8	510	510	510	510	510	510			942.18	544.51	1448	1448		535.034	906	880.816	776.649	782.305	786.83	864.978		1070.18	416.51	1220	1220		402.865	562.801	613.756	597.787	599.211	597.787	612.332			1281.03	204.865
1179	34330			1185.28	301.41	493.333	493.333					300.7	580	580	580	580	580	580			942.28	544.41	1364	1364		534.934	940	900.282	776.775	782.747	787.757	883.327		1070.28	416.41	1210	1210		402.765	633.151	618.873	595.892	597.386	595.892	617.38			1281.13	204.765
1178	33740			1185.38	301.31	510	510					300.6	570	570	570	570	570	570			942.38	544.31	1376	1376		534.834	930	922.459	776.901	783.217	788.828	904.215		1070.38	416.31	1220	1220		402.666	562.801	626.362	593.78	595.348	593.781	624.794			1281.23	204.665
1177	33730			1185.48	301.21	516.667	516.667					300.5	480	480	480	480	480	480			942.48	544.21	1370	1370		534.734	926	947.259	777.027	783.719	790.097	927.497		1070.48	416.21	1260	1260		402.565	576.201	637.717	591.874	593.523	591.874	636.067			1281.33	204.565
1176	33920			1185.58	301.11	473.333	473.333					300.4	490	490	490	490	490	490			942.58	544.11	1368	1368		534.634	920	974.531	777.153	784.26	791.644	952.933		1070.58	416.11	1245	1245		402.466	579.551	652.979	589.92	591.656	589.922	651.242			1281.43	204.465
1175	34300			1185.68	301.01	483.333	483.333					300.3	510	510	510	510	510	510			942.68	544.01	1392	1392		534.534	998	1003.93	777.279	784.845	793.583	980.064		1070.68	416.01	1160	1160		402.365	623.101	673.742	587.952	589.782	587.955	671.909			1281.53	204.365
1174	34870			1185.78	300.91	496.667	496.667					300.2	660	660	660	660	660	660			942.78	543.91	1302	1302		534.434	1008	1035.06	777.405	785.487	796.074	1008.31		1070.78	415.91	1145	1145		402.265	670.001	700.102	585.846	587.779	585.853	698.162			1281.63	204.265
1173	33700			1185.88	300.81	433.333	433.333					300.1	520	520	520	520	520	520			942.88	543.81	1482	1482		534.334	1042	1067.39	777.532	786.202	799.339	1036.91		1070.88	415.81	1210	1210		402.166	673.351	732.591	583.594	585.636	583.61	730.532			1281.73	204.165
1172	34390			1185.98	300.71	400	400					300	700	700	700	700	700	700			942.98	543.71	1374	1374		534.234	1082	1100.29	777.658	787.011	803.668	1064.93		1070.98	415.71	1210	1210		402.065	820.751	772.946	581.324	583.488	581.361	770.745			1281.83	204.065
1171	34380			1186.08	300.61	406.667	406.667					299.9	540	540	540	540	540	540			943.08	543.61	1462	1462		534.134	1088	1133.15	777.784	787.948	809.445	1091.32		1071.08	415.61	1225	1225		401.966	917.901	819.223	578.606	580.9	578.685	816.851			1281.93	203.965
1170	34290			1186.18	300.51	486.667	486.667					299.8	570	570	570	570	570	570			943.18	543.51	1450	1450		534.034	1132	1165.28	777.91	789.06	817.133	1114.91		1071.18	415.51	1165	1165		401.865	897.801	873.273	575.588	578.027	575.756	870.667			1282.03	203.865
1169	34030			1186.28	300.41	486.667	486.667					299.7	500	500	500	500	500	500			943.28	543.41	1398	1398		533.934	1222	1196.15	778.036	790.413	827.298	1134.51		1071.28	415.41	1230	1230		401.765	944.701	933.029	572.622	575.218	572.964	930.091			1282.13	203.765
1168	34760			1186.38	300.31	386.667	386.667					299.6	630	630	630	630	630	630			943.38	543.31	1346	1346		533.834	1222	1225.38	778.162	792.104	840.59	1149.01		1071.38	415.31	1155	1155		401.666	1038.5	996.845	569.506	572.273	570.181	993.403			1282.23	203.665
1167	34280			1186.48	300.21	433.333	433.333					299.5	600	600	600	600	600	600			943.48	543.21	1362	1362		533.734	1276	1252.84	778.288	794.257	857.687	1157.47		1071.48	415.21	1240	1240		401.565	1185.9	1064.72	566.099	569.058	567.41	1060.45			1282.33	203.565
1166	33580			1186.58	300.11	373.333	373.333					299.4	500	500	500	500	500	500			943.58	543.11	1378	1378		533.634	1262	1278.84	778.414	797.048	879.306	1159.31		1071.58	415.11	1070	1070		401.466	1165.8	1131.45	562.239	565.407	564.682	1125.84			1282.43	203.465
1165	33830			1186.68	300.01	470	470					299.3	630	630	630	630	630	630			943.68	543.01	1354	1354		533.534	1258	1304.09	778.54	800.694	906.057	1154.42		1071.68	415.01	1195	1195		401.365	1226.1	1197.78	558.429	561.832	562.902	1189.91			1282.53	203.365
1164	34400			1186.78	299.91	413.333	413.333					299.2	620	620	620	620	620	620			943.78	542.91	1364	1364		533.434	1348	1329.73	778.667	805.477	938.442	1143.14		1071.78	414.91	1110	1110		401.265	1239.5	1258.75	554.426	558.09	562.331	1247.18			1282.63	203.265
1163	34200			1186.88	299.81	446.667	446.667					299.1	620	620	620	620	620	620			943.88	542.81	1326	1326		533.334	1346	1357.14	778.793	811.743	976.741	1126.24		1071.88	414.81	1260	1260		401.166	1276.35	1312.43	550.371	554.322	563.872	1294.98			1282.73	203.165
1162	34120			1186.98	299.71	450	450					299	730	730	730	730	730	730			943.98	542.71	1412	1412		533.234	1370	1387.66	778.919	819.885	1020.83	1104.78		1071.98	414.71	1150	1150		401.065	1353.4	1358.68	546.193	550.474	568.822	1331.77			1282.83	203.065
1161	34080			1187.08	299.61	406.667	406.667					298.9	510	510	510	510	510	510			944.08	542.61	1340	1340		533.134	1442	1422.43	779.045	830.363	1070.25	1079.91		1072.08	414.61	1110	1110		400.966	1323.25	1394.72	541.771	546.417	578.244	1353.6			1282.93	202.965
1160	34200			1187.18	299.51	450	450					298.8	440	440	440	440	440	440			944.18	542.51	1302	1302		533.034	1508	1462.12	779.171	843.647	1123.97	1052.84		1072.18	414.51	1145	1145		400.865	1343.35	1422.98	537.427	542.497	595.064	1360.28			1283.03	202.865
1159	34580			1187.28	299.41	416.667	416.667					298.7	570	570	570	570	570	570			944.28	542.41	1368	1368		532.934	1532	1506.82	779.297	860.224	1180.52	1024.67		1072.28	414.41	1270	1270		400.765	1373.5	1444.05	533.01	538.564	621.044	1350.46			1283.13	202.765
1158	34080			1187.38	299.31	456.667	456.667					298.6	600	600	600	600	600	600			944.38	542.31	1400	1400		532.834	1552	1555.97	779.423	880.548	1237.89	996.378		1072.38	414.31	1085	1085		400.666	1390.25	1461.14	528.488	534.611	658.617	1324.89			1283.23	202.665
1157	33850			1187.48	299.21	436.667	436.667					298.5	500	500	500	500	500	500			944.48	542.21	1384	1384		532.734	1666	1608.19	779.55	904.943	1293.49	968.849		1072.48	414.21	1055	1055		400.565	1530.95	1479.08	523.903	530.75	712.113	1284.02			1283.33	202.565
1156	33090			1187.58	299.11	413.333	413.333					298.4	580	580	580	580	580	580			944.58	542.11	1382	1382		532.634	1730	1661.49	779.676	933.639	1344.47	942.734		1072.58	414.11	1160	1160		400.466	1551.05	1501.27	518.882	526.692	781.434	1230.91			1283.43	202.465
1155	33750			1187.68	299.01	373.333	373.333					298.3	470	470	470	470	470	470			944.68	542.01	1328	1328		532.534	1628	1713.13	779.802	966.587	1387.58	918.576		1072.68	414.01	1225	1225		400.365	1621.4	1533.99	513.786	523.086	871.82	1166.65			1283.53	202.365
1154	34310			1187.78	298.91	443.333	443.333					298.2	530	530	530	530	530	530			944.78	541.91	1338	1338		532.434	1750	1760.09	779.928	1003.53	1419.71	896.708		1072.78	413.91	1175	1175		400.265	1671.65	1580.22	508.463	520.263	981.088	1095.79			1283.63	202.265
1153	34470			1187.88	298.81	430	430					298.1	510	510	510	510	510	510			944.88	541.81	1322	1322		532.334	1760	1799.3	780.054	1043.9	1438.2	877.31		1072.88	413.81	1145	1145		400.166	1681.7	1642.54	502.974	519.268	1107.59	1021.63			1283.73	202.165
1152	35510			1187.98	298.71	423.333	423.333					298	480	480	480	480	480	480			944.98	541.71	1256	1256		532.234	1768	1828.18	780.18	1086.73	1441.35	860.462		1072.98	413.71	1240	1240		400.065	1725.25	1724.81	497.438	522.321	1252.09	945.269			1283.83	202.065
1151	34550			1188.08	298.61	453.333	453.333					297.9	500	500	500	500	500	500			945.08	541.61	1264	1264		532.134	1928	1845.12	780.306	1130.79	1428.86	846.084		1073.08	413.61	975	975		399.966	1788.9	1823.64	491.755	532.265	1402.88	872.003			1283.93	201.965
1150	34400			1188.18	298.51	446.667	446.667					297.8	480	480	480	480	480	480			945.18	541.51	1232	1232		532.034	1862	1849.55	780.432	1174.44	1401.94	834.047		1073.18	413.51	950	950		399.865	1886.05	1942.65	485.863	555.06	1558.05	801.268			1284.03	201.865
1149	34830			1188.28	298.41	440	440					297.7	440	440	440	440	440	440			945.28	541.41	1342	1342		531.934	1876	1841.72	780.558	1215.78	1362.93	824.131		1073.28	413.41	1065	1065		399.765	1979.85	2077.88	479.663	597.721	1702.88	736.611			1284.13	201.765
1148	34510			1188.38	298.31	380	380					297.6	440	440	440	440	440	440			945.38	541.31	1300	1300		531.834	1830	1822.27	780.685	1252.72	1314.83	816.088		1073.38	413.31	1105	1105		399.666	2318.2	2229.65	473.163	669.722	1827.42	678.833			1284.23	201.665
1147	34960			1188.48	298.21	370	370					297.5	550	550	550	550	550	550			945.48	541.21	1336	1336		531.734	1776	1791.93	780.811	1282.99	1260.9	809.667		1073.48	413.21	1190	1190		399.565	2408.65	2404.24	465.628	784.861	1924.35	626.281			1284.33	201.565
1146	35520			1188.58	298.11	343.333	343.333					297.4	380	380	380	380	380	380			945.58	541.11	1280	1280		531.634	1704	1751.38	780.937	1304.52	1204.12	804.603		1073.58	413.11	1165	1165		399.466	2599.6	2597.8	457.799	949.881	1982.07	581.445			1284.43	201.465
1145	35730			1188.68	298.01	330	330					297.3	460	460	460	460	460	460			945.68	541.01	1332	1332		531.534	1688	1701.43	781.063	1315.63	1147.26	800.66		1073.68	413.01	1090	1090		399.365	2803.95	2819.01	449.374	1178.35	1997.25	542.154			1284.53	201.365
1144	35100			1188.78	297.91	343.333	343.333					297.2	500	500	500	500	500	500			945.78	540.91	1336	1336		531.434	1648	1643.14	781.189	1315.4	1092.5	797.618		1073.78	412.91	1090	1090		399.265	3122.2	3056.98	440.31	1462.35	1966.49	508.757			1284.63	201.265
1143	36280			1188.88	297.81	390	390					297.1	370	370	370	370	370	370			945.88	540.81	1252	1252		531.334	1614	1578.03	781.315	1303.85	1041.53	795.286		1073.88	412.81	1090	1090		399.166	3293.06	3298.76	430.265	1786.77	1892.6	479.925			1284.73	201.165
1142	35990			1188.98	297.71	403.333	403.333					297	540	540	540	540	540	540			945.98	540.71	1258	1258		531.234	1570	1508.17	781.442	1281.97	995.573	793.508		1073.98	412.71	1165	1165		399.065	3497.41	3529.64	419.678	2135.24	1778.98	454.769			1284.83	201.065
1141	35560			1189.08	297.61	340	340					296.9	400	400	400	400	400	400			946.08	540.61	1330	1330		531.134	1490	1435.74	781.568	1251.46	955.269	792.151		1074.08	412.61	1170	1170		398.966	3825.71	3709.46	408.445	2455.66	1637.77	432.926			1284.93	200.965
1140	35840			1189.18	297.51	360	360					296.8	420	420	420	420	420	420			946.18	540.51	1300	1300		531.034	1374	1363.08	781.694	1214.45	920.892	791.116		1074.18	412.51	1105	1105		398.865	3829.06	3809.92	396.194	2716.04	1473.45	412.812			1285.03	200.865
1139	35180			1189.28	297.41	296.667	296.667					296.7	470	470	470	470	470	470			946.28	540.41	1316	1316		530.934	1288	1292.12	781.82	1173.16	892.28	790.319		1074.28	412.41	1135	1135		398.765	3832.41	3795.78	383.896	2866.7	1301.87	394.997			1285.13	200.765
1138	35760			1189.38	297.31	376.667	376.667					296.6	480	480	480	480	480	480			946.38	540.31	1338	1338		530.834	1146	1224.48	781.946	1129.66	869.009	789.699		1074.38	412.31	1140	1140		398.666	3530.91	3652.25	371.55	2883.73	1132.77	378.851			1285.23	200.665
1137	35440			1189.48	297.21	406.667	406.667					296.5	450	450	450	450	450	450			946.48	540.21	1300	1300		530.734	1170	1161.49	782.072	1085.91	850.517	789.212		1074.48	412.21	1120	1120		398.565	3403.61	3376.95	360.073	2761.64	970.708	364.74			1285.33	200.565
1136	34880			1189.58	297.11	440	440					296.4	480	480	480	480	480	480			946.58	540.11	1300	1300		530.634	1030	1103.95	782.198	1043.43	836.098	788.823		1074.58	412.11	1030	1030		398.466	2981.5	3003.95	348.943	2523.04	826.899	351.894			1285.43	200.465
1135	35650			1189.68	297.01	363.333	363.333					296.3	400	400	400	400	400	400			946.68	540.01	1344	1344		530.534	986	1052.45	782.324	1003.52	825.07	788.508		1074.68	412.01	1100	1100		398.365	2562.75	2560.16	339.046	2196.91	700.477	340.858			1285.53	200.365
1134	35210			1189.78	296.91	323.333	323.333					296.2	500	500	500	500	500	500			946.78	539.91	1366	1366		530.434	1028	1007.17	782.45	967.071	816.755	788.249		1074.78	411.91	1095	1095		398.265	2167.45	2103.39	330.375	1836.11	596.554	331.471			1285.63	200.265
1133	35540			1189.88	296.81	326.667	326.667					296.1	440	440	440	440	440	440			946.88	539.81	1370	1370		530.334	940	968.055	782.577	934.617	810.558	788.034		1074.88	411.81	1230	1230		398.166	1557.75	1674.37	322.864	1482.69	513.889	323.517			1285.73	200.165
1132	34440			1189.98	296.71	393.333	393.333					296	420	420	420	420	420	420			946.98	539.71	1254	1254		530.234	904	934.887	782.703	906.461	805.977	787.854		1074.98	411.71	1225	1225		398.065	1289.75	1292.4	317.159	1159.78	449.4	317.537			1285.83	200.065
1131	34770			1190.08	296.61	413.333	413.333					295.9	440	440	440	440	440	440			947.08	539.61	1278	1278		530.134	906	907.205	782.829	882.567	802.594	787.702		1075.08	411.61	1205	1205		397.966	1021.75	987.413	312.242	897.613	401.826	312.458			1285.93	199.965
1130	35010			1190.18	296.51	403.333	403.333					295.8	380	380	380	380	380	380			947.18	539.51	1342	1342		530.034	936	884.506	782.955	862.752	800.089	787.575		1075.18	411.51	1045	1045		397.865	793.951	750.702	308.113	692.123	366.572	308.234			1286.03	199.865
1129	35130			1190.28	296.41	400	400					295.7	430	430	430	430	430	430			947.28	539.41	1296	1296		529.934	916	866.165	783.081	846.646	798.213	787.467		1075.28	411.41	1050	1050		397.765	559.451	583.622	304.656	546.348	341.864	304.722			1286.13	199.765
1128	36150			1190.38	296.31	430	430					295.6	450	450	450	450	450	450			947.38	539.31	1338	1338		529.834	902	851.544	783.207	833.797	796.784	787.378		1075.38	411.31	1025	1025		397.666	462.301	472.102	301.892	448.957	325.001	301.927			1286.23	199.665
1127	35280			1190.48	296.21	373.333	373.333					295.5	490	490	490	490	490	490			947.48	539.21	1332	1332		529.734	928	840.047	783.333	823.737	795.672	787.305		1075.48	411.21	1075	1075		397.565	412.051	399.481	299.41	385.657	313.216	299.429			1286.33	199.565
1126	35920			1190.58	296.11	453.333	453.333					295.4	410	410	410	410	410	410			947.58	539.11	1266	1266		529.634	900	831.084	783.46	815.973	794.784	787.245		1075.58	411.11	1140	1140		397.466	341.701	355.935	297.072	347.831	305.167	297.082			1286.43	199.465
1125	36330			1190.68	296.01	396.667	396.667					295.3	430	430	430	430	430	430			947.68	539.01	1338	1338		529.534	866	824.154	783.586	810.067	794.06	787.198		1075.68	411.01	1015	1015		397.365	405.351	329.745	294.939	325.182	299.497	294.943			1286.53	199.365
1124	36830			1190.78	295.91	403.333	403.333					295.2	400	400	400	400	400	400			947.78	538.91	1368	1368		529.434	862	818.81	783.712	805.616	793.455	787.163		1075.78	410.91	1100	1100		397.265	324.951	314.339	292.607	311.83	295.115	292.61			1286.63	199.265
1123	36120			1190.88	295.81	360	360					295.1	570	570	570	570	570	570			947.88	538.81	1352	1352		529.334	758	814.683	783.838	802.281	792.94	787.138		1075.88	410.81	1240	1240		397.166	348.401	305.237	290.51	303.888	291.858	290.512			1286.73	199.165
1122	36260			1190.98	295.71	413.333	413.333					295	440	440	440	440	440	440			947.98	538.71	1388	1388		529.234	850	811.481	783.964	799.79	792.495	787.123		1075.98	410.71	1135	1135		397.065	311.55	299.191	288.337	298.495	289.031	288.337			1286.83	199.065
1121	35770			1191.08	295.61	383.333	383.333					294.9	420	420	420	420	420	420			948.08	538.61	1374	1374		529.134	796	808.965	784.09	797.921	792.108	787.116		1076.08	410.61	1050	1050		396.966	271.35	294.98	286.267	294.627	286.62	286.267			1286.93	198.965
1120	36140			1191.18	295.51	460	460					294.8	500	500	500	500	500	500			948.18	538.51	1284	1284		529.034	820	806.962	784.216	796.508	791.768	787.118		1076.18	410.51	1185	1185		396.865	261.3	291.689	284.312	291.518	284.483	284.312			1287.03	198.865
1119	37010			1191.28	295.41	473.333	473.333					294.7	460	460	460	460	460	460			948.28	538.41	1278	1278		528.934	836	805.336	784.342	795.424	791.47	787.127		1076.28	410.41	1035	1035		396.765	288.1	288.865	282.381	288.783	282.462	282.381			1287.13	198.765
1118	36210			1191.38	295.31	446.667	446.667					294.6	500	500	500	500	500	500			948.38	538.31	1284	1284		528.834	800	803.988	784.468	794.577	791.206	787.143		1076.38	410.31	1030	1030		396.666	288.1	286.184	280.364	286.146	280.402	280.364			1287.23	198.665
1117	36120			1191.48	295.21	423.333	423.333					294.5	630	630	630	630	630	630			948.48	538.21	1334	1334		528.734	796	802.851	784.595	793.902	790.973	787.165		1076.48	410.21	995	995		396.565	251.25	283.617	278.341	283.6	278.357	278.341			1287.33	198.565
1116	34370			1191.58	295.11	486.667	486.667					294.4	700	700	700	700	700	700			948.58	538.11	1286	1286		528.634	836	801.871	784.721	793.351	790.768	787.193		1076.58	410.11	1045	1045		396.466	291.45	281.248	276.422	281.241	276.429	276.422			1287.43	198.465
1115	34410			1191.68	295.01	370	370					294.3	560	560	560	560	560	560			948.68	538.01	1330	1330		528.534	838	801.016	784.847	792.894	790.588	787.227		1076.68	410.01	1000	1000		396.365	311.55	278.807	274.377	278.803	274.38	274.377			1287.53	198.365
1114	34550			1191.78	294.91	440	440					294.2	490	490	490	490	490	490			948.78	537.91	1304	1304		528.434	816	800.259	784.973	792.509	790.431	787.265		1076.78	409.91	995	995		396.265	247.9	276.35	272.265	276.349	272.266	272.265			1287.63	198.265
1113	34760			1191.88	294.81	453.333	453.333					294.1	490	490	490	490	490	490			948.88	537.81	1336	1336		528.334	828	799.582	785.099	792.178	790.293	787.309		1076.88	409.81	1125	1125		396.166	311.55	274.121	270.338	274.12	270.339	270.338			1287.73	198.165
1112	34340			1191.98	294.71	383.333	383.333					294	510	510	510	510	510	510			948.98	537.71	1312	1312		528.234	804	798.973	785.225	791.893	790.174	787.356		1076.98	409.71	1065	1065		396.065	251.25	271.722	268.215	271.722	268.215	268.215			1287.83	198.065
1111	34060			1192.08	294.61	383.333	383.333					293.9	510	510	510	510	510	510			949.08	537.61	1352	1352		528.134	866	798.423	785.351	791.645	790.072	787.408		1077.08	409.61	1085	1085		395.966	288.1	269.531	266.265	269.531	266.265	266.265			1287.93	197.965
1110	34790			1192.18	294.51	410	410					293.8	720	720	720	720	720	720			949.18	537.51	1320	1320		528.034	822	797.923	785.477	791.429	789.985	787.464		1077.18	409.51	1130	1130		395.865	268	267.243	264.2	267.243	264.2	264.2			1288.03	197.865
1109	34000			1192.28	294.41	360	360					293.7	620	620	620	620	620	620			949.28	537.41	1236	1236		527.934	842	797.469	785.604	791.241	789.913	787.523		1077.28	409.41	1000	1000		395.765	241.2	265.033	262.189	265.033	262.189	262.189			1288.13	197.765
1108	34640			1192.38	294.31	303.333	303.333					293.6	680	680	680	680	680	680			949.38	537.31	1312	1312		527.834	836	797.055	785.73	791.077	789.852	787.585		1077.38	409.31	950	950		395.666	217.75	262.918	260.252	262.918	260.252	260.252			1288.23	197.665
1107	34190			1192.48	294.21	393.333	393.333					293.5	510	510	510	510	510	510			949.48	537.21	1282	1282		527.734	734	796.678	785.856	790.935	789.804	787.65		1077.48	409.21	955	955		395.565	284.75	260.88	258.379	260.88	258.379	258.379			1288.33	197.565
1106	34940			1192.58	294.11	386.667	386.667					293.4	520	520	520	520	520	520			949.58	537.11	1270	1270		527.634	740	796.333	785.982	790.812	789.766	787.719		1077.58	409.11	1035	1035		395.466	241.2	258.654	256.3	258.654	256.3	256.3			1288.43	197.465
1105	36210			1192.68	294.01	380	380					293.3	400	400	400	400	400	400			949.68	537.01	1320	1320		527.534	800	796.02	786.108	790.708	789.738	787.79		1077.68	409.01	1130	1130		395.365	241.2	256.562	254.345	256.562	254.345	254.345			1288.53	197.365
1104	36740			1192.78	293.91	410	410					293.2	470	470	470	470	470	470			949.78	536.91	1248	1248		527.434	890	795.734	786.234	790.619	789.72	787.864		1077.78	408.91	1265	1265		395.265	237.85	254.476	252.385	254.476	252.385	252.385			1288.63	197.265
1103	37340			1192.88	293.81	426.667	426.667					293.1	540	540	540	540	540	540			949.88	536.81	1258	1258		527.334	856	795.473	786.36	790.544	789.709	787.94		1077.88	408.81	1180	1180		395.166	278.05	252.406	250.428	252.406	250.428	250.428			1288.73	197.165
1102	36820			1192.98	293.71	483.333	483.333					293	550	550	550	550	550	550			949.98	536.71	1294	1294		527.234	840	795.235	786.486	790.483	789.707	788.018		1077.98	408.71	1045	1045		395.065	281.4	250.217	248.345	250.217	248.345	248.345			1288.83	197.065
1101	36500			1193.08	293.61	440	440					292.9	510	510	510	510	510	510			950.08	536.61	1302	1302		527.134	872	795.019	786.613	790.434	789.712	788.098		1078.08	408.61	1040	1040		394.966	241.2	248.022	246.246	248.022	246.246	246.246			1288.93	196.965
1100	35810			1193.18	293.51	423.333	423.333					292.8	470	470	470	470	470	470			950.18	536.51	1266	1266		527.034	884	794.823	786.739	790.396	789.723	788.181		1078.18	408.51	1065	1065		394.865	241.2	245.946	244.261	245.946	244.261	244.261			1289.03	196.865
1099	34610			1193.28	293.41	436.667	436.667					292.7	400	400	400	400	400	400			950.28	536.41	1366	1366		526.934	876	794.645	786.865	790.369	789.741	788.265		1078.28	408.41	1105	1105		394.765	288.1	243.872	242.271	243.872	242.271	242.271			1289.13	196.765
1098	33910			1193.38	293.31	456.667	456.667					292.6	530	530	530	530	530	530			950.38	536.31	1346	1346		526.834	908	794.484	786.991	790.351	789.764	788.351		1078.38	408.31	1055	1055		394.666	288.1	241.658	240.133	241.658	240.133	240.133			1289.23	196.665
1097	33340			1193.48	293.21	413.333	413.333					292.5	400	400	400	400	400	400			950.48	536.21	1454	1454		526.734	844	794.339	787.117	790.341	789.793	788.439		1078.48	408.21	1045	1045		394.565	254.6	239.441	237.989	239.441	237.989	237.989			1289.33	196.565
1096	31880			1193.58	293.11	500	500					292.4	470	470	470	470	470	470			950.58	536.11	1342	1342		526.634	810	794.208	787.243	790.34	789.827	788.529		1078.58	408.11	1100	1100		394.466	217.75	237.325	235.939	237.325	235.939	235.939			1289.43	196.465
1095	30250			1193.68	293.01	450	450					292.3	430	430	430	430	430	430			950.68	536.01	1330	1330		526.534	780	794.091	787.369	790.346	789.865	788.619		1078.68	408.01	945	945		394.365	244.55	235.317	233.994	235.317	233.994	233.994			1289.53	196.365
1094	30830			1193.78	292.91	506.667	506.667					292.2	280	280	280	280	280	280			950.78	535.91	1346	1346		526.434	822	793.987	787.495	790.358	789.908	788.712		1078.78	407.91	1120	1120		394.265	268	233.227	231.962	233.227	231.962	231.962			1289.63	196.265
1093	29110			1193.88	292.81	513.333	513.333					292.1	410	410	410	410	410	410			950.88	535.81	1320	1320		526.334	872	793.894	787.622	790.377	789.955	788.805		1078.88	407.81	1075	1075		394.166	247.9	231.065	229.854	231.065	229.854	229.854			1289.73	196.165
1092	27880			1193.98	292.71	466.667	466.667					292	270	270	270	270	270	270			950.98	535.71	1312	1312		526.234	862	793.812	787.748	790.402	790.005	788.9		1078.98	407.71	1190	1190		394.065	227.8	228.959	227.8	228.959	227.8	227.8			1289.83	196.065
1091	26700			1194.08	292.61	420	420					291.9	370	370	370	370	370	370			951.08	535.61	1478	1478		526.134	862	793.74	787.874	790.432	790.06	788.996		1079.08	407.61	995	995											1289.93	195.965
1090	26660			1194.18	292.51	493.333	493.333					291.8	210	210	210	210	210	210			951.18	535.51	1316	1316		526.034	788	793.678	788	790.467	790.117	789.094		1079.18	407.51	1030	1030											1290.03	195.865
1089	26310			1194.28	292.41	400	400					291.7	276.636	276.636	300	276.636	276.636	276.636			951.28	535.41	1372	1372										1079.28	407.41	1105	1105											1290.13	195.765
1088	26190			1194.38	292.31	463.333	463.333					291.6	276.579	276.579	320	276.579	276.579	276.579			951.38	535.31	1376	1376										1079.38	407.31	1020	1020											1290.23	195.665
1087	26760			1194.48	292.21	450	450					291.5	276.548	276.548	300	276.548	276.548	276.548			951.48	535.21	1378	1378										1079.48	407.21	1020	1020											1290.33	195.565
1086	26320			1194.58	292.11	413.333	413.333					291.4	276.53	276.53	290	276.53	276.53	276.53			951.58	535.11	1368	1368										1079.58	407.11	1140	1140											1290.43	195.465
1085	26140			1194.68	292.01	360	360					291.3	276.499	276.499	300	276.499	276.499	276.499			951.68	535.01	1366	1366										1079.68	407.01	1045	1045											1290.53	195.365
1084	26560			1194.78	291.91	386.667	386.667					291.2	276.481	276.481	290	276.481	276.481	276.481			951.78	534.91	1528	1528										1079.78	406.91	1050	1050											1290.63	195.265
1083	26590			1194.88	291.81	380	380					291.1	276.463	276.464	290	276.464	276.463	276.463			951.88	534.81	1474	1474										1079.88	406.81	1085	1085											1290.73	195.165
1082	26460			1194.98	291.71	280	280					291	276.458	276.461	280	276.461	276.458	276.458			951.98	534.71	1544	1544										1079.98	406.71	1010	1010											1290.83	195.065
1081	26470			1195.08	291.61	303.333	303.333					290.9	276.397	276.404	230	276.404	276.397	276.397			952.08	534.61	1526	1526										1080.08	406.61	1085	1085											1290.93	194.965
1080	26300			1195.18	291.51	333.333	333.333					290.8	276.389	276.406	270	276.406	276.389	276.389			952.18	534.51	1586	1586										1080.18	406.51	1145	1145											1291.03	194.865
1079	26080			1195.28	291.41	346.667	346.667					290.7	276.344	276.384	310	276.384	276.344	276.344			952.28	534.41	1598	1598										1080.28	406.41	1020	1020											1291.13	194.765
1078	26530			1195.38	291.31	256.667	296.573					290.6	276.221	276.309	370	276.309	276.221	276.221			952.38	534.31	1718	1718										1080.38	406.31	1040	1040											1291.23	194.665
1077	26830			1195.48	291.21	286.667	296.55					290.5	276.216	276.41	280	276.41	276.216	276.216			952.48	534.21	1700	1700										1080.48	406.21	1165	1165											1291.33	194.565
1076	27080			1195.58	291.11	293.333	296.542					290.4	276.171	276.585	310	276.585	276.171	276.171			952.58	534.11	1872	1872										1080.58	406.11	1140	1140											1291.43	194.465
1075	26280			1195.68	291.01	286.667	296.519					290.3	276.153	277.015	290	277.015	276.153	276.153			952.68	534.01	2054	2054										1080.68	406.01	1110	1110											1291.53	194.365
1074	26810			1195.78	290.91	310	296.487					290.2	276.132	277.884	260	277.884	276.132	276.132			952.78	533.91	2092	2092										1080.78	405.91	1115	1115											1291.63	194.265
1073	26650			1195.88	290.81	280	296.449					290.1	276.06	279.509	330	279.509	276.06	276.06			952.88	533.81	2220	2220										1080.88	405.81	1140	1140											1291.73	194.165
1072	26930			1195.98	290.71	263.333	296.371					290	275.95	282.607	360	282.607	275.95	275.95			952.98	533.71	2366	2366										1080.98	405.71	1185	1185											1291.83	194.065
1071	27150			1196.08	290.61	310	296.339					289.9	275.759	288.199	420	288.199	275.759	275.759			953.08	533.61	2572	2572										1081.08	405.61	1165	1165											1291.93	193.965
1070	26970			1196.18	290.51	303.333	296.323					289.8	275.542	298.293	440	298.293	275.542	275.542			953.18	533.51	2742	2742										1081.18	405.51	1275	1275											1292.03	193.865
1069	27580			1196.28	290.41	380	296.126					289.7	275.444	315.842	350	315.842	275.444	275.444			953.28	533.41	2874	2874										1081.28	405.41	1205	1205											1292.13	193.765
1068	27640			1196.38	290.31	360	295.976					289.6	275.028	344.957	590	344.957	275.028	275.028			953.38	533.31	2976	2976										1081.38	405.31	1050	1050											1292.23	193.665
1067	26790			1196.48	290.21	403.333	295.723					289.5	274.639	392.557	570	392.557	274.639	274.639			953.48	533.21	3006	3006										1081.48	405.21	1155	1155											1292.33	193.565
1066	27140			1196.58	290.11	443.333	295.376					289.4	274.235	467.49	580	467.49	274.235	274.235			953.58	533.11	3110	3110										1081.58	405.11	1175	1175											1292.43	193.465
1065	26810			1196.68	290.01	396.667	295.137					289.3	273.633	582.746	730	582.746	273.633	273.633			953.68	533.01	3234	3234										1081.68	405.01	1195	1195											1292.53	193.365
1064	26870			1196.78	289.91	486.667	294.687					289.2	272.727	752.459	960	752.459	272.727	272.727			953.78	532.91	3312	3312										1081.78	404.91	1185	1185											1292.63	193.265
1063	27810			1196.88	289.81	486.667	294.235					289.1	271.555	997.55	1160	997.55	271.555	271.555			953.88	532.81	3312	3312										1081.88	404.81	1180	1180											1292.73	193.165
1062	27290			1196.98	289.71	620	293.468					289	269.774	1335.61	1620	1335.61	269.774	269.774			953.98	532.71	3260	3260										1081.98	404.71	1080	1080											1292.83	193.065
1061	27200			1197.08	289.61	650	292.629					288.9	267.409	1787.67	2060	1787.67	267.409	267.409			954.08	532.61	3244	3244										1082.08	404.61	1145	1145											1292.93	192.965
1060	26670			1197.18	289.51	773.333	291.498					288.8	264.289	2366.59	2630	2366.59	264.289	264.289			954.18	532.51	3372	3372										1082.18	404.51	1205	1205											1293.03	192.865
1059	27100			1197.28	289.41	846.667	290.192					288.7	260.398	3074.42	3210	3074.42	260.398	260.399			954.28	532.41	3490	3490										1082.28	404.41	1220	1220											1293.13	192.765
1058	27620			1197.38	289.31	970	288.592					288.6	255.697	3897.23	3820	3897.23	255.697	255.697			954.38	532.31	3582	3582										1082.38	404.31	1120	1120											1293.23	192.665
1057	27760			1197.48	289.21	1183.33	286.487					288.5	249.682	4792.78	4810	4792.78	249.682	249.683			954.48	532.21	3398	3398										1082.48	404.21	1155	1155											1293.33	192.565
1056	27260			1197.58	289.11	1396.67	283.875					288.4	242.972	5696.16	5330	5696.16	242.973	242.974			954.58	532.11	3464	3464										1082.58	404.11	1185	1185											1293.43	192.465
1055	27740			1197.68	289.01	1476.67	281.068					288.3	235.303	6518.62	6050	6518.61	235.303	235.308			954.68	532.01	3512	3512										1082.68	404.01	1160	1160											1293.53	192.365
1054	27510			1197.78	288.91	1956.67	277.125					288.2	226.501	7158.07	6900	7158.06	226.501	226.514			954.78	531.91	3526	3526										1082.78	403.91	1195	1195											1293.63	192.265
1053	27590			1197.88	288.81	2030	273.001					288.1	216.789	7528.47	7580	7528.43	216.79	216.823			954.88	531.81	3512	3512										1082.88	403.81	1130	1130											1293.73	192.165
1052	27600			1197.98	288.71	2556.67	267.627					288	206.721	7573.21	7840	7573.13	206.724	206.805			954.98	531.71	3344	3344										1082.98	403.71	1140	1140											1293.83	192.065
1051	28540			1198.08	288.61	2560	262.233					287.9	196.798	7281.92	7720	7281.71	196.804	196.998			955.08	531.61	3264	3264										1083.08	403.61	1110	1110											1293.93	191.965
1050	28110			1198.18	288.51	2900	256.026					287.8	187.958	6703.43	6890	6702.96	187.97	188.416			955.18	531.51	3282	3282										1083.18	403.51	1130	1130											1294.03	191.865
1049	27930			1198.28	288.41	3063.33	249.42					287.7	180.441	5912.13	5880	5911.11	180.464	181.441			955.28	531.41	3066	3066										1083.28	403.41	1120	1120											1294.13	191.765
1048	27420			1198.38	288.31	3476.67	241.827					287.6	173.93	5012.11	5110	5009.97	173.977	176.025			955.38	531.31	2898	2898										1083.38	403.31	1140	1140											1294.23	191.665
1047	28390			1198.48	288.21	3320	234.584					287.5	168.851	4096.3	4020	4091.98	168.943	173.079			955.48	531.21	2824	2824										1083.48	403.21	1085	1085											1294.33	191.565
1046	28080			1198.58	288.11	3426.67	227.072					287.4	165.257	3240.16	2890	3231.82	165.434	173.427			955.58	531.11	2574	2574										1083.58	403.11	1050	1050											1294.43	191.465
1045	27750			1198.68	288.01	3253.33	219.952					287.3	162.213	2492.69	2470	2477.24	162.547	177.328			955.68	531.01	2482	2482										1083.68	403.01	1105	1105											1294.53	191.365
1044	28140			1198.78	287.91	2980	213.457					287.2	160.063	1879.02	1790	1851.55	160.682	186.914			955.78	530.91	2268	2268										1083.78	402.91	1120	1120											1294.63	191.265
1043	28360			1198.88	287.81	2753.33	207.481					287.1	158.597	1402.32	1270	1355.51	159.72	204.278			955.88	530.81	2170	2170										1083.88	402.81	1085	1085											1294.73	191.165
1042	27960			1198.98	287.71	2400	202.322					287	157.75	1057.16	800	980.91	159.748	232.004			955.98	530.71	2052	2052										1083.98	402.71	1070	1070											1294.83	191.065
1041	28190			1199.08	287.61	2090	197.88					286.9	157.153	824.793	610	706.052	160.637	272.411			956.08	530.61	2048	2048										1084.08	402.61	1135	1135											1294.93	190.965
1040	27810			1199.18	287.51	1633.33	194.502					286.8	156.436	689.623	700	513.168	162.391	326.936			956.18	530.51	1890	1890										1084.18	402.51	1165	1165											1295.03	190.865
1039	28590			1199.28	287.41	1426.67	191.603					286.7	155.731	630.135	690	380.864	165.71	395.023			956.28	530.41	1846	1846										1084.28	402.41	1210	1210											1295.13	190.765
1038	28310			1199.38	287.31	1103.33	189.457					286.6	154.933	627.273	760	293.346	171.323	472.47			956.38	530.31	1630	1630										1084.38	402.31	1110	1110											1295.23	190.665
1037	28860			1199.48	287.21	896.667	187.793					286.5	154.187	660.03	720	237.039	180.573	550.792			956.48	530.21	1596	1596										1084.48	402.21	1330	1330											1295.33	190.565
1036	28370			1199.58	287.11	806.667	186.337					286.4	153.387	707.29	760	201.599	195.021	617.443			956.58	530.11	1492	1492										1084.58	402.11	1165	1165											1295.43	190.465
1035	28380			1199.68	287.01	693.333	185.144					286.3	152.519	751.129	810	179.926	216.902	659.339			956.68	530.01	1530	1530										1084.68	402.01	1395	1395											1295.53	190.365
1034	28450			1199.78	286.91	610	184.144					286.2	151.783	779.443	710	166.879	249.337	666.793			956.78	529.91	1480	1480										1084.78	401.91	1430	1430											1295.63	190.265
1033	28490			1199.88	286.81	676.667	182.986					286.1	151.059	790.845	700	159.212	295.868	637.882			956.88	529.81	1406	1406										1084.88	401.81	1545	1545											1295.73	190.165
1032	28580			1199.98	286.71	696.667	181.777					286	150.36	794.091	680	154.626	360.878	579.308			956.98	529.71	1290	1290										1084.98	401.71	1600	1600											1295.83	190.065
1031	28450			1200.08	286.61	713.333	180.526					285.9	149.542	804.703	770	151.723	449.148	502.915			957.08	529.61	1228	1228										1085.08	401.61	1860	1860											1295.93	189.965
1030	28780			1200.18	286.51	716.667	179.264					285.8	148.458	840.178	970	149.543	565.676	421.876			957.18	529.51	1246	1246										1085.18	401.51	1805	1805											1296.03	189.865
1029	27890			1200.28	286.41	856.667	177.671					285.7	147.347	915.616	990	147.871	715.468	346.971			957.28	529.41	1192	1192										1085.28	401.41	1890	1890											1296.13	189.765
1028	28540			1200.38	286.31	943.333	175.869					285.6	146.155	1040.29	1050	146.403	902.002	284.195			957.38	529.31	1232	1232										1085.38	401.31	2105	2105											1296.23	189.665
1027	29060			1200.48	286.21	973.333	173.992					285.5	144.591	1217.15	1330	144.704	1126.15	235.478			957.48	529.21	1222	1222										1085.48	401.21	2275	2275											1296.33	189.565
1026	29260			1200.58	286.11	1000	172.049					285.4	142.893	1442.72	1430	142.944	1385.62	199.945			957.58	529.11	1156	1156										1085.58	401.11	2465	2465											1296.43	189.465
1025	28960			1200.68	286.01	986.667	170.132					285.3	140.705	1706.82	1800	140.727	1672.61	174.895			957.68	529.01	1292	1292										1085.68	401.01	2295	2295											1296.53	189.365
1024	28960			1200.78	285.91	996.667	168.187					285.2	138.262	1993.75	1990	138.272	1974.11	157.898			957.78	528.91	1148	1148										1085.78	400.91	2430	2430											1296.63	189.265
1023	29540			1200.88	285.81	1056.67	166.096					285.1	135.539	2281.81	2200	135.543	2271	146.35			957.88	528.81	1254	1254										1085.88	400.81	2610	2610											1296.73	189.165
1022	29020			1200.98	285.71	1153.33	163.773					285	132.509	2545.45	2430	132.511	2539.75	138.206			957.98	528.71	1234	1234										1085.98	400.71	2500	2500											1296.83	189.065
1021	29190			1201.08	285.61	1130	161.5					284.9	129.013	2757.93	2780	129.013	2755.05	131.891			958.08	528.61	1250	1250										1086.08	400.61	2685	2685											1296.93	188.965
1020	29890			1201.18	285.51	1303.33	158.813					284.8	125.34	2895.8	2910	125.34	2894.4	126.74			958.18	528.51	1184	1184										1086.18	400.51	2580	2580											1297.03	188.865
1019	29910			1201.28	285.41	1496.67	155.665					284.7	121.82	2942.69	2790	121.82	2942.03	122.472			958.28	528.41	1216	1216										1086.28	400.41	2875	2875											1297.13	188.765
1018	29340			1201.38	285.31	1660	152.125					284.6	118.323	2892.15	2770	118.323	2891.86	118.613			958.38	528.31	1258	1258										1086.38	400.31	2975	2975											1297.23	188.665
1017	29290			1201.48	285.21	2060	147.636					284.5	114.57	2749.21	2960	114.57	2749.08	114.695			958.48	528.21	1248	1248										1086.48	400.21	2930	2930											1297.33	188.565
1016	29660			1201.58	285.11	2150	142.924					284.4	111.195	2530.07	2670	111.195	2530.02	111.246			958.58	528.11	1266	1266										1086.58	400.11	3360	3360											1297.43	188.465
1015	29630			1201.68	285.01	2330	137.778					284.3	108.185	2257.25	2390	108.185	2257.23	108.205			958.68	528.01	1228	1228										1086.68	400.01	3275	3275											1297.53	188.365
1014	29110			1201.78	284.91	2496.67	132.228					284.2	105.687	1956	2000	105.687	1955.99	105.694			958.78	527.91	1210	1210										1086.78	399.91	3500	3500											1297.63	188.265
1013	29530			1201.88	284.81	2390	126.915					284.1	103.858	1650.09	1490	103.858	1650.09	103.861			958.88	527.81	1290	1290										1086.88	399.81	3535	3535											1297.73	188.165
1012	29740			1201.98	284.71	2453.33	121.441					284	102.279	1358.37	1300	102.279	1358.37	102.28			958.98	527.71	1274	1274										1086.98	399.71	3515	3515											1297.83	188.065
1011	30990			1202.08	284.61	2386.67	116.111					283.9	101.014	1094.44	1060	101.014	1094.44	101.014			959.08	527.61	1224	1224										1087.08	399.61	3795	3795											1297.93	187.965
1010	30140			1202.18	284.51	2203.33	111.199					283.8	100.025	865.975	850	100.025	865.975	100.025			959.18	527.51	1178	1178										1087.18	399.51	4160	4160											1298.03	187.865
1009	29690			1202.28	284.41	1936.67	106.904					283.7	99.3511	675.76	610	99.3511	675.76	99.3511			959.28	527.41	1172	1172										1087.28	399.41	4520	4520											1298.13	187.765
1008	30290			1202.38	284.31	1733.33	103.077					283.6	98.7691	522.564	540	98.7691	522.564	98.7691			959.38	527.31	1262	1262										1087.38	399.31	4845	4845											1298.23	187.665
1007	30270			1202.48	284.21	1383.33	100.064					283.5	98.4109	403.082	370	98.4109	403.082	98.4109			959.48	527.21	1242	1242										1087.48	399.21	4995	4995											1298.33	187.565
1006	29790			1202.58	284.11	1070	97.782					283.4	98.1183	312.428	320	98.1183	312.428	98.1183			959.58	527.11	1188	1188										1087.58	399.11	5550	5550											1298.43	187.465
1005	30440			1202.68	284.01	923.333	95.8394					283.3	98.1158	245.69	100	98.1158	245.69	98.1158			959.68	527.01	1114	1114										1087.68	399.01	5845	5845											1298.53	187.365
1004	29560			1202.78	283.91	696.667	94.4257					283.2	97.9416	197.463	230	97.9416	197.463	97.9416			959.78	526.91	1202	1202										1087.78	398.91	6280	6280											1298.63	187.265
1003	29910			1202.88	283.81	523.333	93.4164					283.1	97.7672	163.515	230	97.7672	163.515	97.7672			959.88	526.81	1192	1192										1087.88	398.81	6590	6590											1298.73	187.165
1002	30760			1202.98	283.71	443.333	92.5931					283	97.7378	140.298	120	97.7378	140.298	97.7378			959.98	526.71	1150	1150										1087.98	398.71	6355	6355											1298.83	187.065
1001	31370			1203.08	283.61	326.667	92.0423					282.9	97.6749	124.675	50	97.6749	124.675	97.6749			960.08	526.61	1252	1252										1088.08	398.61	6490	6490											1298.93	186.965
1000	31930			1203.18	283.51	323.333	91.498					282.8	97.6058	114.394	150	97.6058	114.394	97.6058			960.18	526.51	1238	1238										1088.18	398.51	6130	6130											1299.03	186.865
999	31480			1203.28	283.41	200	91.2427					282.7	97.4706	107.702	200	97.4706	107.702	97.4706			960.28	526.41	1222	1222										1088.28	398.41	6045	6045											1299.13	186.765
998	32290			1203.38	283.31	186.667	91.0182					282.6	97.4081	103.52	50	97.4081	103.52	97.4081			960.38	526.31	1202	1202										1088.38	398.31	5825	5825											1299.23	186.665
997	31780			1203.48	283.21	140	90.9029					282.5	97.3518	100.931	140	97.3518	100.931	97.3518			960.48	526.21	1228	1228										1088.48	398.21	5040	5040											1299.33	186.565
996	32170			1203.58	283.11	150	90.7639					282.4	97.3087	99.363	130	97.3087	99.363	97.3087			960.58	526.11	1216	1216										1088.58	398.11	4535	4535											1299.43	186.465
995	32720			1203.68	283.01	130	90.6716					282.3	97.2655	98.4214	130	97.2655	98.4214	97.2655			960.68	526.01	1210	1210										1088.68	398.01	3575	3575											1299.53	186.365
994	32440			1203.78	282.91	133.333	90.5712					282.2	97.2164	97.8538	60	97.2164	97.8538	97.2164			960.78	525.91	1210	1210										1088.78	397.91	3000	3000											1299.63	186.265
993	31930			1203.88	282.81	93.3333	90.5647					282.1	97.1411	97.4856	40	97.1411	97.4856	97.1411			960.88	525.81	1164	1164										1088.88	397.81	2455	2455											1299.73	186.165
992	31270			1203.98	282.71	113.333	90.5111					282	97.0977	97.2802	130	97.0977	97.2802	97.0977			960.98	525.71	1218	1218										1088.98	397.71	2025	2025											1299.83	186.065
991	31500			1204.08	282.61	103.333	90.4809					281.9	97.0674	97.1622	120	97.0674	97.1622	97.0674			961.08	525.61	1214	1214										1089.08	397.61	1635	1635											1299.93	185.965
990	31470			1204.18	282.51	116.667	90.4193					281.8	97.0318	97.08	70	97.0318	97.08	97.0318			961.18	525.51	1206	1206										1089.18	397.51	1330	1330											1300.03	185.865
989	31470			1204.28	282.41	140	90.3027					281.7	97.0278	97.0519	100	97.0278	97.0519	97.0278			961.28	525.41	1256	1256										1089.28	397.41	1185	1185											1300.13	185.765
988	31310			1204.38	282.31	116.667	90.2406					281.6	96.9791	96.9908	60	96.9791	96.9908	96.9791			961.38	525.31	1156	1156										1089.38	397.31	1105	1105											1300.23	185.665
987	30710			1204.48	282.21	93.3333	90.2333					281.5	96.8826	96.8883	170	96.8826	96.8883	96.8826			961.48	525.21	1172	1172										1089.48	397.21	960	960											1300.33	185.565
986	29980			1204.58	282.11	100	90.2104					281.4	96.8077	96.8103	40	96.8077	96.8103	96.8077			961.58	525.11	1258	1258										1089.58	397.11	830	830											1300.43	185.465
985	29680			1204.68	282.01	103.333	90.1795					281.3	96.7987	96.7999	90	96.7987	96.7999	96.7987			961.68	525.01	1158	1158										1089.68	397.01	885	885											1300.53	185.365
984	29170			1204.78	281.91	106.667	90.1407					281.2	96.7634	96.764	70	96.7634	96.764	96.7634			961.78	524.91	1288	1288										1089.78	396.91	805	805											1300.63	185.265
983	30620			1204.88	281.81	106.667	90.1018					281.1	96.7018	96.7021	50	96.7018	96.7021	96.7018			961.88	524.81	1250	1250										1089.88	396.81	630	630											1300.73	185.165
982	30770			1204.98	281.71	83.3333	90.0859					281	96.6667	96.6668	70	96.6667	96.6668	96.6667			961.98	524.71	1154	1154										1089.98	396.71	640	640											1300.83	185.065
981	30720			1205.08	281.61	103.333	90.0548					280.9	170	170	170	170	170	170			962.08	524.61	1198	1198										1090.08	396.61	700	700											1300.93	184.965
980	31080			1205.18	281.51	66.6667	90					280.8	80	80	80	80	80	80			962.18	524.51	1208	1208										1090.18	396.51	675	675											1301.03	184.865
979	32520			1205.28	281.41	100	100					280.7	70	70	70	70	70	70			962.28	524.41	1204	1204										1090.28	396.41	700	700											1301.13	184.765
978	33010			1205.38	281.31	96.6667	96.6667					280.6	90	90	90	90	90	90			962.38	524.31	1276	1276										1090.38	396.31	630	630											1301.23	184.665
977	33930			1205.48	281.21	96.6667	96.6667					280.5	110	110	110	110	110	110			962.48	524.21	1214	1214										1090.48	396.21	710	710											1301.33	184.565
976	34690			1205.58	281.11	93.3333	93.3333					280.4	50	50	50	50	50	50			962.58	524.11	1188	1188										1090.58	396.11	635	635											1301.43	184.465
975	34920			1205.68	281.01	123.333	123.333					280.3	110	110	110	110	110	110			962.68	524.01	1154	1154										1090.68	396.01	625	625											1301.53	184.365
974	34340			1205.78	280.91	90	90					280.2	100	100	100	100	100	100			962.78	523.91	1236	1236										1090.78	395.91	610	610											1301.63	184.265
973	34740			1205.88	280.81	86.6667	86.6667					280.1	60	60	60	60	60	60			962.88	523.81	1232	1232										1090.88	395.81	660	660											1301.73	184.165
972	33970			1205.98	280.71	86.6667	86.6667					280	100	100	100	100	100	100			962.98	523.71	1136	1136										1090.98	395.71	650	650											1301.83	184.065
971	32760			1206.08	280.61	123.333	123.333					279.9	30	30	30	30	30	30			963.08	523.61	1230	1230										1091.08	395.61	660	660											1301.93	183.965
970	32880			1206.18	280.51	86.6667	86.6667					279.8	60	60	60	60	60	60			963.18	523.51	1200	1200										1091.18	395.51	695	695											1302.03	183.865
969	32350			1206.28	280.41	80	80					279.7	50	50	50	50	50	50			963.28	523.41	1202	1202										1091.28	395.41	725	725											1302.13	183.765
968	31020			1206.38	280.31	86.6667	86.6667					279.6	90	90	90	90	90	90			963.38	523.31	1230	1230										1091.38	395.31	710	710											1302.23	183.665
967	30270			1206.48	280.21	90	90					279.5	120	120	120	120	120	120			963.48	523.21	1256	1256										1091.48	395.21	715	715											1302.33	183.565
966	28980			1206.58	280.11	90	90					279.4	100	100	100	100	100	100			963.58	523.11	1204	1204										1091.58	395.11	640	640											1302.43	183.465
965	27420			1206.68	280.01	96.6667	96.6667					279.3	50	50	50	50	50	50			963.68	523.01	1250	1250										1091.68	395.01	645	645											1302.53	183.365
964	27090			1206.78	279.91	96.6667	96.6667					279.2	130	130	130	130	130	130			963.78	522.91	1270	1270										1091.78	394.91	615	615											1302.63	183.265
963	26510			1206.88	279.81	100	100					279.1	120	120	120	120	120	120			963.88	522.81	1224	1224										1091.88	394.81	640	640											1302.73	183.165
962	25370			1206.98	279.71	96.6667	96.6667					279	80	80	80	80	80	80			963.98	522.71	1178	1178										1091.98	394.71	660	660											1302.83	183.065
961	25790			1207.08	279.61	86.6667	86.6667					278.9	60	60	60	60	60	60			964.08	522.61	1236	1236										1092.08	394.61	590	590											1302.93	182.965
960	25580			1207.18	279.51	73.3333	73.3333					278.8	120	120	120	120	120	120			964.18	522.51	1186	1186										1092.18	394.51	680	680											1303.03	182.865
959	24800			1207.28	279.41	86.6667	86.6667					278.7	70	70	70	70	70	70			964.28	522.41	1244	1244										1092.28	394.41	610	610											1303.13	182.765
958	25280			1207.38	279.31	93.3333	93.3333					278.6	70	70	70	70	70	70			964.38	522.31	1232	1232										1092.38	394.31	535	535											1303.23	182.665
957	25290			1207.48	279.21	93.3333	93.3333					278.5	90	90	90	90	90	90			964.48	522.21	1246	1246										1092.48	394.21	595	595											1303.33	182.565
956	25470			1207.58	279.11	110	110					278.4	90	90	90	90	90	90			964.58	522.11	1212	1212										1092.58	394.11	635	635											1303.43	182.465
955	25270			1207.68	279.01	80	80					278.3	140	140	140	140	140	140			964.68	522.01	1226	1226										1092.68	394.01	640	640											1303.53	182.365
954	25370			1207.78	278.91	76.6667	76.6667					278.2	120	120	120	120	120	120			964.78	521.91	1314	1314										1092.78	393.91	700	700											1303.63	182.265
953	25540			1207.88	278.81	110	110					278.1	110	110	110	110	110	110			964.88	521.81	1226	1226										1092.88	393.81	590	590											1303.73	182.165
952	25650			1207.98	278.71	103.333	103.333					278	120	120	120	120	120	120			964.98	521.71	1190	1190										1092.98	393.71	640	640											1303.83	182.065
951	25570			1208.08	278.61	86.6667	86.6667					277.9	60	60	60	60	60	60			965.08	521.61	1312	1312										1093.08	393.61	630	630											1303.93	181.965
950	25810			1208.18	278.51	90	90					277.8	120	120	120	120	120	120			965.18	521.51	1294	1294										1093.18	393.51	635	635											1304.03	181.865
949	25630			1208.28	278.41	113.333	113.333					277.7	90	90	90	90	90	90			965.28	521.41	1194	1194										1093.28	393.41	640	640											1304.13	181.765
948	24940			1208.38	278.31	73.3333	73.3333					277.6	120	120	120	120	120	120			965.38	521.31	1152	1152										1093.38	393.31	600	600											1304.23	181.665
947	24860			1208.48	278.21	80	80					277.5	90	90	90	90	90	90			965.48	521.21	1194	1194										1093.48	393.21	545	545											1304.33	181.565
946	25080			1208.58	278.11	80	80					277.4	110	110	110	110	110	110			965.58	521.11	1144	1144										1093.58	393.11	565	565											1304.43	181.465
945	24680			1208.68	278.01	83.3333	83.3333					277.3	40	40	40	40	40	40			965.68	521.01	1220	1220										1093.68	393.01	635	635											1304.53	181.365
944	24680			1208.78	277.91	73.3333	73.3333					277.2	130	130	130	130	130	130																1093.78	392.91	585	585											1304.63	181.265
943	24360			1208.88	277.81	93.3333	93.3333					277.1	60	60	60	60	60	60																1093.88	392.81	620	620											1304.73	181.165
942	25480			1208.98	277.71	110	110					277	100	100	100	100	100	100																1093.98	392.71	615	615											1304.83	181.065
941	25790			1209.08	277.61	103.333	103.333					276.9	70	70	70	70	70	70																1094.08	392.61	690	690											1304.93	180.965
940	25570			1209.18	277.51	63.3333	63.3333					276.8	70	70	70	70	70	70																1094.18	392.51	675	675											1305.03	180.865
939	25400			1209.28	277.41	103.333	103.333					276.7	70	70	70	70	70	70																1094.28	392.41	650	650											1305.13	180.765
938	25880			1209.38	277.31	110	110					276.6	100	100	100	100	100	100																1094.38	392.31	610	610											1305.23	180.665
937	25260			1209.48	277.21	120	120					276.5	80	80	80	80	80	80																1094.48	392.21	700	700											1305.33	180.565
936	25410			1209.58	277.11	83.3333	83.3333					276.4	80	80	80	80	80	80																1094.58	392.11	585	585											1305.43	180.465
935	25560			1209.68	277.01	96.6667	96.6667					276.3	60	60	60	60	60	60																1094.68	392.01	615	615											1305.53	180.365
934	25700			1209.78	276.91	63.3333	63.3333					276.2	110	110	110	110	110	110																1094.78	391.91	630	630											1305.63	180.265
933	24740			1209.88	276.81	93.3333	93.3333					276.1	70	70	70	70	70	70																1094.88	391.81	595	595											1305.73	180.165
932	25180			1209.98	276.71	103.333	103.333					276	120	120	120	120	120	120																1094.98	391.71	610	610											1305.83	180.065
931	25270			1210.08	276.61	120	120					275.9	30	30	30	30	30	30																1095.08	391.61	785	785											1305.93	179.965
930	25260			1210.18	276.51	76.6667	76.6667					275.8	100	100	100	100	100	100																1095.18	391.51	660	660											1306.03	179.865
929	24580			1210.28	276.41	90	90					275.7	60	60	60	60	60	60																1095.28	391.41	665	665											1306.13	179.765
928	25340			1210.38	276.31	70	70					275.6	70	70	70	70	70	70																1095.38	391.31	615	615											1306.23	179.665
927	25380			1210.48	276.21	90	90					275.5	130	130	130	130	130	130																1095.48	391.21	650	650											1306.33	179.565
926	25080			1210.58	276.11	126.667	126.667					275.4	80	80	80	80	80	80																1095.58	391.11	640	640											1306.43	179.465
925	25560			1210.68	276.01	86.6667	86.6667					275.3	90	90	90	90	90	90																1095.68	391.01	580	580											1306.53	179.365
924	25620			1210.78	275.91	93.3333	93.3333					275.2	70	70	70	70	70	70																1095.78	390.91	585	585											1306.63	179.265
923	26050			1210.88	275.81	86.6667	86.6667					275.1	60	60	60	60	60	60																1095.88	390.81	615	615											1306.73	179.165
922	26080			1210.98	275.71	123.333	123.333					275	70	70	70	70	70	70																1095.98	390.71	575	575											1306.83	179.065
921	25720			1211.08	275.61	113.333	113.333					274.9	120	120	120	120	120	120																1096.08	390.61	575	575											1306.93	178.965
920	25060			1211.18	275.51	70	70					274.8	50	50	50	50	50	50																1096.18	390.51	550	550											1307.03	178.865
919	25900			1211.28	275.41	90	90					274.7	70	70	70	70	70	70																1096.28	390.41	645	645											1307.13	178.765
918	25690			1211.38	275.31	83.3333	83.3333					274.6	60	60	60	60	60	60																1096.38	390.31	765	765											1307.23	178.665
917	25220			1211.48	275.21	73.3333	73.3333					274.5	80	80	80	80	80	80																1096.48	390.21	675	675											1307.33	178.565
916	25610			1211.58	275.11	106.667	106.667					274.4	50	50	50	50	50	50																1096.58	390.11	680	680											1307.43	178.465
915	25890			1211.68	275.01	113.333	113.333					274.3	70	70	70	70	70	70																1096.68	390.01	625	625											1307.53	178.365
914	26200			1211.78	274.91	70	70					274.2	30	30	30	30	30	30																1096.78	389.91	550	550											1307.63	178.265
913	25970			1211.88	274.81	86.6667	86.6667					274.1	70	70	70	70	70	70																1096.88	389.81	560	560											1307.73	178.165
912	25550			1211.98	274.71	66.6667	66.6667					274	100	100	100	100	100	100																1096.98	389.71	555	555											1307.83	178.065
911	25670			1212.08	274.61	83.3333	83.3333					273.9	70	70	70	70	70	70																1097.08	389.61	645	645											1307.93	177.965
910	25480			1212.18	274.51	86.6667	86.6667					273.8	60	60	60	60	60	60																1097.18	389.51	570	570											1308.03	177.865
909	26110			1212.28	274.41	116.667	116.667					273.7	100	100	100	100	100	100																1097.28	389.41	580	580											1308.13	177.765
908	26100			1212.38	274.31	66.6667	66.6667					273.6	120	120	120	120	120	120																1097.38	389.31	645	645											1308.23	177.665
907	26270			1212.48	274.21	70	70					273.5	60	60	60	60	60	60																1097.48	389.21	710	710											1308.33	177.565
906	26660			1212.58	274.11	93.3333	93.3333					273.4	100	100	100	100	100	100																1097.58	389.11	620	620											1308.43	177.465
905	26540			1212.68	274.01	96.6667	96.6667					273.3	140	140	140	140	140	140																1097.68	389.01	690	690											1308.53	177.365
904	26680			1212.78	273.91	90	90					273.2	110	110	110	110	110	110																1097.78	388.91	635	635											1308.63	177.265
903	26240			1212.88	273.81	60	60					273.1	60	60	60	60	60	60																1097.88	388.81	610	610											1308.73	177.165
902	26080			1212.98	273.71	63.3333	63.3333					273	90	90	90	90	90	90																1097.98	388.71	735	735											1308.83	177.065
901	26540			1213.08	273.61	100	100					272.9	70	70	70	70	70	70																1098.08	388.61	600	600											1308.93	176.965
900	27300			1213.18	273.51	103.333	103.333					272.8	70	70	70	70	70	70																1098.18	388.51	630	630											1309.03	176.865
899	26280			1213.28	273.41	106.667	106.667					272.7	50	50	50	50	50	50																1098.28	388.41	555	555											1309.13	176.765
898	26490			1213.38	273.31	50	50					272.6	50	50	50	50	50	50																1098.38	388.31	645	645											1309.23	176.665
897	27290			1213.48	273.21	80	80					272.5	40	40	40	40	40	40																1098.48	388.21	615	615											1309.33	176.565
896	26350			1213.58	273.11	90	90					272.4	60	60	60	60	60	60																1098.58	388.11	660	660											1309.43	176.465
895	26250			1213.68	273.01	73.3333	73.3333					272.3	110	110	110	110	110	110																1098.68	388.01	620	620											1309.53	176.365
894	26680			1213.78	272.91	90	90					272.2	70	70	70	70	70	70																1098.78	387.91	660	660											1309.63	176.265
893	26730			1213.88	272.81	86.6667	86.6667					272.1	80	80	80	80	80	80																1098.88	387.81	570	570											1309.73	176.165
892	25890			1213.98	272.71	86.6667	86.6667					272	80	80	80	80	80	80																1098.98	387.71	680	680											1309.83	176.065
891	26370			1214.08	272.61	93.3333	93.3333					271.9	40	40	40	40	40	40																1099.08	387.61	680	680											1309.93	175.965
890	26480			1214.18	272.51	86.6667	86.6667					271.8	70	70	70	70	70	70																1099.18	387.51	615	615											1310.03	175.865
889	27410			1214.28	272.41	83.3333	83.3333					271.7	100	100	100	100	100	100																1099.28	387.41	630	630											1310.13	175.765
888	26840			1214.38	272.31	136.667	136.667					271.6	110	110	110	110	110	110																1099.38	387.31	615	615											1310.23	175.665
887	26650			1214.48	272.21	100	100					271.5	70	70	70	70	70	70																1099.48	387.21	660	660											1310.33	175.565
886	26220			1214.58	272.11	90	90					271.4	70	70	70	70	70	70																1099.58	387.11	570	570											1310.43	175.465
885	26370			1214.68	272.01	73.3333	73.3333					271.3	50	50	50	50	50	50																1099.68	387.01	545	545											1310.53	175.365
884	25780			1214.78	271.91	90	90					271.2	50	50	50	50	50	50																1099.78	386.91	705	705											1310.63	175.265
883	26290			1214.88	271.81	93.3333	93.3333					271.1	100	100	100	100	100	100																1099.88	386.81	565	565											1310.73	175.165
882	26360			1214.98	271.71	96.6667	96.6667					271	60	60	60	60	60	60																1099.98	386.71	695	695											1310.83	175.065
881	27160			1215.08	271.61	70	70					270.9	60	60	60	60	60	60																1100.08	386.61	625	625											1310.93	174.965
880	27240			1215.18	271.51	83.3333	83.3333					270.8	120	120	120	120	120	120																1100.18	386.51	510	510											1311.03	174.865
879	26760			1215.28	271.41	100	100																											1100.28	386.41	615	615											1311.13	174.765
878	26940			1215.38	271.31	80	80																											1100.38	386.31	570	570											1311.23	174.665
877	27180			1215.48	271.21	76.6667	76.6667																											1100.48	386.21	635	635											1311.33	174.565
876	27140			1215.58	271.11	80	80																											1100.58	386.11	610	610											1311.43	174.465
875	26480			1215.68	271.01	110	110																											1100.68	386.01	485	485											1311.53	174.365
874	26850																																	1100.78	385.91	650	650											1311.63	174.265
873	27270																																	1100.88	385.81	555	555											1311.73	174.165
872	26910																																	1100.98	385.71	580	580											1311.83	174.065
871	26640																																	1101.08	385.61	580	580											1311.93	173.965
870	26780																																	1101.18	385.51	580	580											1312.03	173.865
869	27310																																	1101.28	385.41	700	700											1312.13	173.765
868	27590																																	1101.38	385.31	710	710											1312.23	173.665
867	27350																																	1101.48	385.21	630	630											1312.33	173.565
866	27550																																	1101.58	385.11	635	635											1312.43	173.465
865	27750																																	1101.68	385.01	625	625											1312.53	173.365
864	27380																																	1101.78	384.91	600	600											1312.63	173.265
863	27380																																	1101.88	384.81	740	740											1312.73	173.165
862	26560																																	1101.98	384.71	595	595											1312.83	173.065
861	27490																																	1102.08	384.61	630	630											1312.93	172.965
860	27710																																	1102.18	384.51	650	650											1313.03	172.865
859	27100																																	1102.28	384.41	625	625											1313.13	172.765
858	27750																																	1102.38	384.31	570	570											1313.23	172.665
857	26780																																	1102.48	384.21	620	620											1313.33	172.565
856	27510																																	1102.58	384.11	540	540											1313.43	172.465
855	26870																																	1102.68	384.01	625	625											1313.53	172.365
854	27450																																	1102.78	383.91	585	585											1313.63	172.265
853	27830																																	1102.88	383.81	545	545											1313.73	172.165
852	26930																																	1102.98	383.71	545	545											1313.83	172.065
851	26960																																	1103.08	383.61	545	545											1313.93	171.965
850	27690																																	1103.18	383.51	675	675											1314.03	171.865
849	27290																																	1103.28	383.41	545	545											1314.13	172.562
848	26640																																	1103.38	383.31	645	645
847	27250																																	1103.48	383.21	560	560
846	27490																																	1103.58	383.11	695	695
845	28380																																	1103.68	383.01	615	615
844	27980
843	27290
842	27660
841	28160
840	27870
839	27900
838	27900
837	27140
836	27260
835	28280
834	28680
833	28070
832	28550
831	28290
830	27640
829	27240
828	27930
827	27690
826	28100
825	27440
824	27600
823	27730
822	28050
821	28470
820	27550
819	27640
818	28200
817	27790
816	27740
815	27850
814	28680
813	27700
812	28460
811	28180
810	28430
809	28140
808	28360
807	27760
806	28060
805	28750
804	29040
803	28350
802	28680
801	29200
800	28700
799	28810
798	28090
797	28080
796	28480
795	29290
794	29240
793	28600
792	28420
791	28820
790	28310
789	29370
788	29070
787	29190
786	29460
785	28760
784	28900
783	29530
782	29780
781	29660
780	29580
779	29390
778	29160
777	29360
776	29030
775	28790
774	29290
773	29620
772	29060
771	29670
770	28960
769	28840
768	30030
767	29500
766	29790
765	29910
764	29540
763	30120
762	29020
761	29800
760	29460
759	29220
758	30190
757	30060
756	30220
755	29040
754	29500
753	30100
752	29270
751	29490
750	29800
749	29230
748	29390
747	30160
746	29950
745	30190
744	29840
743	29240
742	30060
741	30520
740	30320
739	30490
738	29730
737	29170
736	30470
735	30010
734	29980
733	29510
732	30210
731	31500
730	30710
729	31150
728	30530
727	30620
726	30630
725	30100
724	30200
723	30870
722	29700
721	30410
720	30090
719	30700
718	30430
717	30140
716	30560
715	30280
714	30650
713	31320
712	30770
711	30420
710	30860
709	30530
708	30940
707	30670
706	30220
705	31460
704	31040
703	31660
702	30960
701	31490
700	30890
699	31090
698	31330
697	30140
696	30950
695	30950
694	31110
693	32060
692	32240
691	30860
690	32180
689	32730
688	31910
687	32570
686	32370
685	31350
684	31730
683	32090
682	31530
681	32280
680	31380
679	31650
678	31740
677	32150
676	32640
675	32640
674	31530
673	31950
672	31410
671	31900
670	32890
669	32000
668	32020
667	31890
666	31600
665	31740
664	31870
663	32070
662	32930
661	32780
660	31620
659	32200
658	32220
657	31960
656	32360
655	32820
654	31890
653	32510
652	32360
651	31560
650	32660
649	32840
648	32210
647	32740
646	33040
645	32520
644	31900
643	32870
642	32160
641	33170
640	33340
639	33290
638	32390
637	32620
636	32790
635	32960
634	32730
633	33480
632	33480
631	33180
630	32930
629	34070
628	33930
627	33440
626	33330
625	33390
624	32250
623	33110
622	33790
621	33730
620	34020
619	33050
618	34490
617	33480
616	33410
615	33620
614	33950
613	32830
612	33310
611	33870
610	32960
609	32720
608	33030
607	33940
606	34150
605	34310
604	34800
603	34770
602	33960
601	34240
600	34620
599	33560
598	33970
597	35240
596	34910
595	34200
594	34430
593	34260
592	34560
591	34300
590	34330
589	34550
588	35580
587	35480
586	35180
585	34900
584	33990
583	34190
582	34720
581	34480
580	34400
579	36280
578	34830
577	34500
576	34990
575	35270
574	35240
573	35270
572	36010
571	35350
570	35440
569	35030
568	35960
567	36370
566	35430
565	35430
564	35540
563	35020
562	35230
561	35190
560	36100
559	36430
558	35890
557	36360
556	36390
555	37020
554	36280
553	36080
552	36670
551	36220
550	37270
549	36580
548	36030
547	35330
546	35500
545	35490
544	34920
543	35030
542	34210
541	33460
540	32540
539	32930
538	32820
537	32890
536	32130
535	32820
534	33100
533	32670
532	38170
531	52040
530	70770
529	77080
528	59550
527	40670
526	32760
525	31140
524	30280
523	30430
522	30890
521	30480
520	30650
519	30860
518	30730
517	30380
516	30640
515	30340
514	30580
513	30580
512	31300
511	31130
510	30900
509	30220
508	30720
507	31250
506	30980
505	31100
504	30820
503	31350
502	31420
501	30830
500	31030
499	31010
498	30890
497	30860
496	31410
495	31190
494	31430
493	31430
492	30970
491	31080
490	32130
489	30560
488	30360
487	31880
486	31290
485	31090
484	31190
483	31540
482	30860
481	31510
480	31230
479	31300
478	31800
477	31560
476	31450
475	31320
474	31520
473	31140
472	31630
471	31680
470	31250
469	31970
468	31700
467	31540
466	32420
465	31720
464	32100
463	31970
462	30980
461	31720
460	32130
459	32350
458	32040
457	32270
456	32740
455	31820
454	31660
453	32330
452	31470
451	31250
450	30980
449	31780
448	31480
447	31880
446	31150
445	31020
444	31090
443	31260
442	32140
441	32310
440	32000
439	32070
438	31500
437	32290
436	32470
435	32010
434	32020
433	31610
432	32610
431	31630
430	31750
429	31420
428	31440
427	31790
426	32570
425	32690
424	32640
423	33380
422	33110
421	32460
420	30810
419	30720
418	30270
417	29650
416	28370
415	27520
414	27410
413	27520
412	26410
411	26200
410	25510
409	24930
408	24660
407	24060
406	23570
405	24350
404	24850
403	25930
402	26670
401	27730
400	29270
399	39870
398	56030
397	81340
396	99820
395	64740
394	25900
393	15990
392	14770
391	14760
390	14340
389	14400
388	14280
387	13890
386	14380
385	14350
384	13530
383	14270
382	14400
381	13960
380	14290
379	13920
378	13830
377	14640
376	13870
375	14220
374	14380
373	14780
372	14590
371	14270
370	14400
369	14320
368	14870
367	14410
366	14170
365	14570
364	14220
363	14350
362	14590
361	14550
360	14410
359	13930
358	14400
357	14760
356	14540
355	14670
354	14290
353	14410
352	14440
351	14510
350	14770
349	14800
348	14400
347	15130
346	14760
345	14730
344	14610
343	14770
342	14580
341	14560
340	14470
339	14290
338	14440
337	14820
336	14900
335	14560
334	14290
333	14760
332	14810
331	14920
330	15110
329	15250
328	15530
327	15010
326	15350
325	15180
324	14790
323	15090
322	15590
321	15560
320	15680
319	15130
318	15280
317	15980
316	15790
315	15680
314	15860
313	16100
312	16150
311	15910
310	15960
309	15700
308	15440
307	15530
306	15090
305	14260
304	14130
303	13570
302	13270
301	13270
300	12580
299	12260
298	11700
297	11670
296	10880
295	9770
294	9310
293	8750
292	9360
291	9600
290	8650
289	8650
288	10140
287	22120
286	48160
285	51740
284	33200
283	35220
282	50650
281	37500
280	11890
279	3550
278	2530
277	1970
276	2000
275	1960
274	1810
273	1780
272	1540
271	1790
270	1880
269	1960
268	1890
267	1750
266	1780
265	1810
264	1650
263	1800
262	1810
261	1950
260	1600
259	1740
258	1940
257	1790
256	1800
255	1980
254	1840
253	1780
252	1900
251	1950
250	1660
249	1680
248	1650
247	1770
246	1930
245	1720
244	1740
243	1750
242	1770
241	1650
240	1840
239	1740
238	1750
237	1950
236	2040
235	1630
234	1930
233	1880
232	2140
231	2540
230	2750
229	2910
228	2510
227	2030
226	2040
225	1850
224	1850
223	1800
222	1740
221	1640
220	1730
219	1760
218	1710
217	1850
216	1740
215	1880
214	1740
213	1830
212	1780
211	1640
210	1750
209	1590
208	1650
207	1840
206	1920
205	1810
204	1770
203	1800
202	1540
201	1920
200	1600
199	1650
198	1610
197	1680
196	1970
195	1840
194	1740
193	1850
192	4650
191	7760
190	7160
189	5690
188	3660
187	1750
186	1580
185	1980
184	1900
183	1880
182	1890
181	1900
180	1770
179	1740
178	1980
177	1710
176	1540
175	1520
174	1470
173	1640
172	1780
171	1910
170	1590
169	1740
168	2360
167	3290
166	4020
165	3350
164	2200
163	1820
162	1870
161	1590
160	1590
159	1520
158	1630
157	1630
156	1590
155	1460
154	1660
153	1650
152	2000
151	2250
150	2360
149	2120
148	1920
147	1570
146	1460
145	1520
144	1640
143	1590
142	1600
141	1690
140	1720
139	1540
138	1380
137	1380
136	1650
135	1520
134	1530
133	1460
132	1620
131	1550
130	1630
129	1610
128	1460
127	1620
126	1430
125	1650
124	1670
123	1820
122	1760
121	1600
120	1640
119	1780
118	1690
117	1830
116	1620
115	1490
114	1570
113	1610
112	1480
111	1590
110	1670
109	1690
108	1550
107	1490
106	1490
105	1610
104	1550
103	1490
102	1560
101	1680
100	1770
99	2220
98	2070
97	1780
96	1620
95	1370
94	1580
93	1560
92	1530
91	1500
90	1410
89	1670
88	1570
87	1570
86	1630
85	1510
84	1620
83	1630
82	1490
81	1590
80	1710
79	1970
78	1550
77	1520
76	1490
75	1740
74	1710
73	1540
72	1600
71	1800
70	1490
69	1770
68	1650
67	1440
66	1420
65	1660
64	1790
63	1800
62	1540
61	1780
60	1500
59	1640
58	1740
57	1600
56	1720
55	1640
54	1640
53	1810
52	1730
51	1740
50	1760
49	1900
48	1700
47	1800
46	1830
45	1740
44	1710
43	1810
42	1700
41	1620
40	1630
39	1350
38	1590
37	1540
36	1470
35	1500
34	1490
33	1480
32	1610
31	1400
30	1370
29	1450
28	1730
27	1860
26	2260
25	2210
24	2710
23	2780
22	3000
21	2710
20	2660
19	2470
18	1890
17	1910
16	1650
15	1390
14	1540
13	1580
12	1580
11	1440
10	1240
9	1130
8	980
7	880
6	840
5	890
4	1000
3	1060
2	990
1	650
0	380
-1	190
-2	60
-3	10
-4	20
-5	0
[truncated: 4 more columns]

## Sheet: B-C3N4-12 MPa

																																																	1200
																																																	1199
																																																	1198
D:\工作\数据\g-C3N4\XPS\H3BO3\dln-12.vms					C1s	B.E.(eV)	Raw Intensity	Peak Sum	Background	Peak 1	Peak 2	Peak 3	difference			D:\工作\数据\g-C3N4\XPS\H3BO3\dln-12.vms					N1s		B.E.(eV)	Raw Intensity	Peak Sum	Background	Peak 1	Peak 2	Peak 3	difference			D:\工作\数据\g-C3N4\XPS\H3BO3\dln-12.vms					O1s		B.E.(eV)	Raw Intensity	Peak Sum	Background	Peak 1	Peak 2	Peak 3	difference		1197
C 1s						292.065	130	141.612	129	129	129	141.612	-11.6121			N 1s							404.966	639.851	634.851	634.851	634.851	634.851	634.851	4.99963			O 1s							538.066	618	631.298	618	620.876	619.356	627.066	-13.2982		1196
	Characteristic Energy eV	1486.69	Acquisition Time s	0.3		291.966	136.667	141.295	128	128	128	141.295	-4.62801				Characteristic Energy eV	1486.69	Acquisition Time s	0.298507			404.865	572.851	629.862	629.862	629.862	629.862	629.862	-57.0114				Characteristic Energy eV	1486.69	Acquisition Time s	0.5			537.966	656	631.927	618	620.962	619.404	627.561	24.0736		1195
KE_C 1s	BE_C 1s	CPS_C 1s	Background_C 1s			291.865	163.333	141.053	127.004	127.004	127.004	141.053	22.2799			KE_N 1s	BE_N 1s	CPS_N 1s	Background_N 1s				404.765	596.301	624.741	624.74	624.74	624.74	624.741	-28.4403			KE_O 1s	BE_O 1s	CPS_O 1s	Background_O 1s				537.866	612	632.596	617.982	621.034	619.436	628.09	-20.5965		1194
1183.42	303.265	210	210			291.765	180	140.879	126.019	126.019	126.019	140.879	39.1208			1068.42	418.265	646.551	646.551				404.666	656.601	619.682	619.679	619.679	619.679	619.682	36.919			940.625	546.066	734	734				537.766	644	633.359	617.984	621.131	619.492	628.705	10.6406		1193
1183.52	303.166	216.667	216.667			291.666	130	140.775	125.042	125.042	125.042	140.775	-10.7754			1068.52	418.166	562.801	562.801				404.565	683.401	614.764	614.758	614.758	614.758	614.764	68.6373			940.725	545.966	742	742				537.666	654	634.191	617.972	621.217	619.536	629.382	19.809		1192
1183.62	303.065	220	220			291.565	153.333	140.749	124.044	124.044	124.044	140.749	12.5841			1068.62	418.065	589.601	589.601				404.466	606.351	609.915	609.905	609.905	609.905	609.915	-3.56445			940.825	545.866	670	670				537.566	706	635.119	617.954	621.303	619.578	630.147	70.8807		1191
1183.72	302.966	186.667	186.667			291.466	140	140.802	123.056	123.056	123.056	140.802	-0.802277			1068.72	417.966	525.951	525.951				404.365	576.201	604.918	604.897	604.897	604.897	604.918	-28.7165			940.924	545.766	712	712				537.466	654	636.143	617.912	621.368	619.598	630.999	17.8572		1190
1183.82	302.865	180	180			291.365	163.333	140.974	122.064	122.064	122.064	140.974	22.3591			1068.82	417.865	619.751	619.751				404.265	589.601	599.873	599.836	599.836	599.836	599.873	-10.2722			941.024	545.666	660	660				537.366	668	637.336	617.894	621.464	619.648	632.012	30.6637		1189
1183.92	302.765	196.667	196.667			291.265	160	141.259	121.081	121.081	121.081	141.259	18.7411			1068.92	417.765	653.251	653.251				404.166	603.001	594.881	594.814	594.814	594.814	594.881	8.11963			941.125	545.566	744	744				537.266	616	638.697	617.87	621.559	619.694	633.183	-22.6974		1188
1184.02	302.666	230	230			291.166	190	141.66	120.097	120.097	120.097	141.66	48.3399			1069.02	417.666	502.501	502.501				404.065	603.001	589.952	589.831	589.831	589.831	589.952	13.0491			941.225	545.466	706	706				537.166	702	640.29	617.871	621.686	619.77	634.575	61.7103		1187
1184.12	302.565	213.333	213.333			291.065	123.333	142.254	119.127	119.127	119.127	142.254	-18.9214			1069.12	417.565	613.051	613.051				403.966	582.901	585.069	584.86	584.86	584.86	585.069	-2.1676			941.325	545.366	690	690				537.066	674	642.087	617.83	621.777	619.809	636.161	31.9126		1186
1184.22	302.466	140	140			290.966	213.333	142.966	118.128	118.128	118.128	142.966	70.3669			1069.22	417.466	576.201	576.201				403.865	659.951	580.216	579.855	579.855	579.855	580.216	79.7352			941.424	545.266	686	686				536.966	682	644.188	617.802	621.888	619.867	638.038	37.8118		1185
1184.32	302.365	216.667	216.667			290.865	160	143.966	117.168	117.168	117.168	143.966	16.0335			1069.32	417.365	549.401	549.401				403.765	569.501	575.633	575.027	575.027	575.027	575.633	-6.13226			941.524	545.166	678	678				536.866	690	646.626	617.771	622.003	619.926	640.24	43.374		1184
1184.42	302.265	183.333	183.333			290.765	176.667	145.192	116.186	116.186	116.186	145.192	31.4751			1069.42	417.265	566.151	566.151				403.666	569.501	571.013	570.015	570.015	570.015	571.013	-1.51233			941.625	545.066	616	616				536.766	668	649.459	617.736	622.122	619.987	642.822	18.5414		1183
1184.52	302.166	210	210			290.666	206.667	146.745	115.212	115.212	115.212	146.745	59.9223			1069.52	417.166	582.901	582.901				403.565	609.701	566.644	565.014	565.014	565.014	566.644	43.0574			941.725	544.966	670	670				536.666	680	652.758	617.712	622.26	620.066	645.855	27.2423		1182
1184.62	302.065	183.333	183.333			290.565	220	148.838	114.25	114.25	114.25	148.838	71.1624			1069.62	417.065	636.501	636.501				403.466	536.001	562.698	560.109	560.109	560.109	562.698	-26.697			941.825	544.866	710	710				536.566	670	656.576	617.682	622.402	620.145	649.392	13.4241		1181
1184.72	301.966	160	160			290.466	230	151.545	113.295	113.295	113.295	151.545	78.4549			1069.72	416.966	599.651	599.651				403.365	576.201	559.134	555.058	555.058	555.058	559.134	17.0671			941.924	544.766	688	688				536.466	688	660.987	617.656	622.558	620.238	653.503	27.0134		1180
1184.82	301.865	196.667	196.667			290.365	266.667	155.345	112.344	112.344	112.344	155.345	111.322			1069.82	416.865	566.151	566.151				403.265	525.951	556.377	550.103	550.103	550.103	556.377	-30.4263			942.024	544.666	640	640				536.366	722	666.046	617.622	622.716	620.33	658.244	55.9535		1179
1184.92	301.765	186.667	186.667			290.265	253.333	160.637	111.409	111.409	111.409	160.637	92.6957			1069.92	416.765	512.551	512.551				403.166	552.751	554.502	545.051	545.051	545.051	554.502	-1.75098			942.125	544.566	678	678				536.266	742	671.818	617.571	622.869	620.415	663.677	70.1817		1178
1185.02	301.666	190	190			290.166	233.333	168.141	110.468	110.468	110.468	168.141	65.192			1070.02	416.666	546.051	546.051				403.065	495.801	554.161	540.068	540.068	540.068	554.161	-58.3599			942.225	544.466	728	728				536.166	736	678.364	617.511	623.025	620.501	669.861	57.6357		1177
1185.12	301.565	206.667	206.667			290.065	253.333	179.32	109.52	109.52	109.52	179.32	74.0128			1070.12	416.565	596.301	596.301				402.966	536.001	555.459	534.973	534.973	534.973	555.459	-19.4578			942.325	544.366	670	670				536.066	746	685.76	617.453	623.197	620.601	676.869	60.2397		1176
1185.22	301.466	223.333	223.333			289.966	296.667	195.362	108.58	108.58	108.58	195.362	101.305			1070.22	416.466	582.901	582.901				402.865	562.801	559.443	529.975	529.975	529.975	559.443	3.35834			942.424	544.266	620	620				535.966	698	694.034	617.391	623.378	620.708	684.729	3.96606		1175
1185.32	301.365	190	190			289.865	373.333	219.257	107.659	107.659	107.659	219.257	154.076			1070.32	416.365	589.601	589.601				402.765	633.151	566.522	525.045	525.045	525.045	566.522	66.6293			942.524	544.166	654	654				535.866	746	703.248	617.352	623.599	620.854	693.498	42.7523		1174
1185.42	301.265	193.333	193.333			289.765	386.667	253.296	106.771	106.771	106.771	253.296	133.371			1070.42	416.265	599.651	599.651				402.666	562.801	577.449	520.276	520.276	520.276	577.449	-14.6485			942.625	544.066	700	700				535.766	748	713.374	617.289	623.813	620.992	703.146	34.6263		1173
1185.52	301.166	180	180			289.666	370	300.623	105.889	105.889	105.889	300.623	69.3767			1070.52	416.166	606.351	606.351				402.565	576.201	593.257	515.367	515.367	515.367	593.257	-17.0564			942.725	543.966	706	706				535.666	796	724.412	617.226	624.045	621.148	713.67	71.5876		1172
1185.62	301.065	176.667	176.667			289.565	393.333	366.788	105	105	105	366.788	26.5445			1070.62	416.065	502.501	502.501				402.466	579.551	614.116	510.497	510.497	510.497	614.116	-34.5649			942.825	543.866	686	686				535.566	710	736.321	617.139	624.274	621.303	725.021	-26.3211		1171
1185.72	300.966	230	230			289.466	496.667	453.065	104.121	104.121	104.121	453.065	43.6019			1070.72	415.966	489.101	489.101				402.365	623.101	641.809	505.645	505.645	505.645	641.809	-18.7078			942.924	543.766	660	660				535.466	806	749.088	617.094	624.567	621.526	737.182	56.9121		1170
1185.82	300.865	206.667	206.667			289.365	590	566.457	103.286	103.286	103.287	566.456	23.5434			1070.82	415.865	472.351	472.351				402.265	670.001	676.146	500.896	500.896	500.896	676.145	-6.14459			943.024	543.666	672	672				535.366	784	762.539	617.002	624.838	621.736	749.969	21.4609		1169
1185.92	300.765	166.667	166.667			289.265	646.667	706.014	102.491	102.491	102.492	706.013	-59.3466			1070.92	415.765	586.251	586.251				402.166	673.351	717.34	496.257	496.257	496.258	717.339	-43.989			943.125	543.566	638	638				535.266	820	776.615	616.921	625.147	621.999	763.311	43.3851		1168
1186.02	300.666	200	200			289.166	853.333	871.111	101.719	101.719	101.722	871.109	-17.7781			1071.02	415.666	529.301	529.301				402.065	820.751	766.8	491.636	491.636	491.638	766.798	53.9507			943.225	543.466	604	604				535.166	780	791.109	616.822	625.467	622.302	776.985	-11.109		1167
1186.12	300.565	213.333	213.333			289.065	986.667	1064.31	101.035	101.035	101.041	1064.3	-77.6404			1071.12	415.565	546.051	546.051				401.966	917.901	822.359	487.339	487.339	487.346	822.351	95.5425			943.325	543.366	694	694				535.066	786	805.879	616.743	625.839	622.702	790.823	-19.879		1166
1186.22	300.466	196.667	196.667			288.966	1193.33	1271.98	100.407	100.407	100.419	1271.97	-78.6484			1071.22	415.466	462.301	462.301				401.865	897.801	885.456	483.259	483.259	483.278	885.437	12.3447			943.424	543.266	640	640				534.966	786	820.651	616.661	626.244	623.209	804.52	-34.6512		1165
1186.32	300.365	220	220			288.865	1286.67	1492.71	99.867	99.867	99.8918	1492.68	-206.038			1071.32	415.365	515.901	515.901				401.765	944.701	952.508	479.145	479.145	479.194	952.459	-7.80682			943.524	543.166	658	658				534.866	772	835.171	616.578	626.688	623.869	817.771	-63.1713		1164
1186.42	300.265	203.333	203.333			288.765	1506.67	1706.56	99.3659	99.3659	99.4167	1706.51	-199.887			1071.42	415.265	529.301	529.301				401.666	1038.5	1021.71	475.14	475.14	475.258	1021.59	16.7922			943.625	543.066	680	680				534.766	840	849.162	616.503	627.184	624.754	830.23	-9.16193		1163
1186.52	300.166	253.333	253.333			288.666	1886.67	1897.89	98.9575	98.9575	99.058	1897.79	-11.2234			1071.52	415.166	582.901	582.901				401.565	1185.9	1092.96	471.344	471.344	471.621	1092.69	92.9364			943.725	542.966	648	648				534.666	826	862.262	616.394	627.695	625.912	841.444	-36.2623		1162
1186.62	300.065	196.667	196.667			288.565	2010	2053.91	98.7089	98.7089	98.9048	2053.71	-43.9075			1071.62	415.065	559.451	559.451				401.466	1165.8	1160.83	467.871	467.871	468.489	1160.21	4.97095			943.825	542.866	642	642				534.566	838	874.237	616.293	628.268	627.505	851.049	-36.2374		1161
1186.72	299.966	233.333	233.333			288.466	2226.67	2151.39	98.5124	98.5124	98.8783	2151.02	75.283			1071.72	414.966	469.001	469.001				401.365	1226.1	1225	464.362	464.362	465.706	1223.66	1.09827			943.924	542.766	718	718				534.466	898	884.819	616.185	628.896	629.679	858.613	13.1812		1160
1186.82	299.865	173.333	173.333			288.365	2376.67	2181.48	98.4069	98.4069	99.0794	2180.81	195.189			1071.82	414.865	502.501	502.501				401.265	1239.5	1280.88	460.99	460.99	463.777	1278.1	-41.3844			944.024	542.666	770	770				534.366	910	893.844	616.048	629.564	632.617	863.759	16.1561		1159
1186.92	299.765	160	160			288.265	2273.33	2138.22	98.3645	98.3645	99.5575	2137.03	135.112			1071.92	414.765	542.701	542.701				401.166	1276.35	1326.52	457.654	457.654	463.175	1321	-50.1704			944.125	542.566	720	720				534.266	988	901.335	615.905	630.304	636.599	866.243	86.6646		1158
1187.02	299.666	190	190			288.166	2130	2029.64	98.2788	98.2788	100.325	2027.59	100.362			1072.02	414.666	576.201	576.201				401.065	1353.4	1361.88	454.403	454.403	465.053	1351.23	-8.4834			944.225	542.466	698	698				534.166	906	907.427	615.724	631.093	641.894	865.888	-1.427		1157
1187.12	299.565	216.667	216.667			288.065	1923.33	1865.79	98.1329	98.1329	101.578	1862.34	57.5414			1072.12	414.565	579.551	579.551				400.966	1323.25	1385.39	451.325	451.325	470.821	1365.89	-62.1386			944.325	542.366	670	670				534.066	878	912.576	615.583	632.023	648.937	862.783	-34.5762		1156
1187.22	299.466	266.667	266.667			287.966	1836.67	1670.75	97.9001	97.9001	103.48	1665.17	165.918			1072.22	414.466	542.701	542.701				400.865	1343.35	1399.21	448.188	448.188	482.904	1364.49	-55.8603			944.424	542.266	674	674				533.966	972	917.305	615.456	633.082	658.074	857.061	54.695		1155
1187.32	299.365	213.333	213.333			287.865	1510	1455.09	97.6309	97.6309	106.495	1446.23	54.9104			1072.32	414.365	552.751	552.751				400.765	1373.5	1405.82	445.101	445.103	504.154	1346.77	-32.3208			944.524	542.166	666	666				533.866	912	922.25	615.283	634.228	669.643	848.945	-10.25		1154
1187.42	299.265	180	180			287.765	1233.33	1241.2	97.2247	97.2247	110.839	1227.58	-7.86609			1072.42	414.265	515.901	515.901				400.666	1390.25	1410.09	442.085	442.095	538.198	1313.96	-19.8357			944.625	542.066	678	678				533.766	948	928.252	615.139	635.561	684.097	838.871	19.748		1153
1187.52	299.166	183.333	183.333			287.666	950	1041.79	96.7022	96.7023	116.943	1021.55	-91.7937			1072.52	414.166	566.151	566.151				400.565	1530.95	1418.31	439.111	439.146	590.854	1266.53	112.64			944.725	541.966	756	756				533.666	976	936.007	614.977	637.064	701.681	827.216	39.9927		1152
1187.62	299.065	223.333	223.333			287.565	800	860.861	96.0609	96.0609	125.52	831.401	-60.8607			1072.62	414.065	505.851	505.851				400.466	1551.05	1437.08	436.444	436.556	664.733	1208.68	113.973			944.825	541.866	656	656				533.566	1018	946.187	614.802	638.784	722.62	814.386	71.8135		1151
1187.72	298.966	150	150			287.466	590	711.285	95.3568	95.357	136.719	669.922	-121.285			1072.72	413.966	532.651	532.651				400.365	1621.4	1473.7	433.826	434.17	766.539	1140.64	147.702			944.924	541.766	694	694				533.466	952	959.262	614.606	640.771	746.919	800.783	-7.26178		1150
1187.82	298.865	190	190			287.365	583.333	589.588	94.5647	94.5653	151.362	532.79	-6.25537			1072.82	413.865	529.301	529.301				400.265	1671.65	1532.49	431.364	432.343	895.525	1067.35	139.16			945.024	541.666	674	674				533.366	1040	975.559	614.442	643.159	774.476	786.808	64.4406		1149
1187.92	298.765	246.667	246.667			287.265	423.333	499.595	93.7702	93.7719	169.288	424.075	-76.2618			1072.92	413.765	522.601	522.601				400.166	1681.7	1615.18	429.015	431.608	1049.78	991.826	66.5169			945.125	541.566	646	646				533.266	1090	995.028	614.235	645.99	804.821	772.687	94.9724		1148
1188.02	298.666	190	190			287.166	410	437.75	92.9087	92.9134	190.239	340.415	-27.75			1073.02	413.666	579.551	579.551				400.065	1725.25	1723.4	426.692	433.253	1228.88	914.646	1.84888			945.225	541.466	646	646				533.166	1018	1017.4	614.004	649.439	837.25	758.716	0.60321		1147
1188.12	298.565	156.667	156.667			287.065	430	398.693	92.042	92.0541	214.494	276.23	31.3065			1073.12	413.565	492.451	492.451				399.966	1788.9	1848.28	424.467	439.754	1416.2	841.256	-59.3762			945.325	541.366	634	634				533.066	1070	1042.23	613.808	653.791	870.896	745.154	27.7744		1146
1188.22	298.466	173.333	173.333			286.966	416.667	379.156	91.184	91.2137	240.23	230.081	37.511			1073.22	413.466	539.351	539.351				399.865	1886.05	1987.83	422.382	456.329	1605.38	770.887	-101.779			945.424	541.266	674	674				532.966	1054	1068.66	613.586	659.277	904.428	732.13	-14.6623		1145
1188.32	298.365	136.667	136.667			286.865	453.333	373.214	90.3208	90.3915	267.23	196.234	80.1188			1073.32	413.365	502.501	502.501				399.765	1979.85	2130.88	420.51	490.569	1774.08	707.25	-151.025			945.524	541.166	646	646				532.866	1014	1095.81	613.372	666.316	936.441	719.801	-81.8137		1144
1188.42	298.265	126.667	126.667			286.765	386.667	376.274	89.4734	89.6339	293.097	172.491	10.3925			1073.42	413.265	529.301	529.301				399.666	2318.2	2273.28	418.843	553.578	1906.32	651.067	44.9226			945.625	541.066	654	654				532.766	1038	1122.66	613.178	675.407	965.337	708.27	-84.6587		1143
1188.52	298.166	180	180			286.666	380	383.603	88.5984	88.9461	316.097	155.757	-3.60333			1073.52	413.166	606.351	606.351				399.565	2408.65	2421.1	417.902	663.789	1991.28	601.838	-12.4541			945.725	540.966	680	680				532.666	1150	1148.07	612.971	687.08	989.353	697.583	1.92578		1142
1188.62	298.065	153.333	153.333			286.565	416.667	391.687	87.7209	88.4556	335.135	143.538	24.9803			1073.62	413.065	552.751	552.751				399.466	2599.6	2575.31	417.156	833.12	2015.56	560.944	24.2869			945.825	540.866	630	630				532.566	1182	1171.12	612.71	701.954	1006.86	687.722	10.8833		1141
1188.72	297.966	220	220			286.466	396.667	397.284	86.8591	88.3296	347.925	134.748	-0.617188			1073.72	412.966	549.401	549.401				399.365	2803.95	2753.48	416.82	1083.09	1977.38	526.657	50.4692			945.924	540.766	638	638				532.466	1232	1191.16	612.434	720.727	1016.56	678.747	40.8362		1140
1188.82	297.865	143.333	143.333			286.365	403.333	398.656	85.9894	88.8559	353.839	127.94	4.6774			1073.82	412.865	495.801	495.801				399.265	3122.2	2959.23	416.921	1412.15	1881.37	499.556	162.972			946.024	540.666	714	714				532.366	1216	1208.06	612.133	744.048	1017.64	670.632	7.94153		1139
1188.92	297.765	170	170			286.265	343.333	394.82	85.1228	90.4539	352.009	122.602	-51.4866			1073.92	412.765	525.951	525.951				399.166	3293.06	3190.86	417.702	1807.24	1740.08	478.95	102.197			946.125	540.566	698	698				532.266	1156	1222.23	611.84	772.509	1010.03	663.376	-66.235		1138
1189.02	297.666	163.333	163.333			286.166	353.333	386.152	84.2313	93.7072	342.713	118.195	-32.8193			1074.02	412.666	499.151	499.151				399.065	3497.41	3437.48	418.847	2248.26	1563.75	463.166	59.9263			946.225	540.466	692	692				532.166	1280	1234.58	611.575	806.421	994.343	656.965	45.4216		1137
1189.12	297.565	206.667	206.667			286.065	333.333	373.717	83.3444	99.7052	326.343	114.358	-40.384			1074.12	412.565	556.101	556.101				398.966	3825.71	3654.93	420.426	2667.43	1376.21	452.134	170.779			946.325	540.366	612	612				532.066	1318	1246.14	611.25	845.737	971.659	651.247	71.8572		1136
1189.22	297.466	166.667	166.667			285.966	386.667	360.151	82.4495	109.311	304.729	111.009	26.5159			1074.22	412.466	569.501	569.501				398.865	3829.06	3804.82	422.703	3018.93	1186.47	444.83	24.2451			946.424	540.266	676	676				531.966	1306	1257.98	610.907	889.992	943.592	646.211	48.0194		1135
1189.32	297.365	160	160			285.865	370	347.879	81.5774	124.363	278.706	107.965	22.1207			1074.32	412.365	586.251	586.251				398.765	3832.41	3834.86	424.982	3231.81	1012.81	440.204	-2.4519			946.524	540.166	646	634.671				531.866	1288	1270.67	610.569	938.157	911.842	641.811	17.3285		1134
1189.42	297.265	183.333	183.333			285.765	346.667	340.381	80.6986	145.851	250.737	105.191	6.28558			1074.42	412.265	522.601	522.601				398.666	3530.91	3718.83	427.264	3272.34	863.423	437.589	-187.916			946.625	540.066	582	634.689				531.766	1284	1283.93	610.24	988.378	878.054	637.981	0.0672607		1133
1189.52	297.166	130	130			285.666	343.333	340.385	79.8104	174.809	222.569	102.629	2.94775			1074.52	412.166	428.801	428.801				398.565	3403.61	3447.05	428.897	3131.14	737.989	435.723	-43.4443			946.725	539.966	642	634.692				531.666	1268	1296.27	609.913	1037.66	843.782	634.654	-28.2686		1132
1189.62	297.065	180	180			285.565	396.667	350.244	78.9212	212.948	194.933	100.206	46.4228			1074.62	412.065	509.201	509.201				398.466	2981.5	3056.61	430.254	2840.1	642.294	434.723	-75.1143			946.825	539.866	692	634.712				531.566	1378	1304.84	609.593	1081.96	810.299	631.767	73.156		1131
1189.72	296.966	140	140			285.466	373.333	370.5	78.0548	258.578	170.051	97.981	2.83249			1074.72	411.966	475.701	475.701				398.365	2562.75	2580.74	430.706	2439.2	569.388	433.555	-17.9866			946.924	539.766	736	634.748				531.466	1250	1305.56	609.22	1116.16	778.633	629.205	-55.5562		1130
1189.82	296.865	166.667	166.667			285.365	376.667	401.312	77.1789	312.12	147.702	95.8481	-24.6449			1074.82	411.865	482.401	482.401				398.265	2167.45	2091.22	430.262	2001.88	517.803	432.054	76.2351			947.024	539.666	676	634.763				531.366	1306	1294.27	608.909	1135.41	749.655	627.026	11.7316		1129
1189.92	296.765	113.333	113.333			285.265	453.333	439.428	76.3048	369.229	128.965	93.8424	13.9055			1074.92	411.765	502.501	502.501				398.166	1557.75	1639.99	428.974	1585.5	482.347	430.087	-82.2366			947.125	539.566	636	634.764				531.266	1268	1268.01	608.57	1136.3	723.757	625.091	-0.0118408		1128
1190.02	296.666	176.667	176.667			285.166	490	480.675	75.4632	425.836	113.789	91.9773	9.32455			1075.02	411.666	559.451	559.451				398.065	1289.75	1250.47	426.386	1218.84	457.346	427.058	39.2804			947.225	539.466	720	634.794				531.166	1150	1226.84	608.25	1118.67	701.259	623.406	-76.8401		1127
1190.12	296.565	156.667	156.667			285.065	530	521.038	74.6375	478.557	101.561	90.1963	8.96167			1075.12	411.565	485.751	485.751				397.966	1021.75	954.199	423.231	936.344	440.684	423.634	67.551			947.325	539.366	668	634.806				531.066	1170	1173.7	607.987	1085.51	682.193	621.97	-3.69897		1126
1190.22	296.466	156.667	156.667			284.966	503.333	553.361	73.8289	520.153	92.337	88.5286	-50.0275			1075.22	411.466	489.101	489.101				397.865	793.951	737.576	419.51	727.999	428.853	419.745	56.3753			947.424	539.266	636	634.806				530.966	1130	1113.26	607.714	1041.64	666.363	620.684	16.7373		1125
1190.32	296.365	180	180			284.865	556.667	573.78	73.0095	547.622	85.2734	86.9031	-17.1127			1075.32	411.365	539.351	539.351				397.765	559.451	594.992	415.311	590.02	420.147	415.446	-35.5406			947.524	539.166	662	634.816				530.866	1054	1050.31	607.46	992.176	653.506	619.551	3.68787		1124
1190.42	296.265	173.333	173.333			284.765	546.667	577.808	72.2127	556.721	80.1404	85.3714	-31.1408			1075.42	411.265	462.301	462.301				397.666	462.301	506.456	410.619	503.956	413.042	410.695	-44.1546			947.625	539.066	700	634.839				530.766	1020	988.692	607.243	941.337	643.278	618.563	31.3081		1123
1190.52	296.166	166.667	166.667			284.666	606.667	564.303	71.4122	546.815	76.4137	83.8984	42.364			1075.52	411.166	509.201	509.201				397.565	412.051	453.06	405.729	451.867	406.88	405.772	-41.009			947.725	538.966	696	634.861				530.666	918	931.125	607.043	892.245	635.281	617.684	-13.1251		1122
1190.62	296.065	200	200			284.565	590	533.36	70.6372	518.471	73.6743	82.4888	56.6403			1075.62	411.065	509.201	509.201				397.466	341.701	422.99	400.743	422.433	401.276	400.766	-81.2885			947.825	538.866	654	634.868				530.566	908	879.184	606.892	846.886	629.152	616.929	28.8157		1121
1190.72	295.966	180	180			284.466	500	488.903	69.8555	475.818	71.6655	81.1305	11.0974			1075.72	410.966	472.351	472.351				397.365	405.351	405.269	395.616	405.023	395.85	395.629	0.0818481			947.924	538.766	650	634.873				530.466	846	833.682	606.745	806.44	624.491	616.242	12.3176		1120
1190.82	295.865	156.667	156.667			284.365	446.667	433.528	69.0363	421.763	70.073	79.7649	13.1386			1075.82	410.865	492.451	492.451				397.265	324.951	394.599	390.637	394.493	390.736	390.644	-69.6479			948.024	538.666	628	634.875				530.366	810	794.81	606.629	771.431	620.999	615.638	15.1902		1119
1190.92	295.765	176.667	176.667			284.265	336.667	373.827	68.195	363.021	68.7752	78.4207	-37.1597			1075.92	410.765	479.051	479.051				397.166	348.401	387.037	385.497	386.993	385.538	385.5	-38.6357			948.125	538.566	702	634.899				530.266	752	762.309	606.53	741.884	618.391	615.095	-10.309		1118
1191.02	295.666	150	150			284.166	310	314.695	67.3079	304.616	67.6252	77.0692	-4.69458			1076.02	410.666	509.201	509.201				397.065	311.55	380.969	380.418	380.951	380.434	380.419	-69.4186			948.225	538.466	696	634.921				530.166	674	735.711	606.46	717.553	616.46	614.618	-61.7114		1117
1191.12	295.565	170	170			284.065	243.333	258.562	66.4099	249.076	66.5764	75.7293	-15.2287			1076.12	410.565	495.801	495.801				396.966	271.35	375.459	375.271	375.453	375.277	375.271	-104.109			948.325	538.366	708	634.947				530.066	718	714.298	606.427	697.9	615.039	614.212	3.70252		1116
1191.22	295.466	176.667	176.667			283.966	226.667	210.328	65.4843	201.328	65.5703	74.3987	16.3386			1076.22	410.466	442.201	442.201				396.865	261.3	370.108	370.048	370.105	370.051	370.049	-108.808			948.424	538.266	650	634.952				529.966	732	697.256	606.373	682.251	613.939	613.812	34.7438		1115
1191.32	295.365	180	180			283.865	183.333	169.562	64.552	160.992	64.5946	73.0797	13.771			1076.32	410.365	469.001	469.001				396.765	288.1	364.834	364.816	364.833	364.817	364.816	-76.7339			948.524	538.166	674	634.966				529.866	618	683.807	606.312	669.926	613.075	613.429	-65.8068		1114
1191.42	295.265	180	180			283.765	143.333	137.792	63.602	129.603	63.6226	71.7709	5.5408			1076.42	410.265	445.551	445.551				396.666	288.1	359.657	359.652	359.657	359.652	359.652	-71.5572			948.625	538.066	618	634.972				529.766	644	673.28	606.306	660.33	612.438	613.124	-29.2801		1113
1191.52	295.166	163.333	163.333			283.666	120	114.06	62.6355	106.215	62.6453	70.4709	5.93993			1076.52	410.166	458.951	458.951				396.565	251.25	354.5	354.499	354.5	354.499	354.499	-103.251			948.725	537.966	656	634.98				529.666	618	664.984	606.288	652.825	611.909	612.826	-46.9844		1112
1191.62	295.065	170	170			283.565	93.3333	96.5902	61.6596	89.0701	61.664	69.1753	-3.25693			1076.62	410.065	512.551	512.551				396.466	291.45	349.279	349.279	349.279	349.279	349.279	-57.8289			948.825	537.866	612	634.988				529.566	702	658.405	606.282	646.932	611.48	612.557	43.5953		1111
1191.72	294.966	176.667	176.667			283.466	83.3333	84.6186	60.6729	77.3958	60.6749	67.8937	-1.28534			1076.72	409.966	505.851	505.851				396.365	311.55	344.155	344.155	344.155	344.155	344.155	-32.605			948.924	537.766	644	634.991				529.466	728	653.073	606.236	642.207	611.073	612.264	74.927		1110
1191.82	294.865	210	210			283.365	83.3333	76.3211	59.6824	69.3829	59.6833	66.6198	7.01216			1076.82	409.865	549.401	549.401				396.265	247.9	339.085	339.085	339.085	339.085	339.085	-91.1853			949.024	537.666	654	634.998				529.366	678	648.689	606.177	638.369	610.7	611.972	29.3112		1109
1191.92	294.765	143.333	143.333			283.265	60	70.8013	58.6924	64.128	58.6927	65.3653	-10.8013			1076.92	409.765	495.801	495.801				396.166	311.55	333.89	333.89	333.89	333.89	333.89	-22.3405			949.125	537.566	706	635.023				529.266	608	645.045	606.141	635.223	610.388	611.718	-37.0452		1108
1192.02	294.666	193.333	193.333			283.166	43.3333	67.0628	57.6929	60.6371	57.6931	64.1184	-23.7295			1077.02	409.666	499.151	499.151				396.065	251.25	328.843	328.843	328.843	328.843	328.843	-77.5927			949.225	537.466	654	635.03				529.166	656	641.981	606.141	632.615	610.137	611.51	14.0193		1107
1192.12	294.565	190	190			283.065	26.6667	64.3872	56.6869	58.2001	56.687	62.8739	-37.7204			1077.12	409.565	529.301	529.301				395.966	288.1	323.677	323.677	323.677	323.677	323.677	-35.5769			949.325	537.366	668	635.042				529.066	644	639.308	606.116	630.364	609.887	611.29	4.69226		1106
1192.22	294.466	230	230			282.966	53.3333	62.3975	55.6743	56.4316	55.6743	61.6401	-9.06418			1077.22	409.466	502.501	502.501				395.865	268	318.601	318.601	318.601	318.601	318.601	-50.6009			949.424	537.266	616	635.049				528.966	704	636.969	606.098	628.417	609.662	611.086	67.0308		1105
1192.32	294.365	173.333	173.333			282.865	56.6667	60.7843	54.6733	55.0322	54.6733	60.4254	-4.11764			1077.32	409.365	489.101	489.101				395.765	241.2	313.493	313.493	313.493	313.493	313.493	-72.2927			949.524	537.166	702	635.072				528.866	658	634.865	606.051	626.678	609.425	610.863	23.1353		1104
1192.42	294.265	193.333	193.333			282.765	43.3333	59.3904	53.6741	53.8388	53.6741	59.2257	-16.0571			1077.42	409.265	469.001	469.001				395.666	217.75	308.338	308.338	308.338	308.338	308.338	-90.5882			949.625	537.066	674	635.086				528.766	646	632.998	606.025	625.153	609.225	610.671	13.0018		1103
1192.52	294.166	153.333	153.333			282.666	53.3333	58.1061	52.6698	52.743	52.6698	58.0329	-4.77279			1077.52	409.166	455.601	455.601				395.565	284.75	303.145	303.145	303.145	303.145	303.145	-18.3946			949.725	536.966	682	635.103				528.666	618	631.321	606.006	623.795	609.044	610.493	-13.3207		1102
1192.62	294.065	203.333	203.333			282.565	33.3333	56.8814	51.6701	51.7008	51.6701	56.8507	-23.5481			1077.62	409.065	462.301	462.301				395.466	241.2	298.105	298.105	298.105	298.105	298.105	-56.9053			949.825	536.866	690	635.122				528.566	606	629.812	606	622.587	608.889	610.337	-23.8121		1101
1192.72	293.966	203.333	203.333			282.466	36.6667	55.6855	50.6624	50.675	50.6624	55.6729	-19.0188			1077.72	408.966	499.151	499.151				395.365	241.2	292.984	292.984	292.984	292.984	292.984	-51.7837			949.924	536.766	668	635.134													1100
1192.82	293.865	196.667	196.667			282.365	60	54.5068	49.6565	49.6613	49.6565	54.502	5.49316			1077.82	408.865	502.501	502.501				395.265	237.85	287.873	287.873	287.873	287.873	287.873	-50.0231			950.024	536.666	680	635.15													1099
1192.92	293.765	210	210			282.265	43.3333	53.3526	48.6608	48.6626	48.6608	53.3508	-10.0193			1077.92	408.765	522.601	522.601				395.166	278.05	282.766	282.766	282.766	282.766	282.766	-4.71619			950.125	536.566	670	635.163													1098
1193.02	293.666	210	210			282.166	70	52.2024	47.6586	47.6592	47.6586	52.2018	17.7976			1078.02	408.666	442.201	442.201				395.065	281.4	277.756	277.756	277.756	277.756	277.756	3.64392			950.225	536.466	688	635.181													1097
1193.12	293.565	150	150			282.065	43.3333	51.0687	46.668	46.6682	46.668	51.0684	-7.73537			1078.12	408.565	495.801	495.801				394.966	241.2	272.764	272.764	272.764	272.764	272.764	-31.5639			950.325	536.366	722	635.212													1096
1193.22	293.466	153.333	153.333			281.966	30	49.9336	45.6666	45.6666	45.6666	49.9335	-19.9336			1078.22	408.466	499.151	499.151				394.865	241.2	267.696	267.696	267.696	267.696	267.696	-26.4964			950.424	536.266	742	635.25													1095
1193.32	293.365	190	190			281.865	23.3333	48.7969	44.66	44.66	44.66	48.7969	-25.4636			1078.32	408.365	619.751	619.751				394.765	288.1	262.64	262.64	262.64	262.64	262.64	25.4602			950.524	536.166	736	635.286													1094
1193.42	293.265	163.333	163.333			281.765	30	47.6649	43.651	43.651	43.651	47.6649	-17.6649			1078.42	408.265	455.601	455.601				394.666	288.1	257.694	257.694	257.694	257.694	257.694	30.4058			950.625	536.066	746	635.325													1093
1193.52	293.166	163.333	163.333			281.666	36.6667	46.5426	42.6453	42.6453	42.6453	46.5426	-9.87594			1078.52	408.166	469.001	469.001				394.565	254.6	252.759	252.759	252.759	252.759	252.759	1.84082			950.725	535.966	698	635.348													1092
1193.62	293.065	166.667	166.667			281.565	36.6667	45.4264	41.6428	41.6428	41.6428	45.4264	-8.75974			1078.62	408.065	505.851	505.851				394.466	217.75	247.763	247.763	247.763	247.763	247.763	-30.0131			950.825	535.866	746	635.387													1091
1193.72	292.966	186.667	186.667			281.466	30	44.3176	40.6407	40.6407	40.6407	44.3176	-14.3176			1078.72	407.966	489.101	489.101				394.365	244.55	242.699	242.699	242.699	242.699	242.699	1.85103			950.924	535.766	748	635.427													1090
1193.82	292.865	183.333	183.333			281.365	43.3333	43.2089	39.6362	39.6362	39.6362	43.2089	0.124432			1078.82	407.865	502.501	502.501				394.265	268	237.703	237.703	237.703	237.703	237.703	30.2971			951.024	535.666	796	635.484													1089
1193.92	292.765	206.667	206.667			281.265	43.3333	42.1115	38.6377	38.6377	38.6377	42.1115	1.22182			1078.92	407.765	489.101	489.101				394.166	247.9	232.768	232.768	232.768	232.768	232.768	15.1323			951.125	535.566	710	635.511													1088
1194.02	292.666	160	160			281.166	30	41.0194	37.6397	37.6397	37.6397	41.0194	-11.0195			1079.02	407.666	485.751	485.751				394.065	227.8	227.8	227.8	227.8	227.8	227.8	-1.52588e-05			951.225	535.466	806	635.572													1087
1194.12	292.565	176.667	176.667			281.065	36.6667	39.9242	36.6365	36.6365	36.6365	39.9242	-3.25754			1079.12	407.565	472.351	472.351														951.325	535.366	784	635.624													1086
1194.22	292.466	166.667	166.667			280.966	50	38.8376	35.6365	35.6365	35.6365	38.8376	11.1623			1079.22	407.466	546.051	546.051														951.424	535.266	820	635.69													1085
1194.32	292.365	143.333	143.333			280.865	43.3333	37.7588	34.6426	34.6426	34.6426	37.7588	5.57451			1079.32	407.365	495.801	495.801														951.524	535.166	780	635.741													1084
1194.42	292.265	146.667	146.667			280.765	36.6667	36.6817	33.6462	33.6462	33.6462	36.6817	-0.0150032			1079.42	407.265	505.851	505.851														951.625	535.066	786	635.795													1083
1194.52	292.166	113.333	129.963			280.666	56.6667	35.606	32.6475	32.6475	32.6475	35.606	21.0607			1079.52	407.166	499.151	499.151														951.725	534.966	786	635.848													1082
1194.62	292.065	130	129.963			280.565	33.3333	34.5406	31.6576	31.6576	31.6576	34.5406	-1.20734			1079.62	407.065	552.751	552.751														951.825	534.866	772	635.897													1081
1194.72	291.966	136.667	129.949			280.466	43.3333	33.4701	30.6583	30.6583	30.6583	33.4701	9.86319			1079.72	406.966	546.051	546.051														951.924	534.766	840	635.969													1080
1194.82	291.865	163.333	129.875			280.365	26.6667	32.4054	29.6636	29.6636	29.6636	32.4054	-5.73873			1079.82	406.865	505.851	505.851														952.024	534.666	826	636.037													1079
1194.92	291.765	180	129.764			280.265	33.3333	31.3374	28.6624	28.6624	28.6624	31.3374	1.99588			1079.92	406.765	525.951	525.951														952.125	534.566	838	636.109													1078
1195.02	291.666	130	129.764			280.166	33.3333	30.2756	27.6643	27.6643	27.6643	30.2756	3.05767			1080.02	406.666	505.851	505.851														952.225	534.466	898	636.202													1077
1195.12	291.565	153.333	129.712			280.065	26.6667	29.2153	26.6667	26.6667	26.6667	29.2153	-2.54862			1080.12	406.565	539.351	539.351														952.325	534.366	910	636.299													1076
1195.22	291.466	140	129.689													1080.22	406.466	546.051	546.051														952.424	534.266	988	636.425													1075
1195.32	291.365	163.333	129.615													1080.32	406.365	542.701	542.701														952.524	534.166	906	636.521													1074
1195.42	291.265	160	129.548													1080.42	406.265	519.251	519.251														952.625	534.066	878	636.606													1073
1195.52	291.166	190	129.414													1080.52	406.166	512.551	512.551														952.725	533.966	972	636.726													1072
1195.62	291.065	123.333	129.401													1080.62	406.065	539.351	539.351														952.825	533.866	912	636.824													1071
1195.72	290.966	213.333	129.216													1080.72	405.966	556.101	556.101														952.924	533.766	948	636.935													1070
1195.82	290.865	160	129.148													1080.82	405.865	572.851	572.851														953.024	533.666	976	637.055													1069
1195.92	290.765	176.667	129.043													1080.92	405.765	592.951	551.445														953.125	533.566	1018	637.191													1068
1196.02	290.666	206.667	128.872													1081.02	405.666	489.101	551.163														953.225	533.466	952	637.303													1067
1196.12	290.565	220	128.671													1081.12	405.565	485.751	550.867														953.325	533.366	1040	637.446													1066
1196.22	290.466	230	128.447													1081.22	405.466	546.051	550.845														953.424	533.266	1090	637.607													1065
1196.32	290.365	266.667	128.142													1081.32	405.365	592.951	550.652														953.524	533.166	1018	637.742													1064
1196.42	290.265	253.333	127.866													1081.42	405.265	596.301	550.444														953.625	533.066	1070	637.896													1063
1196.52	290.166	233.333	127.633													1081.52	405.166	639.851	550.035														953.725	532.966	1054	638.044													1062
1196.62	290.065	253.333	127.356													1081.62	405.065	589.601	549.854														953.825	532.866	1014	638.178													1061
1196.72	289.966	296.667	126.982													1081.72	404.966	639.851	549.443														953.924	532.766	1038	638.32													1060
1196.82	289.865	373.333	126.439													1081.82	404.865	572.851	549.336														954.024	532.666	1150	638.503													1059
1196.92	289.765	386.667	125.864													1081.92	404.765	596.301	549.121														954.125	532.566	1182	638.696													1058
1197.02	289.666	370	125.326													1082.02	404.666	656.601	548.63														954.225	532.466	1232	638.907													1057
1197.12	289.565	393.333	124.734													1082.12	404.565	683.401	548.013														954.325	532.366	1216	639.112													1056
1197.22	289.466	496.667	123.914													1082.22	404.466	606.351	547.747														954.424	532.266	1156	639.296													1055
1197.32	289.365	590	122.885													1082.32	404.365	576.201	547.617														954.524	532.166	1280	639.524													1054
1197.42	289.265	646.667	121.73													1082.42	404.265	589.601	547.425														954.625	532.066	1318	639.766													1053
1197.52	289.166	853.333	120.115													1082.52	404.166	603.001	547.171														954.725	531.966	1306	640.003													1052
1197.62	289.065	986.667	118.203													1082.62	404.065	603.001	546.916														954.825	531.866	1288	640.233													1051
1197.72	288.966	1193.33	115.831													1082.72	403.966	582.901	546.751														954.924	531.766	1284	640.463													1050
1197.82	288.865	1286.67	113.248													1082.82	403.865	659.951	546.234														955.024	531.666	1268	640.686													1049
1197.92	288.765	1506.67	110.173													1082.92	403.765	569.501	546.127														955.125	531.566	1378	640.948													1048
1198.02	288.666	1886.67	106.253													1083.02	403.666	569.501	546.02														955.225	531.466	1250	641.165													1047
1198.12	288.565	2010	102.052													1083.12	403.565	609.701	545.729														955.325	531.366	1306	641.402													1046
1198.22	288.466	2226.67	97.3645													1083.22	403.466	536.001	545.685														955.424	531.266	1268	641.624													1045
1198.32	288.365	2376.67	92.3353													1083.32	403.365	576.201	545.546														955.524	531.166	1150	641.805													1044
1198.42	288.265	2273.33	87.5229													1083.42	403.265	525.951	545.457														955.625	531.066	1170	641.993													1043
1198.52	288.166	2130	83.0162													1083.52	403.166	552.751	545.424														955.725	530.966	1130	642.167													1042
1198.62	288.065	1923.33	78.9555													1083.62	403.065	495.801	545.199														955.825	530.866	1054	642.314													1041
1198.72	287.966	1836.67	75.0771													1083.72	402.966	536.001	545.157														955.924	530.766	1020	642.448													1040
1198.82	287.865	1510	71.911													1083.82	402.865	562.801	545.076														956.024	530.666	918	642.546													1039
1198.92	287.765	1233.33	69.3483													1083.92	402.765	633.151	544.674														956.125	530.566	908	642.64													1038
1199.02	287.666	950	67.4051													1084.02	402.666	562.801	544.591														956.225	530.466	846	642.713													1037
1199.12	287.565	800	65.7887													1084.12	402.565	576.201	544.446														956.325	530.366	810	642.772													1036
1199.22	287.466	590	64.632													1084.22	402.466	579.551	544.286														956.424	530.266	752	642.811													1035
1199.32	287.365	583.333	63.4875													1084.32	402.365	623.101	543.926														956.524	530.166	674	642.822													1034
1199.42	287.265	423.333	62.6935													1084.42	402.265	670.001	543.349														956.625	530.066	718	642.849													1033
1199.52	287.166	410	61.9272													1084.52	402.166	673.351	542.755														956.725	529.966	732	642.881													1032
1199.62	287.065	430	61.115													1084.62	402.065	820.751	541.484														956.825	529.866	618	642.89													1031
1199.72	286.966	416.667	60.3305													1084.72	401.966	917.901	539.763														956.924	529.766	644	642.89													1030
1199.82	286.865	453.333	59.4633													1084.82	401.865	897.801	538.127														957.024	529.666	618	642.899													1029
1199.92	286.765	386.667	58.7414													1084.92	401.765	944.701	536.268														957.125	529.566	702	642.92													1028
1200.02	286.666	380	58.0325													1085.02	401.666	1038.5	533.972														957.225	529.466	728	642.95													1027
1200.12	286.565	416.667	57.2412													1085.12	401.565	1185.9	530.992														957.325	529.366	678	642.963													1026
1200.22	286.466	396.667	56.4922													1085.22	401.466	1165.8	528.09														957.424	529.266	608	642.975													1025
1200.32	286.365	403.333	55.7269													1085.32	401.365	1226.1	524.899														957.524	529.166	656	642.98													1024
1200.42	286.265	343.333	55.0923													1085.42	401.265	1239.5	521.632														957.625	529.066	644	642.98													1023
1200.52	286.166	353.333	54.4343													1085.52	401.166	1276.35	518.182														957.725	528.966	704	643.002													1022
1200.62	286.065	333.333	53.8189													1085.62	401.065	1353.4	514.364														957.825	528.866	658	643.007													1021
1200.72	285.966	386.667	53.0844													1085.72	400.966	1323.25	510.666														957.924	528.766	646	643.008													1020
1200.82	285.865	370	52.3852													1085.82	400.865	1343.35	506.86														958.024	528.666	618	643.017													1019
1200.92	285.765	346.667	51.7358													1085.92	400.765	1373.5	502.898														958.125	528.566	606	643.03													1018
1201.02	285.666	343.333	51.0924													1086.02	400.666	1390.25	498.841														958.225	528.466	636	643.033													1017
1201.12	285.565	396.667	50.3299													1086.12	400.565	1530.95	494.123														958.325	528.366	670	643.042													1016
1201.22	285.466	373.333	49.6172													1086.22	400.466	1551.05	489.292														958.424	528.266	696	643.061													1015
1201.32	285.365	376.667	48.8956													1086.32	400.365	1621.4	484.116														958.524	528.166	684	643.076													1014
1201.42	285.265	453.333	48.0032													1086.42	400.265	1671.65	478.687														958.625	528.066	694	643.094													1013
1201.52	285.166	490	47.0279													1086.52	400.166	1681.7	473.188														958.725	527.966	678	643.106													1012
1201.62	285.065	530	45.9622													1086.62	400.065	1725.25	467.464														958.825	527.866	674	643.117													1011
1201.72	284.966	503.333	44.953													1086.72	399.966	1788.9	461.423														958.924	527.766	636	643.12													1010
1201.82	284.865	556.667	43.824													1086.82	399.865	1886.05	454.911														959.024	527.666	628	643.125													1009
1201.92	284.765	546.667	42.7144													1086.92	399.765	1979.85	447.94														959.125	527.566	644	643.126													1008
1202.02	284.666	606.667	41.4701													1087.02	399.666	2318.2	439.39														959.225	527.466	646	643.127													1007
1202.12	284.565	590	40.2597													1087.12	399.565	2408.65	430.387														959.325	527.366	626	643.133													1006
1202.22	284.466	500	39.2453													1087.22	399.466	2599.6	420.471														959.424	527.266	668	643.142													1005
1202.32	284.365	446.667	38.3464													1087.32	399.365	2803.95	409.575														959.524	527.166	686	643.157													1004
1202.42	284.265	336.667	37.6881													1087.42	399.265	3122.2	397.175														959.625	527.066	696	643.176													1003
1202.52	284.166	310	37.0873													1087.52	399.166	3293.06	383.936														959.725	526.966	620	643.184													1002
1202.62	284.065	243.333	36.6322													1087.62	399.065	3497.41	369.703														959.825	526.866	614	643.194													1001
1202.72	283.966	226.667	36.2129													1087.72	398.966	3825.71	353.905														959.924	526.766	668	643.203													1000
1202.82	283.865	183.333	35.8882													1087.82	398.865	3829.06	338.018														960.024	526.666	658	643.208													999
1202.92	283.765	143.333	35.6512													1087.92	398.765	3832.41	322.044														960.125	526.566	634	643.212													998
1203.02	283.666	120	35.465													1088.02	398.666	3530.91	307.375														960.225	526.466	616	643.221													997
1203.12	283.565	93.3333	35.3374													1088.12	398.565	3403.61	293.221														960.325	526.366	690	643.238													996
1203.22	283.466	83.3333	35.2315													1088.22	398.466	2981.5	280.932														960.424	526.266	660	643.244													995
1203.32	283.365	83.3333	35.1253													1088.32	398.365	2562.75	270.5														960.524	526.166	680	643.257													994
1203.42	283.265	60	35.0704													1088.42	398.265	2167.45	261.829														960.625	526.066	668	643.266													993
1203.52	283.166	43.3333	35.0522													1088.52	398.166	1557.75	255.904														960.725	525.966	706	643.288													992
1203.62	283.065	26.6667	35.0338													1088.62	398.065	1289.75	251.178														960.825	525.866	650	643.291													991
1203.72	282.966	53.3333	34.9934													1088.72	397.966	1021.75	247.656														960.924	525.766	672	643.301													990
1203.82	282.865	56.6667	34.9456													1088.82	397.865	793.951	245.158														961.024	525.666	696	643.32													989
1203.92	282.765	43.3333	34.9271													1088.92	397.765	559.451	243.722														961.125	525.566	628	643.325													988
1204.02	282.666	53.3333	34.8865													1089.02	397.666	462.301	242.722														961.225	525.466	644	643.325													987
1204.12	282.565	33.3333	34.883													1089.12	397.565	412.051	241.948														961.325	525.366	666	643.333													986
1204.22	282.466	36.6667	34.8791													1089.22	397.466	341.701	241.492														961.424	525.266	620	620													985
1204.32	282.365	60	34.8237													1089.32	397.365	405.351	240.743														961.524	525.166	720	720													984
1204.42	282.265	43.3333	34.8049													1089.42	397.265	324.951	240.358														961.625	525.066	726	726													983
1204.52	282.166	70	34.7273													1089.52	397.166	348.401	239.864														961.725	524.966	682	682													982
1204.62	282.065	43.3333	34.7083													1089.62	397.065	311.55	239.537														961.825	524.866	686	686													981
1204.72	281.966	30	34.6979													1089.72	396.966	271.35	239.391														961.924	524.766	672	672													980
1204.82	281.865	23.3333	34.673													1089.82	396.865	261.3	239.291														962.024	524.666	616	616													979
1204.92	281.765	30	34.6627													1089.92	396.765	288.1	239.068														962.125	524.566	644	644													978
1205.02	281.666	36.6667	34.6583													1090.02	396.666	288.1	238.844														962.225	524.466	666	666													977
1205.12	281.565	36.6667	34.6538													1090.12	396.565	251.25	238.787														962.325	524.366	616	616													976
1205.22	281.466	30	34.6436													1090.22	396.466	291.45	238.546														962.424	524.266	630	630													975
1205.32	281.365	43.3333	34.6244													1090.32	396.365	311.55	238.213														962.524	524.166	674	674													974
1205.42	281.265	43.3333	34.6052													1090.42	396.265	247.9	238.168														962.625	524.066	674	674													973
1205.52	281.166	30	34.5951													1090.52	396.166	311.55	237.833														962.725	523.966	660	660													972
1205.62	281.065	36.6667	34.5905													1090.62	396.065	251.25	237.772														962.825	523.866	644	644													971
1205.72	280.966	50	34.5565													1090.72	395.966	288.1	237.542														962.924	523.766	696	696													970
1205.82	280.865	43.3333	34.5372													1090.82	395.865	268	237.402														963.024	523.666	642	642													969
1205.92	280.765	36.6667	34.5325													1090.92	395.765	241.2	237.385														963.125	523.566	676	676													968
1206.02	280.666	56.6667	34.4836													1091.02	395.666	217.75	237.296														963.225	523.466	690	690													967
1206.12	280.565	33.3333	34.4811													1091.12	395.565	284.75	237.079														963.325	523.366	642	642													966
1206.22	280.466	43.3333	34.4616													1091.22	395.466	241.2	237.06														963.424	523.266	612	612													965
1206.32	280.365	26.6667	34.4444													1091.32	395.365	241.2	237.041														963.524	523.166	606	606													964
1206.42	280.265	33.3333	33.3333													1091.42	395.265	237.85	237.038														963.625	523.066	614	614													963
1206.52	280.166	33.3333	33.3333													1091.52	395.166	278.05	236.85														963.725	522.966	694	694													962
1206.62	280.065	26.6667	26.6667													1091.62	395.065	281.4	236.646														963.825	522.866	664	664													961
1206.72	279.966	23.3333	23.3333													1091.72	394.966	241.2	236.626														963.924	522.766	642	642													960
1206.82	279.865	33.3333	33.3333													1091.82	394.865	241.2	236.605														964.024	522.666	646	646													959
1206.92	279.765	26.6667	26.6667													1091.92	394.765	288.1	236.369														964.125	522.566	674	674													958
1207.02	279.666	33.3333	33.3333													1092.02	394.666	288.1	236.133														964.225	522.466	634	634													957
1207.12	279.565	30	30													1092.12	394.565	254.6	236.048														964.325	522.366	638	638													956
1207.22	279.466	53.3333	53.3333													1092.22	394.466	217.75	235.966														964.424	522.266	644	644													955
1207.32	279.365	26.6667	26.6667													1092.32	394.365	244.55	235.926														964.524	522.166	594	594													954
1207.42	279.265	43.3333	43.3333													1092.42	394.265	268	235.78														964.625	522.066	632	632													953
1207.52	279.166	46.6667	46.6667													1092.52	394.166	247.9	235.724														964.725	521.966	660	660													952
1207.62	279.065	33.3333	33.3333													1092.62	394.065	227.8	235.688														964.825	521.866	632	632													951
1207.72	278.966	36.6667	36.6667													1092.72	393.966	227.8	235.653														964.924	521.766	626	626													950
1207.82	278.865	46.6667	46.6667													1092.82	393.865	227.8	235.617														965.024	521.666	638	638													949
1207.92	278.765	40	40													1092.92	393.765	251.25	251.25														965.125	521.566	646	646													948
1208.02	278.666	36.6667	36.6667													1093.02	393.666	268	268														965.225	521.466	660	660													947
1208.12	278.565	26.6667	26.6667													1093.12	393.565	211.05	211.05														965.325	521.366	676	676													946
1208.22	278.466	40	40													1093.22	393.466	274.7	274.7														965.424	521.266	656	656													945
1208.32	278.365	23.3333	23.3333													1093.32	393.365	254.6	254.6														965.524	521.166	670	670													944
1208.42	278.265	33.3333	33.3333													1093.42	393.265	221.1	221.1														965.625	521.066	616	616													943
1208.52	278.166	30	30													1093.52	393.166	214.4	214.4																														942
1208.62	278.065	50	50													1093.62	393.065	241.2	241.2																														941
1208.72	277.966	40	40													1093.72	392.966	271.35	271.35																														940
1208.82	277.865	26.6667	26.6667													1093.82	392.865	234.5	234.5																														939
1208.92	277.765	36.6667	36.6667													1093.92	392.765	224.45	224.45																														938
1209.02	277.666	33.3333	33.3333													1094.02	392.666	244.55	244.55																														937
1209.12	277.565	70	70													1094.12	392.565	261.3	261.3																														936
1209.22	277.466	56.6667	56.6667													1094.22	392.466	247.9	247.9																														935
1209.32	277.365	50	50													1094.32	392.365	234.5	234.5																														934
1209.42	277.265	26.6667	26.6667													1094.42	392.265	234.5	234.5																														933
1209.52	277.166	26.6667	26.6667													1094.52	392.166	264.65	264.65																														932
1209.62	277.065	36.6667	36.6667													1094.62	392.065	234.5	234.5																														931
1209.72	276.966	46.6667	46.6667													1094.72	391.966	214.4	214.4																														930
1209.82	276.865	36.6667	36.6667													1094.82	391.865	274.7	274.7																														929
1209.92	276.765	43.3333	43.3333													1094.92	391.765	231.15	231.15																														928
1210.02	276.666	33.3333	33.3333													1095.02	391.666	251.25	251.25																														927
1210.12	276.565	30	30													1095.12	391.565	234.5	234.5																														926
1210.22	276.466	46.6667	46.6667													1095.22	391.466	264.65	264.65																														925
1210.32	276.365	43.3333	43.3333													1095.32	391.365	254.6	254.6																														924
1210.42	276.265	26.6667	26.6667													1095.42	391.265	251.25	251.25																														923
1210.52	276.166	33.3333	33.3333													1095.52	391.166	237.85	237.85																														922
1210.62	276.065	46.6667	46.6667													1095.62	391.065	217.75	217.75																														921
1210.72	275.966	26.6667	26.6667													1095.72	390.966	237.85	237.85																														920
1210.82	275.865	53.3333	53.3333													1095.82	390.865	194.3	194.3																														919
1210.92	275.765	26.6667	26.6667													1095.92	390.765	224.45	224.45																														918
1211.02	275.666	56.6667	56.6667													1096.02	390.666	231.15	231.15																														917
1211.12	275.565	40	40													1096.12	390.565	274.7	274.7																														916
1211.22	275.466	53.3333	53.3333													1096.22	390.466	268	268																														915
1211.32	275.365	36.6667	36.6667													1096.32	390.365	278.05	278.05																														914
1211.42	275.265	36.6667	36.6667													1096.42	390.265	244.55	244.55																														913
1211.52	275.166	30	30													1096.52	390.166	257.95	257.95																														912
1211.62	275.065	43.3333	43.3333													1096.62	390.065	264.65	264.65																														911
1211.72	274.966	36.6667	36.6667													1096.72	389.966	261.3	261.3																														910
1211.82	274.865	36.6667	36.6667													1096.82	389.865	274.7	274.7																														909
1211.92	274.765	33.3333	33.3333													1096.92	389.765	231.15	231.15																														908
1212.02	274.666	23.3333	23.3333													1097.02	389.666	237.85	237.85																														907
1212.12	274.565	53.3333	53.3333													1097.12	389.565	244.55	244.55																														906
1212.22	274.466	33.3333	33.3333													1097.22	389.466	254.6	254.6																														905
1212.32	274.365	26.6667	26.6667													1097.32	389.365	234.5	234.5																														904
1212.42	274.265	36.6667	36.6667													1097.42	389.265	257.95	257.95																														903
1212.52	274.166	56.6667	56.6667													1097.52	389.166	244.55	244.55																														902
1212.62	274.065	13.3333	13.3333													1097.62	389.065	224.45	224.45																														901
1212.72	273.966	33.3333	33.3333													1097.72	388.966	251.25	251.25																														900
1212.82	273.865	60	60													1097.82	388.865	288.1	288.1																														899
1212.92	273.765	36.6667	36.6667													1097.92	388.765	227.8	227.8																														898
1213.02	273.666	26.6667	26.6667													1098.02	388.666	264.65	264.65																														897
1213.12	273.565	23.3333	23.3333													1098.12	388.565	227.8	227.8																														896
1213.22	273.466	36.6667	36.6667													1098.22	388.466	274.7	274.7																														895
1213.32	273.365	40	40													1098.32	388.365	237.85	237.85																														894
1213.42	273.265	36.6667	36.6667													1098.42	388.265	264.65	264.65																														893
1213.52	273.166	40	40													1098.52	388.166	261.3	261.3																														892
1213.62	273.065	26.6667	26.6667													1098.62	388.065	224.45	224.45																														891
1213.72	272.966	26.6667	26.6667													1098.72	387.966	237.85	237.85																														890
1213.82	272.865	46.6667	46.6667													1098.82	387.865	278.05	278.05																														889
1213.92	272.765	30	30													1098.92	387.765	278.05	278.05																														888
1214.02	272.666	36.6667	36.6667													1099.02	387.666	247.9	247.9																														887
1214.12	272.565	43.3333	43.3333													1099.12	387.565	281.4	281.4																														886
1214.22	272.466	43.3333	43.3333													1099.22	387.466	304.85	304.85																														885
1214.32	272.365	26.6667	26.6667													1099.32	387.365	254.6	254.6																														884
1214.42	272.265	43.3333	43.3333													1099.42	387.265	247.9	247.9																														883
1214.52	272.166	26.6667	26.6667													1099.52	387.166	247.9	247.9																														882
1214.62	272.065	46.6667	46.6667													1099.62	387.065	268	268																														881
1214.72	271.966	30	30													1099.72	386.966	254.6	254.6																														880
1214.82	271.865	50	50													1099.82	386.865	244.55	244.55																														879
1214.92	271.765	33.3333	33.3333													1099.92	386.765	217.75	217.75																														878
1215.02	271.666	40	40													1100.02	386.666	268	268																														877
1215.12	271.565	33.3333	33.3333													1100.12	386.565	217.75	217.75																														876
1215.22	271.466	30	30													1100.22	386.466	197.65	197.65																														875
1215.32	271.365	53.3333	53.3333													1100.32	386.365	254.6	254.6																														874
1215.42	271.265	26.6667	26.6667													1100.42	386.265	301.5	301.5																														873
																1100.52	386.166	214.4	214.4																														872
																1100.62	386.065	241.2	241.2																														871
																1100.72	385.966	261.3	261.3																														870
																1100.82	385.865	251.25	251.25																														869
																1100.92	385.765	244.55	244.55																														868
																1101.02	385.666	251.25	251.25																														867
																1101.12	385.565	247.9	247.9																														866
																1101.22	385.466	237.85	237.85																														865
																1101.32	385.365	254.6	254.6																														864
																1101.42	385.265	227.8	227.8																														863
																1101.52	385.166	241.2	241.2																														862
																1101.62	385.065	221.1	221.1																														861
																1101.72	384.966	268	268																														860
																1101.82	384.865	254.6	254.6																														859
																1101.92	384.765	257.95	257.95																														858
																1102.02	384.666	274.7	274.7																														857
																1102.12	384.565	284.75	284.75																														856
																1102.22	384.466	257.95	257.95																														855
																1102.32	384.365	301.5	301.5																														854
																1102.42	384.265	231.15	231.15																														853
																1102.52	384.166	281.4	281.4																														852
																1102.62	384.065	201	201																														851
																1102.72	383.966	247.9	247.9																														850
																1102.82	383.865	231.15	231.15																														849
																1102.92	383.765	278.05	278.05																														848
																1103.02	383.666	224.45	224.45																														847
																1103.12	383.565	251.25	251.25																														846
																1103.22	383.466	231.15	231.15																														845
																1103.32	383.365	221.1	221.1																														844
																1103.42	383.265	268	268																														843
																																																	842
																																																	841
																																																	840
																																																	839
																																																	838
																																																	837
																																																	836
																																																	835
																																																	834
																																																	833
																																																	832
																																																	831
																																																	830
																																																	829
																																																	828
																																																	827
																																																	826
																																																	825
																																																	824
																																																	823
																																																	822
																																																	821
																																																	820
																																																	819
																																																	818
																																																	817
																																																	816
																																																	815
																																																	814
																																																	813
																																																	812
																																																	811
																																																	810
																																																	809
																																																	808
																																																	807
																																																	806
																																																	805
																																																	804
																																																	803
																																																	802
																																																	801
																																																	800
																																																	799
																																																	798
																																																	797
																																																	796
																																																	795
																																																	794
																																																	793
																																																	792
																																																	791
																																																	790
																																																	789
																																																	788
																																																	787
																																																	786
																																																	785
																																																	784
																																																	783
																																																	782
																																																	781
																																																	780
																																																	779
																																																	778
																																																	777
																																																	776
																																																	775
																																																	774
																																																	773
																																																	772
																																																	771
																																																	770
																																																	769
																																																	768
																																																	767
																																																	766
																																																	765
																																																	764
																																																	763
																																																	762
																																																	761
																																																	760
																																																	759
																																																	758
																																																	757
																																																	756
																																																	755
																																																	754
																																																	753
																																																	752
																																																	751
																																																	750
																																																	749
																																																	748
																																																	747
																																																	746
																																																	745
																																																	744
																																																	743
																																																	742
																																																	741
																																																	740
																																																	739
																																																	738
																																																	737
																																																	736
																																																	735
																																																	734
																																																	733
																																																	732
																																																	731
																																																	730
																																																	729
																																																	728
																																																	727
																																																	726
																																																	725
																																																	724
																																																	723
																																																	722
																																																	721
																																																	720
																																																	719
																																																	718
																																																	717
																																																	716
																																																	715
																																																	714
																																																	713
																																																	712
																																																	711
																																																	710
																																																	709
																																																	708
																																																	707
																																																	706
																																																	705
																																																	704
																																																	703
																																																	702
																																																	701
																																																	700
																																																	699
																																																	698
																																																	697
																																																	696
																																																	695
																																																	694
																																																	693
																																																	692
																																																	691
																																																	690
																																																	689
																																																	688
																																																	687
																																																	686
																																																	685
																																																	684
																																																	683
																																																	682
																																																	681
																																																	680
																																																	679
																																																	678
																																																	677
																																																	676
																																																	675
																																																	674
																																																	673
																																																	672
																																																	671
																																																	670
																																																	669
																																																	668
																																																	667
																																																	666
																																																	665
																																																	664
																																																	663
																																																	662
																																																	661
																																																	660
																																																	659
																																																	658
																																																	657
																																																	656
																																																	655
																																																	654
																																																	653
																																																	652
																																																	651
																																																	650
																																																	649
																																																	648
																																																	647
																																																	646
																																																	645
																																																	644
																																																	643
																																																	642
																																																	641
																																																	640
																																																	639
																																																	638
																																																	637
																																																	636
																																																	635
																																																	634
																																																	633
																																																	632
																																																	631
																																																	630
																																																	629
																																																	628
																																																	627
																																																	626
																																																	625
																																																	624
																																																	623
																																																	622
																																																	621
																																																	620
																																																	619
																																																	618
																																																	617
																																																	616
																																																	615
																																																	614
																																																	613
																																																	612
																																																	611
																																																	610
																																																	609
																																																	608
																																																	607
																																																	606
																																																	605
																																																	604
																																																	603
																																																	602
																																																	601
																																																	600
																																																	599
																																																	598
																																																	597
																																																	596
																																																	595
																																																	594
																																																	593
																																																	592
																																																	591
																																																	590
																																																	589
																																																	588
																																																	587
																																																	586
																																																	585
																																																	584
																																																	583
																																																	582
																																																	581
																																																	580
																																																	579
																																																	578
																																																	577
																																																	576
																																																	575
																																																	574
																																																	573
																																																	572
																																																	571
																																																	570
																																																	569
																																																	568
																																																	567
																																																	566
																																																	565
																																																	564
																																																	563
																																																	562
																																																	561
																																																	560
																																																	559
																																																	558
																																																	557
																																																	556
																																																	555
																																																	554
																																																	553
																																																	552
																																																	551
																																																	550
																																																	549
																																																	548
																																																	547
																																																	546
																																																	545
																																																	544
																																																	543
																																																	542
																																																	541
																																																	540
																																																	539
																																																	538
																																																	537
																																																	536
																																																	535
																																																	534
																																																	533
																																																	532
																																																	531
																																																	530
																																																	529
																																																	528
																																																	527
																																																	526
																																																	525
																																																	524
																																																	523
																																																	522
																																																	521
																																																	520
																																																	519
																																																	518
																																																	517
																																																	516
																																																	515
																																																	514
																																																	513
																																																	512
																																																	511
																																																	510
																																																	509
																																																	508
																																																	507
																																																	506
																																																	505
																																																	504
																																																	503
																																																	502
																																																	501
																																																	500
																																																	499
																																																	498
																																																	497
																																																	496
																																																	495
																																																	494
																																																	493
																																																	492
																																																	491
																																																	490
																																																	489
																																																	488
																																																	487
																																																	486
																																																	485
																																																	484
																																																	483
																																																	482
																																																	481
																																																	480
																																																	479
																																																	478
																																																	477
																																																	476
																																																	475
																																																	474
																																																	473
																																																	472
																																																	471
																																																	470
																																																	469
																																																	468
																																																	467
																																																	466
																																																	465
																																																	464
																																																	463
																																																	462
																																																	461
																																																	460
																																																	459
																																																	458
																																																	457
																																																	456
																																																	455
																																																	454
																																																	453
																																																	452
																																																	451
																																																	450
																																																	449
																																																	448
																																																	447
																																																	446
																																																	445
																																																	444
																																																	443
																																																	442
																																																	441
																																																	440
																																																	439
																																																	438
																																																	437
																																																	436
																																																	435
																																																	434
																																																	433
																																																	432
																																																	431
																																																	430
																																																	429
																																																	428
																																																	427
																																																	426
																																																	425
																																																	424
																																																	423
																																																	422
																																																	421
																																																	420
																																																	419
																																																	418
																																																	417
																																																	416
																																																	415
																																																	414
																																																	413
																																																	412
																																																	411
																																																	410
																																																	409
																																																	408
																																																	407
																																																	406
																																																	405
																																																	404
																																																	403
																																																	402
																																																	401
																																																	400
																																																	399
																																																	398
																																																	397
																																																	396
																																																	395
																																																	394
																																																	393
																																																	392
																																																	391
																																																	390
																																																	389
																																																	388
																																																	387
																																																	386
																																																	385
																																																	384
																																																	383
																																																	382
																																																	381
																																																	380
																																																	379
																																																	378
																																																	377
																																																	376
																																																	375
																																																	374
																																																	373
																																																	372
																																																	371
																																																	370
																																																	369
																																																	368
																																																	367
																																																	366
																																																	365
																																																	364
																																																	363
																																																	362
																																																	361
																																																	360
																																																	359
																																																	358
																																																	357
																																																	356
																																																	355
																																																	354
																																																	353
																																																	352
																																																	351
																																																	350
																																																	349
																																																	348
																																																	347
																																																	346
																																																	345
																																																	344
																																																	343
																																																	342
																																																	341
																																																	340
																																																	339
																																																	338
																																																	337
																																																	336
																																																	335
																																																	334
																																																	333
																																																	332
																																																	331
																																																	330
																																																	329
																																																	328
																																																	327
																																																	326
																																																	325
																																																	324
																																																	323
																																																	322
																																																	321
																																																	320
																																																	319
																																																	318
																																																	317
																																																	316
																																																	315
																																																	314
																																																	313
																																																	312
																																																	311
																																																	310
																																																	309
																																																	308
																																																	307
																																																	306
																																																	305
																																																	304
																																																	303
																																																	302
																																																	301
																																																	300
																																																	299
																																																	298
																																																	297
																																																	296
																																																	295
																																																	294
																																																	293
																																																	292
																																																	291
																																																	290
																																																	289
																																																	288
																																																	287
																																																	286
																																																	285
																																																	284
																																																	283
																																																	282
																																																	281
																																																	280
																																																	279
																																																	278
																																																	277
																																																	276
																																																	275
																																																	274
																																																	273
																																																	272
																																																	271
																																																	270
																																																	269
																																																	268
																																																	267
																																																	266
																																																	265
																																																	264
																																																	263
																																																	262
																																																	261
																																																	260
																																																	259
																																																	258
																																																	257
																																																	256
																																																	255
																																																	254
																																																	253
																																																	252
																																																	251
																																																	250
																																																	249
																																																	248
																																																	247
																																																	246
																																																	245
																																																	244
																																																	243
																																																	242
																																																	241
																																																	240
																																																	239
																																																	238
																																																	237
																																																	236
																																																	235
																																																	234
																																																	233
																																																	232
																																																	231
																																																	230
																																																	229
																																																	228
																																																	227
																																																	226
																																																	225
																																																	224
																																																	223
																																																	222
																																																	221
																																																	220
																																																	219
																																																	218
																																																	217
																																																	216
																																																	215
																																																	214
																																																	213
																																																	212
																																																	211
																																																	210
																																																	209
																																																	208
																																																	207
																																																	206
																																																	205
																																																	204
																																																	203
																																																	202
																																																	201
																																																	200
																																																	199
																																																	198
																																																	197
																																																	196
																																																	195
																																																	194
																																																	193
																																																	192
																																																	191
																																																	190
																																																	189
																																																	188
																																																	187
																																																	186
																																																	185
																																																	184
																																																	183
																																																	182
																																																	181
																																																	180
																																																	179
																																																	178
																																																	177
																																																	176
																																																	175
																																																	174
																																																	173
																																																	172
																																																	171
																																																	170
																																																	169
																																																	168
																																																	167
																																																	166
																																																	165
																																																	164
																																																	163
																																																	162
																																																	161
																																																	160
																																																	159
																																																	158
																																																	157
																																																	156
																																																	155
																																																	154
																																																	153
																																																	152
																																																	151
																																																	150
																																																	149
																																																	148
																																																	147
																																																	146
																																																	145
																																																	144
																																																	143
																																																	142
																																																	141
																																																	140
																																																	139
																																																	138
																																																	137
																																																	136
																																																	135
																																																	134
																																																	133
																																																	132
																																																	131
																																																	130
																																																	129
																																																	128
																																																	127
																																																	126
																																																	125
																																																	124
																																																	123
																																																	122
																																																	121
																																																	120
																																																	119
																																																	118
																																																	117
																																																	116
																																																	115
																																																	114
																																																	113
																																																	112
																																																	111
																																																	110
																																																	109
																																																	108
																																																	107
																																																	106
																																																	105
																																																	104
																																																	103
																																																	102
																																																	101
																																																	100
																																																	99
																																																	98
																																																	97
																																																	96
																																																	95
																																																	94
																																																	93
																																																	92
																																																	91
																																																	90
																																																	89
																																																	88
																																																	87
																																																	86
																																																	85
																																																	84
																																																	83
																																																	82
																																																	81
																																																	80
																																																	79
																																																	78
																																																	77
																																																	76
																																																	75
																																																	74
																																																	73
																																																	72
																																																	71
																																																	70
																																																	69
																																																	68
																																																	67
																																																	66
																																																	65
																																																	64
																																																	63
																																																	62
																																																	61
																																																	60
																																																	59
																																																	58
																																																	57
																																																	56
																																																	55
																																																	54
																																																	53
																																																	52
																																																	51
																																																	50
																																																	49
																																																	48
																																																	47
																																																	46
																																																	45
																																																	44
																																																	43
																																																	42
																																																	41
																																																	40
																																																	39
																																																	38
																																																	37
																																																	36
																																																	35
																																																	34
																																																	33
																																																	32
																																																	31
																																																	30
																																																	29
																																																	28
																																																	27
																																																	26
																																																	25
																																																	24
																																																	23
																																																	22
																																																	21
																																																	20
																																																	19
																																																	18
																																																	17
																																																	16
																																																	15
																																																	14
																																																	13
																																																	12
																																																	11
																																																	10
																																																	9
																																																	8
																																																	7
																																																	6
																																																	5
																																																	4
																																																	3
																																																	2
																																																	1
																																																	0
																																																	-1
																																																	-2
																																																	-3
																																																	-4
																																																	-5
[truncated: 6 more columns]

## Sheet: Bulk C3N4
C1s								N 1S									O 1s
302.8	520	520	520	520	520	520		405.8	2348.35	2351.76	2347.52	2351.76	2347.52	2347.52			546	1966	1966	1966	1966	1966
302.7	500	500	500	500	500	500		405.7	2358.4	2344.88	2340.52	2344.88	2340.52	2340.52			545.9	2022	2022	2022	2022	2022
302.6	490	490	490	490	490	490		405.6	2328.25	2337.97	2333.49	2337.97	2333.49	2333.49			545.8	1958	1958	1958	1958	1958
302.5	530	530	530	530	530	530		405.5	2334.95	2331.11	2326.5	2331.11	2326.5	2326.5			545.7	2004	2004	2004	2004	2004
302.4	530	530	530	530	530	530		405.4	2244.5	2324.23	2319.48	2324.23	2319.48	2319.48			545.6	1890	1890	1890	1890	1890
302.3	610	610	610	610	610	610		405.3	2341.65	2317.49	2312.6	2317.49	2312.6	2312.6			545.5	1996	1996	1996	1996	1996
302.2	540	540	540	540	540	540		405.2	2301.45	2310.59	2305.55	2310.59	2305.55	2305.55			545.4	1958	1958	1958	1958	1958
302.1	520	520	520	520	520	520		405.1	2532.6	2303.75	2298.56	2303.75	2298.56	2298.56			545.3	1956	1956	1956	1956	1956
302	580	580	580	580	580	580		405	2489.05	2296.54	2291.19	2296.54	2291.19	2291.19			545.2	1966	1966	1966	1966	1966
301.9	590	590	590	590	590	590		404.9	2391.9	2289.4	2283.88	2289.4	2283.88	2283.88			545.1	1992	1992	1992	1992	1992
301.8	690	690	690	690	690	690		404.8	2412	2282.4	2276.71	2282.4	2276.71	2276.71			545	1924	1924	1924	1924	1924
301.7	610	610	610	610	610	610		404.7	2579.5	2275.37	2269.5	2275.37	2269.5	2269.5			544.9	1946	1946	1946	1946	1946
301.6	830	830	830	830	830	830		404.6	2535.95	2268.08	2262.01	2268.08	2262.01	2262.01			544.8	1916	1916	1916	1916	1916
301.5	620	620	620	620	620	620		404.5	2546	2260.85	2254.57	2260.85	2254.57	2254.57			544.7	1948	1948	1948	1948	1948
301.4	590	590	590	590	590	590		404.4	2639.8	2253.6	2247.11	2253.6	2247.11	2247.11			544.6	1988	1988	1988	1988	1988
301.3	470	470	470	470	470	470		404.3	2680	2246.2	2239.49	2246.2	2239.49	2239.49			544.5	1930	1930	1930	1930	1930
301.2	500	500	500	500	500	500		404.2	2616.35	2238.74	2231.8	2238.74	2231.8	2231.8			544.4	2030	2030	2030	2030	2030
301.1	570	570	570	570	570	570		404.1	2747	2231.39	2224.19	2231.39	2224.19	2224.2			544.3	2094	2094	2094	2094	2094
301	600	600	600	600	600	600		404	2706.8	2223.83	2216.37	2223.82	2216.37	2216.37			544.2	1890	1890	1890	1890	1890
300.9	660	660	660	660	660	660		403.9	2747	2216.34	2208.59	2216.32	2208.59	2208.61			544.1	1870	1870	1870	1870	1870
300.8	510	510	510	510	510	510		403.8	2606.3	2208.8	2200.74	2208.77	2200.74	2200.78			544	1956	1956	1956	1956	1956
300.7	580	580	580	580	580	580		403.7	2552.7	2201.51	2193.1	2201.43	2193.1	2193.18			543.9	1868	1868	1868	1868	1868
300.6	570	570	570	570	570	570		403.6	2425.4	2194.34	2185.53	2194.19	2185.53	2185.68			543.8	1884	1884	1884	1884	1884
300.5	480	480	480	480	480	480		403.5	2458.9	2187.45	2178.16	2187.16	2178.16	2178.44			543.7	1908	1908	1908	1908	1908
300.4	490	490	490	490	490	490		403.4	2368.45	2180.63	2170.71	2180.09	2170.71	2171.25			543.6	1848	1848	1848	1848	1848
300.3	510	510	510	510	510	510		403.3	2338.3	2174.17	2163.4	2173.17	2163.4	2164.4			543.5	1858	1858	1858	1858	1858
300.2	660	660	660	660	660	660		403.2	2254.55	2168.13	2156.12	2166.3	2156.12	2157.95			543.4	1906	1906	1906	1906	1906
300.1	520	520	520	520	520	520		403.1	2271.3	2162.83	2148.97	2159.59	2148.97	2152.21			543.3	1868	1868	1868	1868	1868
300	700	700	700	700	700	700		403	2154.05	2158.49	2141.78	2152.87	2141.78	2147.39			543.2	2052	2052	2052	2052	2052
299.9	540	540	540	540	540	540		402.9	2050.2	2155.88	2134.76	2146.36	2134.76	2144.28			543.1	1932	1932	1932	1932	1932
299.8	570	570	570	570	570	570		402.8	2046.85	2155.82	2127.89	2140.03	2127.89	2143.68			543	1964	1964	1964	1964	1964
299.7	500	500	500	500	500	500		402.7	1996.6	2159.3	2121.02	2133.73	2121.02	2146.59			542.9	1964	1964	1964	1964	1964
299.6	630	630	630	630	630	630		402.6	1973.15	2168.02	2114.21	2127.55	2114.22	2154.68			542.8	1892	1892	1892	1892	1892
299.5	600	600	600	600	600	600		402.5	1845.85	2184.04	2107.44	2121.44	2107.45	2170.03			542.7	1876	1876	1876	1876	1876
299.4	500	500	500	500	500	500		402.4	1946.35	2210.19	2100.85	2115.57	2100.87	2195.46			542.6	1904	1904	1904	1904	1904
299.3	630	630	630	630	630	630		402.3	2090.4	2249.37	2094.09	2109.58	2094.14	2233.83			542.5	1892	1892	1892	1892	1892
299.2	620	620	620	620	620	620		402.2	2117.2	2305.2	2087.1	2103.42	2087.19	2288.79			542.4	1868	1868	1868	1868	1868
299.1	620	620	620	620	620	620		402.1	2217.7	2381.95	2080.05	2097.28	2080.22	2364.55			542.3	1826	1826	1826	1826	1826
299	730	730	730	730	730	730		402	2318.2	2483.55	2072.83	2091.04	2073.17	2465.01			542.2	1874	1874	1874	1874	1874
298.9	510	510	510	510	510	510		401.9	2542.65	2613.66	2065.45	2084.72	2066.08	2593.75			542.1	1876	1876	1876	1876	1876
298.8	440	440	440	440	440	440		401.8	2669.95	2774.79	2057.69	2078.13	2058.87	2753.18			542	1858	1858	1858	1858	1858
298.7	570	570	570	570	570	570		401.7	2927.9	2968.23	2049.73	2071.43	2051.86	2944.39			541.9	2016	2016	2016	2016	2016
298.6	600	600	600	600	600	600		401.6	3353.36	3193	2041.34	2064.43	2045.13	3166.11			541.8	1918	1918	1918	1918	1918
298.5	500	500	500	500	500	500		401.5	3664.91	3445.35	2032.27	2056.89	2038.86	3414.14			541.7	1962	1962	1962	1962	1962
298.4	580	580	580	580	580	580		401.4	3835.76	3719.29	2022.69	2048.99	2033.89	3681.79			541.6	1964	1964	1964	1964	1964
298.3	470	470	470	470	470	470		401.3	4291.36	4006.2	2012.83	2040.99	2031.45	3959.43			541.5	2000	2000	2000	2000	2000
298.2	530	530	530	530	530	530		401.2	4579.46	4294.56	2002.23	2032.45	2032.51	4234.07			541.4	1916	1916	1916	1916	1916
298.1	510	510	510	510	510	510		401.1	4572.76	4572.56	1991.16	2023.67	2039.32	4491.9			541.3	1978	1978	1978	1978	1978
298	480	480	480	480	480	480		401	5038.41	4828.32	1980.09	2015.15	2055	4718.34			541.2	1932	1932	1932	1932	1932
297.9	500	500	500	500	500	500		400.9	5001.56	5050.26	1968.26	2006.2	2082.26	4898.33			541.1	1954	1954	1954	1954	1954
297.8	480	480	480	480	480	480		400.8	5125.51	5231.27	1956.47	1997.64	2126.15	5020.42			541	1948	1948	1948	1948	1948
297.7	440	440	440	440	440	440		400.7	5162.36	5367.3	1944.47	1989.29	2191.47	5075.48			540.9	1948	1948	1948	1948	1948
297.6	440	440	440	440	440	440		400.6	5155.66	5459.84	1932.39	1981.39	2284.11	5059.12			540.8	1810	1810	1810	1810	1810
297.5	550	550	550	550	550	550		400.5	5256.16	5515.39	1920.3	1974.11	2410.2	4971.68			540.7	1936	1936	1936	1936	1936
297.4	380	380	380	380	380	380		400.4	5370.06	5544.98	1908.03	1967.51	2575.44	4818.1			540.6	1924	1924	1924	1924	1924
297.3	460	460	460	460	460	460		400.3	5403.56	5563.42	1895.57	1961.96	2784.92	4607.68			540.5	1890	1890	1890	1890	1890
297.2	500	500	500	500	500	500		400.2	5671.56	5587.69	1883.03	1958.46	3042.09	4353.2			540.4	1878	1878	1878	1878	1878
297.1	370	370	370	370	370	370		400.1	5889.31	5634.68	1870.05	1958.51	3347.69	4068.59			540.3	1900	1900	1900	1900	1900
297	540	540	540	540	540	540		400	5956.31	5720.94	1856.7	1966.16	3699.25	3768.93			540.2	1970	1970	1970	1970	1970
296.9	400	400	400	400	400	400		399.9	6130.51	5862.28	1843.23	1989.64	4090.52	3468.58			540.1	1866	1866	1866	1866	1866
296.8	420	420	420	420	420	420		399.8	6093.66	6074.86	1829.46	2043.86	4510.41	3179.52			540	1890	1846.61	1846.61	1846.61	1846.61
296.7	470	470	470	470	470	470		399.7	6304.71	6379.49	1815.73	2155.39	4943.89	2911.67			539.9	1784	1846.54	1846.54	1846.54	1846.54
296.6	480	480	480	480	480	480		399.6	6823.96	6805.54	1801.65	2365.92	5371.91	2671			539.8	1960	1846.4	1846.4	1846.4	1846.4
296.5	450	450	450	450	450	450		399.5	7380.06	7395.23	1786.72	2735.64	5772.4	2460.63			539.7	1966	1846.25	1846.25	1846.25	1846.25
296.4	480	480	480	480	480	480		399.4	8271.16	8204.76	1770.89	3342.2	6122.93	2281.41			539.6	1886	1846.2	1846.2	1846.2	1846.2
296.3	400	400	400	400	400	400		399.3	9209.16	9295.95	1753.62	4269.93	6401.71	2131.56			539.5	1930	1846.1	1846.1	1846.1	1846.1
296.2	500	500	500	500	500	500		399.2	10612.8	10718.9	1734.86	5589.84	6590.42	2008.3			539.4	1942	1845.98	1845.98	1845.98	1845.98
296.1	440	440	440	440	440	440		399.1	12639.6	12485.3	1713.84	7330.63	6675.22	1907.16			539.3	1948	1845.86	1845.86	1845.86	1845.86
296	420	420	420	420	420	420		399	14964.5	14536.9	1689.59	9444.77	6648.14	1823.15			539.2	1904	1845.79	1845.79	1845.79	1845.79
295.9	440	440	440	440	440	440		398.9	16649.5	16725.5	1661.63	11788.1	6508.89	1751.81			539.1	1864	1845.76	1845.76	1845.76	1845.76
295.8	380	380	380	380	380	380		398.8	18569.1	18813.9	1630.97	14119.7	6265.74	1690.47			539	1852	1845.76	1845.76	1845.76	1845.76
295.7	430	430	430	430	430	430		398.7	19922.5	20499.7	1597.23	16126.7	5931.93	1635.6			538.9	1902	1845.69	1845.69	1845.69	1845.69
295.6	450	450	450	450	450	450		398.6	21041.4	21476.9	1561.3	17487.4	5526.57	1585.48			538.8	1898	1845.62	1845.62	1845.62	1845.62
295.5	490	490	490	490	490	490		398.5	21413.2	21510.7	1523.55	17947.8	5071.48	1538.44			538.7	1842	1845.62	1845.62	1845.62	1845.62
295.4	410	410	410	410	410	410		398.4	20910.7	20525.3	1485.15	17411.3	4590.19	1494.11			538.6	1918	1845.53	1845.53	1845.53	1845.53
295.3	430	430	430	430	430	430		398.3	18930.9	18640.2	1447.49	15976.9	4105.45	1452.75			538.5	1912	1845.45	1845.45	1845.45	1845.45
295.2	400	400	400	400	400	400		398.2	16495.4	16130.2	1412.88	13901.6	3638.48	1415.91			538.4	1846	1845.45	1845.45	1845.45	1845.45
295.1	570	570	570	570	570	570		398.1	13694.8	13332.9	1382.07	11508.5	3204.75	1383.77			538.3	1970	1845.3	1845.3	1845.3	1845.3
295	440	440	440	440	440	440		398	10723.4	10571.8	1355.64	9110.81	2815.67	1356.57			538.2	1850	1845.29	1845.29	1845.29	1845.29
294.9	420	420	420	420	420	420		397.9	8036.66	8095.09	1333.85	6950.64	2477.8	1334.35			538.1	1844	1845.29	1845.29	1845.29	1845.29
294.8	500	500	500	500	500	500		397.8	5929.51	6048.19	1316.27	5171.25	2192.94	1316.53			538	1886	1845.24	1845.24	1845.24	1845.24
294.7	460	460	460	460	460	460		397.7	4398.56	4475.63	1301.98	3818.29	1959.19	1302.12			537.9	1998	1845.05	1845.05	1845.05	1845.05
294.6	500	500	500	500	500	500		397.6	3189.2	3343.33	1290.09	2861.41	1771.95	1290.16			537.8	1872	1845.02	1845.02	1845.02	1845.02
294.5	630	630	630	630	630	630		397.5	2562.75	2574.61	1280.1	2229.02	1625.65	1280.13			537.7	1868	1844.99	1844.99	1844.99	1844.99
294.4	700	700	700	700	700	700		397.4	2207.65	2077.75	1271.07	1835.35	1513.46	1271.09			537.6	1902	1844.92	1844.92	1844.92	1844.92
294.3	560	560	560	560	560	560		397.3	1832.45	1768.56	1262.59	1602.25	1428.89	1262.6			537.5	1956	1844.78	1844.78	1844.78	1844.78
294.2	490	490	490	490	490	490		397.2	1577.85	1580.7	1254.69	1469.09	1366.31	1254.7			537.4	1834	1844.77	1844.77	1844.77	1844.77
294.1	490	490	490	490	490	490		397.1	1420.4	1466.86	1247.18	1393.59	1320.45	1247.18			537.3	1986	1844.6	1844.6	1844.6	1844.6
294	510	510	510	510	510	510		397	1383.55	1396.4	1239.91	1349.37	1286.95	1239.91			537.2	1884	1844.55	1844.55	1844.55	1844.55
293.9	510	510	510	510	510	510		396.9	1393.6	1350.68	1232.68	1321.15	1262.22	1232.68			537.1	1954	1844.42	1844.42	1844.42	1844.42
293.8	720	720	720	720	720	720		396.8	1232.8	1319	1225.43	1300.86	1243.57	1225.43			537	1890	1844.36	1844.36	1844.36	1844.36
293.7	620	620	620	620	620	620		396.7	1336.65	1295.71	1218.42	1284.81	1229.32	1218.42			536.9	1942	1844.24	1844.24	1844.24	1844.24
293.6	680	680	680	680	680	680		396.6	1336.65	1277.11	1211.23	1270.7	1217.64	1211.23			536.8	1844	1844.24	1844.24	1844.24	1844.24
293.5	510	510	510	510	510	510		396.5	1226.1	1261.53	1204.03	1257.84	1207.71	1204.03			536.7	1840	1844.23	1844.24	1844.23	1844.24
293.4	520	520	520	520	520	520		396.4	1159.1	1248.07	1197	1245.99	1199.07	1197			536.6	1882	1844.19	1844.2	1844.19	1844.2
293.3	400	400	400	400	400	400		396.3	1145.7	1236.02	1190.06	1234.88	1191.2	1190.06			536.5	1856	1844.17	1844.19	1844.17	1844.19
293.2	470	470	470	470	470	470		396.2	1249.55	1224.91	1183.13	1224.3	1183.74	1183.13			536.4	1858	1844.16	1844.2	1844.16	1844.2
293.1	540	540	540	540	540	540		396.1	1095.45	1214.28	1176.02	1213.96	1176.35	1176.02			536.3	1862	1844.13	1844.21	1844.13	1844.21
293	550	550	550	550	550	550		396	1169.15	1204.38	1169.15	1204.22	1169.32	1169.15			536.2	1964	1843.99	1844.12	1843.99	1844.12
292.9	510	510	510	510	510	510											536.1	1838	1843.98	1844.22	1843.98	1844.23
292.8	470	470	470	470	470	470											536	1776	1843.9	1844.33	1843.9	1844.33
292.7	400	400	400	400	400	400											535.9	1920	1843.81	1844.55	1843.8	1844.55
292.6	530	530	530	530	530	530											535.8	1916	1843.72	1844.97	1843.72	1844.98
292.5	400	400	400	400	400	400											535.7	1924	1843.63	1845.71	1843.62	1845.72
292.4	470	470	470	470	470	470											535.6	1954	1843.5	1846.92	1843.48	1846.94
292.3	430	430	430	430	430	430								--			535.5	1932	1843.41	1848.91	1843.37	1848.94
292.2	280	280	280	280	280	280											535.4	1918	1843.34	1852.03	1843.28	1852.09
292.1	410	410	410	410	410	410											535.3	1908	1843.31	1856.76	1843.2	1856.86
292	270	270	270	270	270	270											535.2	2038	1843.14	1863.59	1842.96	1863.77
291.9	370	370	370	370	370	370											535.1	1892	1843.2	1873.72	1842.9	1874.02
291.8	210	210	210	210	210	210											535	1830	1843.38	1888.17	1842.89	1888.66
291.7	300	276.636	276.636	276.636	276.636	276.636											534.9	1890	1843.63	1908.09	1842.83	1908.89
291.6	320	276.579	276.579	276.579	276.579	276.579											534.8	1914	1844.02	1934.99	1842.74	1936.27
291.5	300	276.548	276.548	276.548	276.548	276.548											534.7	2036	1844.53	1970.34	1842.51	1972.37
291.4	290	276.53	276.53	276.53	276.53	276.53											534.6	2084	1845.37	2015.83	1842.21	2018.99
291.3	300	276.499	276.499	276.499	276.499	276.499											534.5	2166	1846.69	2072.8	1841.81	2077.68
291.2	290	276.481	276.481	276.481	276.481	276.481											534.4	2102	1848.89	2142.5	1841.49	2149.9
291.1	290	276.464	276.463	276.463	276.463	276.464											534.3	2120	1852.25	2224.8	1841.15	2235.9
291	280	276.461	276.458	276.458	276.458	276.461											534.2	2380	1856.85	2318.13	1840.49	2334.48
290.9	230	276.404	276.397	276.397	276.397	276.404											534.1	2502	1863.56	2419.9	1839.68	2443.78
290.8	270	276.406	276.389	276.389	276.389	276.406											534	2504	1873.1	2525.79	1838.87	2560.03
290.7	310	276.384	276.344	276.344	276.344	276.384											533.9	2648	1886.46	2629.45	1837.88	2678.03
290.6	370	276.309	276.221	276.221	276.221	276.309											533.8	2794	1904.42	2723.34	1836.7	2791.05
290.5	280	276.41	276.216	276.216	276.216	276.41											533.7	2786	1928.9	2799.36	1835.54	2892.72
290.4	310	276.585	276.171	276.171	276.171	276.585											533.6	3040	1960.52	2850.12	1834.07	2976.57
290.3	290	277.015	276.153	276.153	276.153	277.015											533.5	3030	2001.83	2870.72	1832.6	3039.95
290.2	260	277.884	276.132	276.132	276.132	277.884											533.4	3152	2053.51	2858.69	1830.98	3081.22
290.1	330	279.509	276.06	276.06	276.06	279.509											533.3	3130	2118.07	2815.29	1829.39	3103.96
290	360	282.607	275.95	275.95	275.95	282.607											533.2	3162	2195.71	2744.71	1827.76	3112.66
289.9	420	288.199	275.759	275.759	275.759	288.199											533.1	3098	2288.08	2653.48	1826.2	3115.36
289.8	440	298.293	275.542	275.542	275.542	298.293											533	3086	2394.04	2549.84	1824.66	3119.22
289.7	350	315.842	275.444	275.444	275.444	315.842											532.9	3076	2513.02	2441.57	1823.12	3131.46
289.6	590	344.957	275.028	275.028	275.028	344.957											532.8	3238	2641.52	2335.15	1821.39	3155.28
289.5	570	392.557	274.639	274.639	274.639	392.557											532.7	3130	2776.03	2236.04	1819.79	3192.28
289.4	580	467.49	274.235	274.235	274.235	467.49											532.6	3154	2910.53	2147.45	1818.15	3239.82
289.3	730	582.746	273.633	273.633	273.633	582.746											532.5	3338	3037.63	2071.02	1816.29	3292.35
289.2	960	752.459	272.727	272.727	272.727	752.459											532.4	3284	3150.3	2007.4	1814.49	3343.21
289.1	1160	997.55	271.555	271.555	271.555	997.55											532.3	3396	3239.89	1955.63	1812.55	3382.97
289	1620	1335.61	269.774	269.774	269.774	1335.61											532.2	3424	3300.57	1914.56	1810.58	3404.55
288.9	2060	1787.67	267.409	267.409	267.409	1787.67											532.1	3456	3326.46	1882.64	1808.56	3400.54
288.8	2630	2366.59	264.289	264.289	264.289	2366.59											532	3352	3316.37	1858.42	1806.67	3368.11
288.7	3210	3074.42	260.398	260.399	260.398	3074.42											531.9	3402	3269.99	1840.18	1804.72	3305.45
288.6	3820	3897.23	255.697	255.697	255.697	3897.23											531.8	3310	3191.68	1826.77	1802.87	3215.58
288.5	4810	4792.78	249.682	249.683	249.682	4792.78											531.7	3026	3087.15	1817.18	1801.37	3102.95
288.4	5330	5696.16	242.973	242.974	242.972	5696.16											531.6	2990	2963.68	1810.18	1799.92	2973.94
288.3	6050	6518.61	235.303	235.308	235.303	6518.62											531.5	2812	2829.24	1805.21	1798.68	2835.77
288.2	6900	7158.06	226.501	226.514	226.501	7158.07											531.4	2670	2691.28	1801.7	1797.61	2695.37
288.1	7580	7528.43	216.79	216.823	216.789	7528.47											531.3	2396	2556.48	1799.38	1796.88	2558.99
288	7840	7573.13	206.724	206.805	206.721	7573.21											531.2	2352	2429.62	1797.71	1796.2	2431.13
287.9	7720	7281.71	196.804	196.998	196.798	7281.92											531.1	2312	2314.14	1796.46	1795.56	2315.04
287.8	6890	6702.96	187.97	188.416	187.958	6703.43											531	2174	2212.34	1795.62	1795.1	2212.86
287.7	5880	5911.11	180.464	181.441	180.441	5912.13											530.9	2102	2124.72	1795.02	1794.72	2125.02
287.6	5110	5009.97	173.977	176.025	173.93	5012.11											530.8	2080	2051.26	1794.54	1794.37	2051.43
287.5	4020	4091.98	168.943	173.079	168.851	4096.3											530.7	2232	1990.57	1793.93	1793.84	1990.66
287.4	2890	3231.82	165.434	173.427	165.257	3240.16											530.6	1968	1942.1	1793.67	1793.62	1942.15
287.3	2470	2477.24	162.547	177.328	162.213	2492.69											530.5	2042	1903.6	1793.35	1793.32	1903.62
287.2	1790	1851.55	160.682	186.914	160.063	1879.02											530.4	1820	1874.1	1793.3	1793.29	1874.11
287.1	1270	1355.51	159.72	204.278	158.597	1402.32											530.3	1928	1851.39	1793.13	1793.12	1851.4
287	800	980.91	159.748	232.004	157.75	1057.16											530.2	1932	1834.46	1792.96	1792.95	1834.46
286.9	610	706.052	160.637	272.411	157.153	824.793											530.1	1914	1821.88	1792.81	1792.8	1821.88
286.8	700	513.168	162.391	326.936	156.436	689.623											530	1882	1812.83	1792.7	1792.69	1812.84
286.7	690	380.864	165.71	395.023	155.731	630.135											529.9	1876	1806.3	1792.59	1792.59	1806.3
286.6	760	293.346	171.323	472.47	154.933	627.273											529.8	1842	1801.77	1792.53	1792.53	1801.77
286.5	720	237.039	180.573	550.792	154.187	660.03											529.7	1978	1798.42	1792.3	1792.3	1798.42
286.4	760	201.599	195.021	617.443	153.387	707.29											529.6	1888	1796.2	1792.19	1792.19	1796.2
286.3	810	179.926	216.902	659.339	152.519	751.129											529.5	1810	1794.74	1792.17	1792.17	1794.74
286.2	710	166.879	249.337	666.793	151.783	779.443											529.4	1780	1793.8	1792.15	1792.15	1793.8
286.1	700	159.212	295.868	637.882	151.059	790.845											529.3	1852	1793.11	1792.08	1792.08	1793.11
286	680	154.626	360.878	579.308	150.36	794.091											529.2	1770	1792.69	1792.05	1792.05	1792.69
285.9	770	151.723	449.148	502.915	149.542	804.703											529.1	1842	1792.38	1791.99	1791.99	1792.38
285.8	970	149.543	565.676	421.876	148.458	840.178											529	1926	1792.06	1791.82	1791.82	1792.06
285.7	990	147.871	715.468	346.971	147.347	915.616											528.9	1972	1791.74	1791.6	1791.6	1791.74
285.6	1050	146.403	902.002	284.195	146.155	1040.29											528.8	1970	1791.47	1791.39	1791.39	1791.47
285.5	1330	144.704	1126.15	235.478	144.591	1217.15											528.7	1924	1791.27	1791.22	1791.22	1791.27
285.4	1430	142.944	1385.62	199.945	142.893	1442.72											528.6	1944	1791.06	1791.04	1791.04	1791.06
285.3	1800	140.727	1672.61	174.895	140.705	1706.82											528.5	1814	1791.02	1791.01	1791.01	1791.02
285.2	1990	138.272	1974.11	157.898	138.262	1993.75											528.4	1832	1790.97	1790.96	1790.96	1790.97
285.1	2200	135.543	2271	146.35	135.539	2281.81											528.3	1784	1790.95	1790.95	1790.95	1790.95
285	2430	132.511	2539.75	138.206	132.509	2545.45											528.2	1882	1790.84	1790.84	1790.84	1790.84
284.9	2780	129.013	2755.05	131.891	129.013	2757.93											528.1	1808	1790.82	1790.82	1790.82	1790.82
284.8	2910	125.34	2894.4	126.74	125.34	2895.8											528	1844	1790.75	1790.75	1790.75	1790.75
284.7	2790	121.82	2942.03	122.472	121.82	2942.69											527.9	1816	1790.72	1790.72	1790.72	1790.72
284.6	2770	118.323	2891.86	118.613	118.323	2892.15											527.8	1838	1790.66	1790.66	1790.66	1790.66
284.5	2960	114.57	2749.08	114.695	114.57	2749.21											527.7	1858	1790.58	1790.58	1790.58	1790.58
284.4	2670	111.195	2530.02	111.246	111.195	2530.07											527.6	1896	1790.45	1790.45	1790.45	1790.45
284.3	2390	108.185	2257.23	108.205	108.185	2257.25											527.5	1814	1790.42	1790.42	1790.42	1790.42
284.2	2000	105.687	1955.99	105.694	105.687	1956											527.4	1850	1790.35	1790.35	1790.35	1790.35
284.1	1490	103.858	1650.09	103.861	103.858	1650.09											527.3	1856	1790.27	1790.27	1790.27	1790.27
284	1300	102.279	1358.37	102.28	102.279	1358.37											527.2	1844	1790.2	1790.2	1790.2	1790.2
283.9	1060	101.014	1094.44	101.014	101.014	1094.44											527.1	1872	1790.1	1790.1	1790.1	1790.1
283.8	850	100.025	865.975	100.025	100.025	865.975											527	1824	1790.06	1790.06	1790.06	1790.06
283.7	610	99.3511	675.76	99.3511	99.3511	675.76											526.9	1856	1789.98	1789.98	1789.98	1789.98
283.6	540	98.7691	522.564	98.7691	98.7691	522.564											526.8	1918	1789.82	1789.82	1789.82	1789.82
283.5	370	98.4109	403.082	98.4109	98.4109	403.082											526.7	1856	1789.74	1789.74	1789.74	1789.74
283.4	320	98.1183	312.428	98.1183	98.1183	312.428											526.6	1824	1789.7	1789.7	1789.7	1789.7
283.3	100	98.1158	245.69	98.1158	98.1158	245.69											526.5	1864	1789.61	1789.61	1789.61	1789.61
283.2	230	97.9416	197.463	97.9416	97.9416	197.463											526.4	1870	1789.51	1789.51	1789.51	1789.51
283.1	230	97.7672	163.515	97.7672	97.7672	163.515											526.3	1858	1789.43	1789.43	1789.43	1789.43
283	120	97.7378	140.298	97.7378	97.7378	140.298											526.2	1846	1789.36	1789.36	1789.36	1789.36
282.9	50	97.6749	124.675	97.6749	97.6749	124.675											526.1	1770	1789.33	1789.33	1789.33	1789.33
282.8	150	97.6058	114.394	97.6058	97.6058	114.394											526	1752	1752	1752	1752	1752
282.7	200	97.4706	107.702	97.4706	97.4706	107.702											525.9	1788	1788	1788	1788	1788
282.6	50	97.4081	103.52	97.4081	97.4081	103.52											525.8	1838	1838	1838	1838	1838
282.5	140	97.3518	100.931	97.3518	97.3518	100.931											525.7	1924	1924	1924	1924	1924
282.4	130	97.3087	99.363	97.3087	97.3087	99.363											525.6	1844	1844	1844	1844	1844
282.3	130	97.2655	98.4214	97.2655	97.2655	98.4214											525.5	1868	1868	1868	1868	1868
282.2	60	97.2164	97.8538	97.2164	97.2164	97.8538											525.4	1986	1986	1986	1986	1986
282.1	40	97.1411	97.4856	97.1411	97.1411	97.4856											525.3	1890	1890	1890	1890	1890
282	130	97.0977	97.2802	97.0977	97.0977	97.2802											525.2	1848	1848	1848	1848	1848
281.9	120	97.0674	97.1622	97.0674	97.0674	97.1622											525.1	1876	1876	1876	1876	1876
281.8	70	97.0318	97.08	97.0318	97.0318	97.08											525	1908	1908	1908	1908	1908
281.7	100	97.0278	97.0519	97.0278	97.0278	97.0519											524.9	1960	1960	1960	1960	1960
281.6	60	96.9791	96.9908	96.9791	96.9791	96.9908											524.8	1768	1768	1768	1768	1768
281.5	170	96.8826	96.8883	96.8826	96.8826	96.8883											524.7	1864	1864	1864	1864	1864
281.4	40	96.8077	96.8103	96.8077	96.8077	96.8103											524.6	1930	1930	1930	1930	1930
281.3	90	96.7987	96.7999	96.7987	96.7987	96.7999											524.5	1908	1908	1908	1908	1908
281.2	70	96.7634	96.764	96.7634	96.7634	96.764											524.4	1840	1840	1840	1840	1840
281.1	50	96.7018	96.7021	96.7018	96.7018	96.7021											524.3	1896	1896	1896	1896	1896
281	70	96.6667	96.6668	96.6667	96.6667	96.6668											524.2	1920	1920	1920	1920	1920
280.9	170	170	170	170	170	170											524.1	1856	1856	1856	1856	1856
280.8	80	80	80	80	80	80											524	1880	1880	1880	1880	1880
280.7	70	70	70	70	70	70											523.9	1830	1830	1830	1830	1830
280.6	90	90	90	90	90	90											523.8	1896	1896	1896	1896	1896
280.5	110	110	110	110	110	110											523.7	1784	1784	1784	1784	1784
280.4	50	50	50	50	50	50											523.6	1866	1866	1866	1866	1866
280.3	110	110	110	110	110	110											523.5	1824	1824	1824	1824	1824
280.2	100	100	100	100	100	100											523.4	1916	1916	1916	1916	1916
280.1	60	60	60	60	60	60											523.3	1838	1838	1838	1838	1838
280	100	100	100	100	100	100											523.2	1886	1886	1886	1886	1886
279.9	30	30	30	30	30	30											523.1	1912	1912	1912	1912	1912
279.8	60	60	60	60	60	60											523	1942	1942	1942	1942	1942
279.7	50	50	50	50	50	50											522.9	1954	1954	1954	1954	1954
279.6	90	90	90	90	90	90											522.8	1972	1972	1972	1972	1972
279.5	120	120	120	120	120	120											522.7	1850	1850	1850	1850	1850
279.4	100	100	100	100	100	100											522.6	1934	1934	1934	1934	1934
279.3	50	50	50	50	50	50											522.5	1862	1862	1862	1862	1862
279.2	130	130	130	130	130	130											522.4	1942	1942	1942	1942	1942
279.1	120	120	120	120	120	120											522.3	1872	1872	1872	1872	1872
279	80	80	80	80	80	80											522.2	1890	1890	1890	1890	1890
278.9	60	60	60	60	60	60											522.1	1860	1860	1860	1860	1860
278.8	120	120	120	120	120	120											522	1804	1804	1804	1804	1804
278.7	70	70	70	70	70	70											521.9	1862	1862	1862	1862	1862
278.6	70	70	70	70	70	70											521.8	1806	1806	1806	1806	1806
278.5	90	90	90	90	90	90											521.7	1838	1838	1838	1838	1838
278.4	90	90	90	90	90	90											521.6	1872	1872	1872	1872	1872
278.3	140	140	140	140	140	140											521.5	1802	1802	1802	1802	1802
278.2	120	120	120	120	120	120											521.4	2038	2038	2038	2038	2038
278.1	110	110	110	110	110	110											521.3	1988	1988	1988	1988	1988
278	120	120	120	120	120	120											521.2	1914	1914	1914	1914	1914
277.9	60	60	60	60	60	60											521.1	1904	1904	1904	1904	1904
277.8	120	120	120	120	120	120											521	1792	1792	1792	1792	1792
277.7	90	90	90	90	90	90
277.6	120	120	120	120	120	120
277.5	90	90	90	90	90	90
277.4	110	110	110	110	110	110
277.3	40	40	40	40	40	40
277.2	130	130	130	130	130	130
277.1	60	60	60	60	60	60
277	100	100	100	100	100	100
276.9	70	70	70	70	70	70
276.8	70	70	70	70	70	70
276.7	70	70	70	70	70	70
276.6	100	100	100	100	100	100
276.5	80	80	80	80	80	80
276.4	80	80	80	80	80	80
276.3	60	60	60	60	60	60
276.2	110	110	110	110	110	110
276.1	70	70	70	70	70	70
276	120	120	120	120	120	120
275.9	30	30	30	30	30	30
275.8	100	100	100	100	100	100
275.7	60	60	60	60	60	60
275.6	70	70	70	70	70	70
275.5	130	130	130	130	130	130
275.4	80	80	80	80	80	80
275.3	90	90	90	90	90	90
275.2	70	70	70	70	70	70
275.1	60	60	60	60	60	60
275	70	70	70	70	70	70
274.9	120	120	120	120	120	120
274.8	50	50	50	50	50	50
274.7	70	70	70	70	70	70
274.6	60	60	60	60	60	60
274.5	80	80	80	80	80	80
274.4	50	50	50	50	50	50
274.3	70	70	70	70	70	70
274.2	30	30	30	30	30	30
274.1	70	70	70	70	70	70
274	100	100	100	100	100	100
273.9	70	70	70	70	70	70
273.8	60	60	60	60	60	60
273.7	100	100	100	100	100	100
273.6	120	120	120	120	120	120
273.5	60	60	60	60	60	60
273.4	100	100	100	100	100	100
273.3	140	140	140	140	140	140
273.2	110	110	110	110	110	110
273.1	60	60	60	60	60	60
273	90	90	90	90	90	90
272.9	70	70	70	70	70	70
272.8	70	70	70	70	70	70
272.7	50	50	50	50	50	50
272.6	50	50	50	50	50	50
272.5	40	40	40	40	40	40
272.4	60	60	60	60	60	60
272.3	110	110	110	110	110	110
272.2	70	70	70	70	70	70
272.1	80	80	80	80	80	80
272	80	80	80	80	80	80
271.9	40	40	40	40	40	40
271.8	70	70	70	70	70	70
271.7	100	100	100	100	100	100
271.6	110	110	110	110	110	110
271.5	70	70	70	70	70	70
271.4	70	70	70	70	70	70
271.3	50	50	50	50	50	50
271.2	50	50	50	50	50	50
271.1	100	100	100	100	100	100
271	60	60	60	60	60	60
270.9	60	60	60	60	60	60
270.8	120	120	120	120	120	120

## Sheet: C3N4-20 MPa
	20 MPa																		B.E.(eV)	Raw Intensity	Peak Sum	Background	Peak 1	Peak 2	Peak 3			Characteristic Energy eV	1486.69	Acquisition Time s	0.5
Characteristic Energy eV	1486.69			d:\工作\数据\g-c3n4\xps\新建文件夹\h2o2-ethanol-20mpa.vms						B.E.(eV)	Raw Intensity	Peak Sum	Background	Peak 1	Peak 2	Peak 3			406.07	1210	1218.24	1205	1209.68	1208.91	1209.64			BE_O 1S	CPS_O 1S	O 1S_1_O 1S	O 1S_2_O 1S	Background_O 1S	Envelope_O 1S
1200	33260			wide						291.026	295	333.452	291	291	291	333.452			405.97	1155	1213.67	1200.01	1204.81	1204.04	1204.83			545.77	1694	1694	1694	1694	1694
1199	33480				Characteristic Energy eV	1486.69	Acquisition Time s	0.1		290.926	315	332.678	287.009	287.009	287.009	332.678			405.87	1077.5	1209.05	1194.95	1199.89	1199.11	1199.96			545.67	1670	1670	1670	1670	1670
1198	33480			KE_wide	BE_wide	CPS_wide	Background_wide			290.826	300	332.418	283.074	283.074	283.074	332.418			405.77	1110	1204.38	1189.82	1194.89	1194.1	1195.02			545.57	1682	1682	1682	1682	1682
1197	33100			286.69	1200	33260	33260			290.726	335	332.746	279.113	279.113	279.113	332.746			405.67	1200	1199.77	1184.72	1189.94	1189.14	1190.13			545.47	1696	1696	1696	1696	1696
1196	33750			287.69	1199	33480	33480			290.626	290	334.037	275.242	275.242	275.242	334.037			405.57	1237.5	1195.29	1179.74	1185.1	1184.3	1185.37			545.37	1688	1688	1688	1688	1688
1195	33070			288.69	1198	33480	33480			290.526	400	336.52	271.276	271.276	271.276	336.52			405.47	1140	1190.9	1174.81	1180.32	1179.52	1180.67			545.27	1648	1648	1648	1648	1648
1194	33160			289.69	1197	33100	33100			290.426	335	341.224	267.573	267.573	267.573	341.224			405.37	1197.5	1186.42	1169.77	1175.44	1174.63	1175.88			545.17	1674	1674	1674	1674	1674
1193	32770			290.69	1196	33750	33750			290.326	415	348.796	263.728	263.728	263.728	348.796			405.27	1140	1182.05	1164.8	1170.64	1169.83	1171.18			545.07	1686	1686	1686	1686	1686
1192	33170			291.69	1195	33070	33070			290.226	470	361.182	260.077	260.077	260.077	361.182			405.17	1205	1177.65	1159.77	1165.78	1164.97	1166.44			544.97	1684	1684	1684	1684	1684
1191	32640			292.69	1194	33160	33160			290.126	455	380.718	256.562	256.562	256.562	380.718			405.07	1157.5	1173.37	1154.82	1161.02	1160.21	1161.79			544.87	1626	1626	1626	1626	1626
1190	32720			293.69	1193	32770	32770			290.026	540	410.635	253.019	253.019	253.019	410.635			404.97	1175	1169.08	1149.83	1156.21	1155.4	1157.12			544.77	1590	1590	1590	1590	1590
1189	32340			294.69	1192	33170	33170			289.926	555	455.782	249.681	249.681	249.681	455.782			404.87	1222.5	1164.85	1144.86	1151.44	1150.63	1152.49			544.67	1602	1602	1602	1602	1602
1188	33000			295.69	1191	32640	32640			289.826	645	521.978	246.386	246.386	246.386	521.978			404.77	1232.5	1160.73	1139.95	1146.74	1145.93	1147.95			544.57	1692	1692	1692	1692	1692
1187	32950			296.69	1190	32720	32720			289.726	805	616.675	243.305	243.305	243.305	616.675			404.67	1185	1156.68	1135.06	1142.07	1141.27	1143.46			544.47	1624	1624	1624	1624	1624
1186	32260			297.69	1189	32340	32340			289.626	765	748.464	240.601	240.601	240.601	748.464			404.57	1232.5	1152.63	1130.11	1137.36	1136.56	1138.94			544.37	1670	1670	1670	1670	1670
1185	32580			298.69	1188	33000	33000			289.526	1035	925.657	237.811	237.811	237.811	925.657			404.47	1200	1148.71	1125.23	1132.71	1131.93	1134.53			544.27	1698	1698	1698	1698	1698
1184	33070			299.69	1187	32950	32950			289.426	1180	1157.19	235.65	235.65	235.65	1157.19			404.37	1292.5	1144.81	1120.32	1128.06	1127.29	1130.11			544.17	1632	1632	1632	1632	1632
1183	33410			300.69	1186	32260	32260			289.326	1515	1449.06	233.829	233.829	233.829	1449.06			404.27	1262.5	1141.1	1115.52	1123.52	1122.77	1125.85			544.07	1544	1544	1544	1544	1544
1182	32670			301.69	1185	32580	32580			289.226	1860	1804.28	232.785	232.785	232.785	1804.28			404.17	1250	1137.43	1110.69	1118.97	1118.24	1121.6			543.97	1586	1586	1586	1586	1586
1181	33830			302.69	1184	33070	33070			289.126	2110	2220.61	232.539	232.539	232.539	2220.61			404.07	1232.5	1133.84	1105.86	1114.43	1113.72	1117.4			543.87	1600	1600	1600	1600	1600
1180	34670			303.69	1183	33410	33410			289.026	2680	2688.67	232.87	232.87	232.87	2688.67			403.97	1277.5	1130.32	1101.01	1109.89	1109.2	1113.24			543.77	1592	1592	1592	1592	1592
1179	33450			304.69	1182	32670	32670			288.926	2950	3192.71	234.516	234.516	234.516	3192.71			403.87	1237.5	1126.97	1096.21	1105.42	1104.77	1109.2			543.67	1674	1674	1674	1674	1674
1178	34620			305.69	1181	33830	33830			288.826	3495	3708.11	236.78	236.78	236.781	3708.11			403.77	1172.5	1123.7	1091.38	1100.94	1100.32	1105.19			543.57	1618	1618	1618	1618	1618
1177	34360			306.69	1180	34670	34670			288.726	3990	4204.79	240.297	240.297	240.3	4204.79			403.67	1122.5	1120.49	1086.47	1096.4	1095.83	1101.21			543.47	1588	1588	1588	1588	1588
1176	34630			307.69	1179	33450	33450			288.626	4365	4647.58	244.948	244.948	244.956	4647.57			403.57	1140	1117.39	1081.51	1091.83	1091.31	1097.28			543.37	1562	1562	1562	1562	1562
1175	35300			308.69	1178	34620	34620			288.526	4980	4998.98	250.453	250.453	250.472	4998.96			403.47	1207.5	1114.5	1076.58	1087.31	1086.84	1093.51			543.27	1584	1584	1584	1584	1584
1174	35350			309.69	1177	34360	34360			288.426	5225	5225.71	257.364	257.364	257.409	5225.66			403.37	1185	1111.94	1071.73	1082.89	1082.5	1090.01			543.17	1652	1652	1652	1652	1652
1173	34390			310.69	1176	34630	34630			288.326	5395	5302.82	264.825	264.825	264.931	5302.71			403.27	1090	1109.66	1066.87	1078.49	1078.18	1086.73			543.07	1566	1566	1566	1566	1566
1172	34480			311.69	1175	35300	35300			288.226	5465	5222.12	272.661	272.661	272.902	5221.88			403.17	1165	1107.67	1061.89	1074.01	1073.79	1083.67			542.97	1592	1592	1592	1592	1592
1171	34740			312.69	1174	35350	35350			288.126	5270	4993.69	280.639	280.639	281.166	4993.16			403.07	1107.5	1106.33	1057.01	1069.65	1069.54	1081.17			542.87	1562	1562	1562	1562	1562
1170	34620			313.69	1173	34390	34390			288.026	4945	4642.73	288.15	288.15	289.256	4641.62			402.97	1067.5	1105.68	1052.07	1065.27	1065.28	1079.29			542.77	1610	1610	1610	1610	1610
1169	34830			314.69	1172	34480	34480			287.926	4520	4203.77	294.894	294.894	297.127	4201.53			402.87	1095	1106.03	1047.09	1060.88	1061.03	1078.3			542.67	1526	1526	1526	1526	1526
1168	34030			315.69	1171	34740	34740			287.826	3805	3714.07	300.641	300.642	304.982	3709.73			402.77	1097.5	1107.86	1042.15	1056.57	1056.89	1078.7			542.57	1550	1550	1550	1550	1550
1167	34700			316.69	1170	34620	34620			287.726	3270	3208.75	304.726	304.727	312.839	3200.63			402.67	1095	1111.67	1037.21	1052.32	1052.82	1080.96			542.47	1530	1530	1530	1530	1530
1166	34110			317.69	1169	34830	34830			287.626	2650	2718.76	307.567	307.571	322.16	2704.16			402.57	1130	1118.16	1032.28	1048.12	1048.84	1085.77			542.37	1488	1488	1488	1488	1488
1165	34310			318.69	1168	34030	34030			287.526	2215	2268.6	308.971	308.981	334.225	2243.34			402.47	1125	1128.24	1027.39	1044.01	1044.98	1094.03			542.27	1656	1656	1656	1656	1656
1164	34410			319.69	1167	34700	34700			287.426	1710	1876.22	309.368	309.394	351.416	1834.15			402.37	1170	1142.89	1022.51	1039.97	1041.23	1106.7			542.17	1558	1558	1558	1558	1558
1163	34050			320.69	1166	34110	34110			287.326	1295	1552.05	308.599	308.661	375.956	1484.63			402.27	1117.5	1163.37	1017.68	1036.05	1037.65	1125.03			542.07	1534	1534	1534	1534	1534
1162	34510			321.69	1165	34310	34310			287.226	1260	1300.79	306.875	307.017	410.672	1196.86			402.17	1127.5	1190.84	1012.8	1032.15	1034.14	1150.14			541.97	1590	1590	1590	1590	1590
1161	35000			322.69	1164	34410	34410			287.126	1105	1122.51	305.074	305.39	458.987	968.285			402.07	1147.5	1226.67	1007.93	1028.35	1030.8	1183.4			541.87	1650	1650	1650	1650	1650
1160	35750			323.69	1163	34050	34050			287.026	1035	1012.41	302.919	303.598	522.498	792.149			401.97	1297.5	1272.05	1003.09	1024.66	1027.65	1225.93			541.77	1522	1522	1522	1522	1522
1159	34940			324.69	1162	34510	34510			286.926	1025	963.08	300.608	302.016	601.999	660.283			401.87	1307.5	1328	998.439	1021.25	1024.89	1278.73			541.67	1590	1590	1590	1590	1590
1158	34100			325.69	1161	35000	35000			286.826	945	964.864	298.28	301.104	696.289	564.03			401.77	1385	1394.8	993.8	1017.97	1022.41	1342.02			541.57	1590	1590	1590	1590	1590
1157	34450			326.69	1160	35750	35750			286.726	1095	1006.11	295.772	301.251	801.427	494.978			401.67	1522.5	1472.32	989.257	1014.91	1020.36	1415.56			541.47	1626	1626	1626	1626	1626
1156	34630			327.69	1159	34940	34940			286.626	1105	1074.86	293.615	303.897	911.737	446.459			401.57	1542.5	1559.73	984.881	1012.16	1018.92	1498.41			541.37	1654	1654	1654	1654	1654
1155	33950			328.69	1158	34100	34100			286.526	1130	1157.99	291.487	310.144	1018.46	412.359			401.47	1680	1655.07	980.532	1009.59	1018.16	1588.39			541.27	1610	1610	1610	1610	1610
1154	35440			329.69	1157	34450	34450			286.426	1285	1243.59	289.422	322.158	1112.02	388.255			401.37	1812.5	1755.83	976.35	1007.37	1018.5	1682.66			541.17	1512	1512	1512	1512	1512
1153	34140			330.69	1156	34630	34630			286.326	1290	1322.27	287.719	343.265	1183.26	371.184			401.27	1967.5	1858.55	972.328	1005.51	1020.44	1777.26			541.07	1564	1564	1564	1564	1564
1152	34740			331.69	1155	33950	33950			286.226	1315	1387.64	286.031	377.158	1224.03	358.523			401.17	2025	1959.17	968.491	1004.06	1024.72	1867.37			540.97	1486	1486	1486	1486	1486
1151	35040			332.69	1154	35440	35440			286.126	1470	1438.62	284.405	428.993	1229.66	348.776			401.07	1965	2053.27	964.726	1002.95	1032.35	1947.42			540.87	1496	1496	1496	1496	1496
1150	35400			333.69	1153	34140	34140			286.026	1470	1479.58	283.14	504.985	1199.63	341.248			400.97	2070	2136.45	960.895	1002.08	1044.74	2011.42			540.77	1476	1476	1476	1476	1476
1149	36090			334.69	1152	34740	34740			285.926	1530	1519.02	281.878	611.029	1136.8	334.948			400.87	2185	2205.6	957.192	1001.69	1064.22	2054.08			540.67	1474	1474	1474	1474	1474
1148	35420			335.69	1151	35040	35040			285.826	1405	1569.15	280.758	753.006	1048.04	329.624			400.77	2240	2259.31	953.627	1001.85	1093.54	2071.17			540.57	1496	1496	1496	1496	1496
1147	35510			336.69	1150	35400	35400			285.726	1835	1642.31	279.351	934.489	941.912	324.607			400.67	2235	2298.87	950.131	1002.58	1135.97	2060.58			540.47	1540	1540	1540	1540	1540
1146	36260			337.69	1149	36090	36090			285.626	1735	1750.42	278.94	1157.9	829.376	321.027			400.57	2312.5	2328.82	946.633	1003.91	1195.22	2022.96			540.37	1476	1476	1476	1476	1476
1145	36330			338.69	1148	35420	35420			285.526	1945	1897.87	278.299	1418.64	718.259	317.566			400.47	2397.5	2356.53	943.23	1006.1	1275.22	1961.67			540.27	1416	1416	1416	1416	1416
1144	36430			339.69	1147	35510	35510			285.426	2180	2083.85	278.144	1708.79	616.477	314.876			400.37	2427.5	2390.7	939.93	1009.44	1379.43	1881.69			540.17	1518	1518	1518	1518	1518
1143	35470			340.69	1146	36260	36260			285.326	2315	2298.91	278.532	2014.15	528.854	312.97			400.27	2462.5	2439.82	936.669	1014.34	1510.08	1788.74			540.07	1558	1558	1558	1558	1558
1142	35490			341.69	1145	36330	36330			285.226	2535	2525.85	279.231	2315.28	457.439	311.584			400.17	2512.5	2510.86	933.452	1021.62	1667.58	1688.57			539.97	1474	1474	1474	1474	1474
1141	36090			342.69	1144	36430	36430			285.126	2740	2742.75	280.435	2590.24	402.485	310.886			400.07	2670	2608.36	930.298	1032.75	1849.88	1586.32			539.87	1424	1424	1424	1424	1424
1140	36080			343.69	1143	35470	35470			285.026	2825	2925.16	282.109	2816.02	362.531	310.819			399.97	2750	2733.93	927.332	1050.3	2051.73	1486.57			539.77	1486	1486	1486	1486	1486
1139	35550			344.69	1142	35490	35490			284.926	2910	3050.12	283.976	2972.02	334.96	311.088			399.87	2892.5	2886.07	924.463	1078.15	2264.18	1392.66			539.67	1470	1470	1470	1470	1470
1138	35620			345.69	1141	36090	36090			284.826	2945	3100.24	286.034	3043.5	317.131	311.677			399.77	3117.5	3061.09	921.763	1122.43	2475.01	1307.18			539.57	1522	1522	1522	1522	1522
1137	36310			346.69	1140	36080	36080			284.726	3040	3066.08	288.168	3023.54	306.42	312.458			399.67	3217.5	3253.9	919.33	1191.91	2668.91	1231.75			539.47	1436	1436	1436	1436	1436
1136	35790			347.69	1139	35550	35550			284.626	2845	2947.8	290.517	2914.45	300.822	313.555			399.57	3392.5	3459.26	917.017	1297.96	2828.5	1166.83			539.37	1426	1426	1426	1426	1426
1135	36300			348.69	1138	35620	35620			284.526	2665	2753.88	292.41	2726.4	298.008	314.291			399.47	3542.5	3673.65	914.911	1454.43	2936.57	1112.47			539.27	1460	1460	1460	1460	1460
1134	35630			349.69	1137	36310	36310			284.426	2580	2500.91	293.884	2477.18	296.809	314.691			399.37	3825	3897.33	912.982	1675.91	2979.39	1068			539.17	1518	1518	1518	1518	1518
1133	35340			350.69	1136	35790	35790			284.326	2410	2210.25	295.158	2188.97	296.629	314.968			399.27	4192.5	4136.12	911.387	1975.3	2951.04	1032.56			539.07	1572	1572	1572	1572	1572
1132	35440			351.69	1135	36300	36300			284.226	2090	1904.23	296.037	1884.64	296.749	314.92			399.17	4582.5	4399.69	910.222	2359.77	2855.33	1005.04			538.97	1462	1462	1462	1462	1462
1131	36170			352.69	1134	35630	35630			284.126	1620	1603.07	296.176	1584.72	296.507	314.194			399.07	4735	4696.53	909.515	2827.07	2704.33	984.169			538.87	1390	1390	1390	1390	1390
1130	36020			353.69	1133	35340	35340			284.026	1375	1323.27	295.23	1305.91	295.378	312.441			398.97	4982.5	5025.91	908.987	3360.92	2514.5	968.463			538.77	1456	1456	1456	1456	1456
1129	35840			354.69	1132	35440	35440			283.926	1250	1076.83	293.721	1060.3	293.785	310.178			398.87	5570	5372.93	908.749	3929.96	2303.54	956.926			538.67	1532	1532	1532	1532	1532
1128	35810			355.69	1131	36170	36170			283.826	930	869.958	291.927	854.181	291.953	307.678			398.77	5807.5	5705.84	909.198	4487.39	2087.83	949.019			538.57	1524	1524	1524	1524	1524
1127	35960			356.69	1130	36020	36020			283.726	690	703.323	289.399	688.224	289.41	304.488			398.67	5985	5976.15	909.924	4972.28	1880.15	943.567			538.47	1504	1504	1504	1504	1504
1126	36610			357.69	1129	35840	35840			283.626	580	574.333	286.323	559.861	286.327	300.791			398.57	5975	6126.56	910.857	5318.33	1690.05	939.898			538.37	1434	1434	1434	1434	1434
1125	36620			358.69	1128	35810	35810			283.526	445	478.304	283.001	464.42	283.002	296.884			398.47	5822.5	6104.64	911.777	5467.27	1523.59	937.341			538.27	1464	1464	1464	1464	1464
1124	36330			359.69	1127	35960	35960			283.426	375	409.061	279.375	395.727	279.375	292.708			398.37	5837.5	5884.68	912.518	5390.79	1383.53	935.398			538.17	1406	1406	1406	1406	1406
1123	36660			360.69	1126	36610	36610			283.326	315	360.572	275.595	347.756	275.595	288.411			398.27	5490	5481.75	913.275	5104.05	1270.23	934.029			538.07	1428	1428	1428	1428	1428
1122	36490			361.69	1125	36620	36620			283.226	200	327.297	271.686	314.969	271.686	284.014			398.17	4965	4944.2	913.625	4657.46	1181.35	932.646			537.97	1418	1418	1418	1418	1418
1121	37050			362.69	1124	36330	36330			283.126	170	304.489	267.521	292.623	267.521	279.387			398.07	4277.5	4334	913.362	4116.35	1113.44	930.929			537.87	1514	1514	1514	1514	1514
1120	36350			363.69	1123	36660	36660			283.026	210	288.803	263.296	277.373	263.296	274.726			397.97	3882.5	3710.64	912.294	3544.09	1062.52	928.615			537.77	1478	1478	1478	1478	1478
1119	36880			364.69	1122	36490	36490			282.926	140	277.825	259.173	266.807	259.173	270.191			397.87	3402.5	3122.43	910.766	2992.86	1025.12	925.996			537.67	1448	1448	1448	1448	1448
1118	35960			365.69	1121	37050	37050			282.826	155	269.529	254.898	258.901	254.898	265.525			397.77	2685	2602.38	908.679	2499.14	997.664	922.938			537.57	1460	1460	1460	1460	1460
1117	36170			366.69	1120	36350	36350			282.726	215	262.955	250.667	252.698	250.667	260.924			397.67	2255	2168.09	905.756	2083.48	976.98	919.143			537.47	1478	1478	1478	1478	1478
1116	35830			367.69	1119	36880	36880			282.626	160	257.486	246.585	247.581	246.585	256.491			397.57	1792.5	1823.78	902.333	1752.41	961.106	914.929			537.37	1564	1564	1564	1564	1564
1115	36490			368.69	1118	35960	35960			282.526	210	252.429	242.385	242.857	242.385	251.957			397.47	1487.5	1563.29	898.374	1501.48	948.31	910.249			537.27	1510	1510	1510	1510	1510
1114	36030			369.69	1117	36170	36170			282.426	200	247.782	238.31	238.527	238.31	247.565			397.37	1320	1374.18	894.062	1319.46	937.572	905.277			537.17	1448	1448	1448	1448	1448
1113	35210			370.69	1116	35830	35830			282.326	140	243.271	234.222	234.318	234.222	243.175			397.27	1195	1241.43	889.56	1192.15	928.231	900.168			537.07	1414	1436.65	1436.65	1436.65	1436.65
1112	35270			371.69	1115	36490	36490			282.226	170	238.712	230.005	230.046	230.005	238.671			397.17	1005	1150.28	884.917	1105.35	919.801	894.966			536.97	1448	1436.64	1436.64	1436.64	1436.64
1111	36610			372.69	1114	36030	36030			282.126	150	234.276	225.866	225.883	225.866	234.258			397.07	907.5	1087.95	880.058	1046.61	911.859	889.59			536.87	1430	1436.64	1436.64	1436.64	1436.64
1110	34470			373.69	1113	35210	35210			282.026	130	229.829	221.691	221.698	221.691	229.822			396.97	927.5	1044.78	875.09	1006.51	904.302	884.144			536.77	1484	1436.61	1436.61	1436.61	1436.61
1109	34830			374.69	1112	35270	35270			281.926	125	225.364	217.48	217.482	217.48	225.362			396.87	912.5	1013.91	870.151	978.317	897.13	878.762			536.67	1478	1436.58	1436.58	1436.58	1436.58
1108	35610			375.69	1111	36610	36610			281.826	125	220.912	213.266	213.267	213.266	220.911			396.77	885	990.637	865.201	957.42	890.22	873.399			536.57	1520	1436.53	1436.53	1436.53	1436.53
1107	35670			376.69	1110	34470	34470			281.726	120	216.48	209.063	209.063	209.063	216.48			396.67	890	972.028	860.224	940.935	883.501	868.039			536.47	1516	1436.47	1436.48	1436.47	1436.48
1106	36440			377.69	1109	34830	34830			281.626	160	212.057	204.857	204.857	204.857	212.057			396.57	827.5	956.352	855.259	927.179	876.974	862.716			536.37	1480	1436.44	1436.45	1436.44	1436.45
1105	37950			378.69	1108	35610	35610			281.526	100	207.746	200.754	200.754	200.754	207.745			396.47	895	942.515	850.226	915.085	870.533	857.35			536.27	1516	1436.39	1436.41	1436.39	1436.41
1104	37430			379.69	1107	35670	35670			281.426	95	203.314	196.521	196.521	196.521	203.314			396.37	777.5	930.085	845.279	904.244	864.308	852.09			536.17	1616	1436.27	1436.3	1436.27	1436.3
1103	37490			380.69	1106	36440	36440			281.326	120	198.889	192.287	192.287	192.287	198.889			396.27	820	918.503	840.199	894.114	858.068	846.719			536.07	1434	1436.27	1436.34	1436.27	1436.34
1102	38030			381.69	1105	37950	37950			281.226	165	194.54	188.12	188.12	188.12	194.54			396.17	760	907.747	835.176	884.692	851.986	841.421			535.97	1486	1436.24	1436.37	1436.24	1436.37
1101	38070			382.69	1104	37430	37430			281.126	155	190.311	184.067	184.067	184.067	190.311			396.07	755	897.558	830.088	875.728	845.929	836.076			535.87	1426	1436.23	1436.48	1436.23	1436.48
1100	35550			383.69	1103	37490	37490			281.026	180	186.076	180	180	180	186.076			395.97	825	887.902	825	867.202	839.953	830.746			535.77	1484	1436.2	1436.67	1436.2	1436.68
1099	34710			384.69	1102	38030	38030																					535.67	1524	1436.15	1437.01	1436.14	1437.02
1098	34220			385.69	1101	38070	38070																					535.57	1418	1436.15	1437.7	1436.13	1437.72
1097	33160			386.69	1100	35550	35550																					535.47	1482	1436.14	1438.88	1436.1	1438.92
1096	32890			387.69	1099	34710	34710																					535.37	1410	1436.15	1440.9	1436.08	1440.97
1095	32610			388.69	1098	34220	34220																					535.27	1422	1436.19	1444.27	1436.07	1444.38
1094	31960			389.69	1097	33160	33160																					535.17	1528	1436.21	1449.64	1436.01	1449.84
1093	30410			390.69	1096	32890	32890																					535.07	1550	1436.27	1458.13	1435.93	1458.46
1092	29440			391.69	1095	32610	32610																					534.97	1566	1436.41	1471.23	1435.85	1471.79
1091	28920			392.69	1094	31960	31960																					534.87	1522	1436.72	1491	1435.79	1491.93
1090	28950			393.69	1093	30410	30410																					534.77	1564	1437.21	1520.04	1435.7	1521.55
1089	28660			394.69	1092	29440	29440																					534.67	1616	1438	1561.65	1435.58	1564.07
1088	28240			395.69	1091	28920	28920																					534.57	1804	1439.15	1619.69	1435.34	1623.5
1087	28980			396.69	1090	28950	28950																					534.47	1830	1441.04	1698.68	1435.08	1704.64
1086	29140			397.69	1089	28660	28660																					534.37	1894	1443.92	1803.16	1434.77	1812.31
1085	28910			398.69	1088	28240	28240																					534.27	2000	1448.34	1937.2	1434.4	1951.15
1084	29100			399.69	1087	28980	28980																					534.17	2136	1454.8	2103.56	1433.93	2124.43
1083	29770			400.69	1086	29140	29140																					534.07	2284	1464.29	2302.61	1433.37	2333.53
1082	28490			401.69	1085	28910	28910																					533.97	2574	1477.74	2531.02	1432.61	2576.15
1081	28620			402.69	1084	29100	29100																					533.87	2804	1496.69	2780.84	1431.7	2845.83
1080	28550			403.69	1083	29770	29770																					533.77	3116	1523.01	3038.71	1430.58	3131.14
1079	28710			404.69	1082	28490	28490																					533.67	3334	1558.72	3286.2	1429.31	3415.6
1078	28320			405.69	1081	28620	28620																					533.57	3572	1607.11	3501.43	1427.89	3680.65
1077	28680			406.69	1080	28550	28550																					533.47	3836	1670.42	3662.39	1426.29	3906.52
1076	29440			407.69	1079	28710	28710																					533.37	4114	1753.2	3750.77	1424.5	4079.48
1075	29000			408.69	1078	28320	28320																					533.27	4214	1858.23	3755.9	1422.64	4191.48
1074	28580			409.69	1077	28680	28680																					533.17	4490	1989.84	3676.83	1420.61	4246.07
1073	29230			410.69	1076	29440	29440																					533.07	4294	2151.46	3523.21	1418.7	4255.97
1072	28930			411.69	1075	29000	29000																					532.97	4306	2345.24	3312.21	1416.78	4240.68
1071	29740			412.69	1074	28580	28580																					532.87	4150	2573.63	3065.63	1414.96	4224.29
1070	29850			413.69	1073	29230	29230																					532.77	4142	2834.22	2805.34	1413.15	4226.41
1069	29260			414.69	1072	28930	28930																					532.67	4274	3125.92	2550.33	1411.25	4265
1068	29500			415.69	1071	29740	29740																					532.57	4264	3440.46	2314.96	1409.35	4346.07
1067	30040			416.69	1070	29850	29850																					532.47	4420	3768.96	2108	1407.35	4469.61
1066	29820			417.69	1069	29260	29260																					532.37	4488	4097.82	1933.51	1405.3	4626.02
1065	30670			418.69	1068	29500	29500																					532.27	4840	4410.6	1791.47	1403.02	4799.05
1064	30060			419.69	1067	30040	30040																					532.17	4858	4689.19	1679.66	1400.72	4968.13
1063	29850			420.69	1066	29820	29820																					532.07	5242	4916.52	1593.88	1398.17	5112.23
1062	29560			421.69	1065	30670	30670																					531.97	5282	5073.63	1529.89	1395.58	5207.94
1061	29940			422.69	1064	30060	30060																					531.87	5342	5152.89	1483.16	1392.96	5243.09
1060	30420			423.69	1063	29850	29850																					531.77	5254	5142.65	1449.68	1390.39	5201.94
1059	29640			424.69	1062	29560	29560																					531.67	5148	5048.44	1426.04	1387.9	5086.58
1058	30290			425.69	1061	29940	29940																					531.57	5008	4874.32	1409.51	1385.49	4898.34
1057	30070			426.69	1060	30420	30420																					531.47	4666	4634.55	1398.13	1383.31	4649.36
1056	30230			427.69	1059	29640	29640																					531.37	4330	4345.77	1390.3	1381.35	4354.72
1055	30310			428.69	1058	30290	30290																					531.27	3842	4025.52	1385.01	1379.72	4030.81
1054	29500			429.69	1057	30070	30070																					531.17	3442	3692.45	1381.41	1378.34	3695.51
1053	29730			430.69	1056	30230	30230																					531.07	3224	3362.14	1378.86	1377.12	3363.88
1052	30620			431.69	1055	30310	30310																					530.97	2952	3047	1377.04	1376.07	3047.96
1051	30740			432.69	1054	29500	29500																					530.87	2780	2757.32	1375.66	1375.14	2757.85
1050	30020			433.69	1053	29730	29730																					530.77	2610	2497.93	1374.6	1374.32	2498.21
1049	30820			434.69	1052	30620	30620																					530.67	2376	2272.28	1373.8	1373.65	2272.42
1048	30770			435.69	1051	30740	30740																					530.57	2246	2080.62	1373.15	1373.07	2080.7
1047	30510			436.69	1050	30020	30020																					530.47	1954	1920.86	1372.72	1372.69	1920.9
1046	30730			437.69	1049	30820	30820																					530.37	1888	1791.34	1372.36	1372.34	1791.36
1045	30350			438.69	1048	30770	30770																					530.27	1732	1687.09	1372.11	1372.1	1687.1
1044	30860			439.69	1047	30510	30510																					530.17	1688	1605.94	1371.9	1371.89	1605.94
1043	30820			440.69	1046	30730	30730																					530.07	1728	1542.78	1371.66	1371.66	1542.78
1042	30530			441.69	1045	30350	30350																					529.97	1612	1495.06	1371.5	1371.5	1495.06
1041	30780			442.69	1044	30860	30860																					529.87	1558	1459.34	1371.37	1371.37	1459.34
1040	30950			443.69	1043	30820	30820																					529.77	1514	1433.01	1371.28	1371.28	1433.01
1039	31330			444.69	1042	30530	30530																					529.67	1500	1414.01	1371.19	1371.19	1414.01
1038	31040			445.69	1041	30780	30780																					529.57	1496	1400.32	1371.11	1371.11	1400.32
1037	31550			446.69	1040	30950	30950																					529.47	1410	1390.84	1371.08	1371.08	1390.84
1036	31240			447.69	1039	31330	31330																					529.37	1308	1384.16	1371.04	1371.04	1384.16
1035	31600			448.69	1038	31040	31040																					529.27	1434	1379.63	1371	1371	1379.63
1034	31560			449.69	1037	31550	31550																					529.17	1452	1376.54	1370.95	1370.95	1376.54
1033	31300			450.69	1036	31240	31240																					529.07	1346	1374.51	1370.93	1370.93	1374.51
1032	31510			451.69	1035	31600	31600																					528.97	1370	1373.19	1370.93	1370.93	1373.19
1031	32350			452.69	1034	31560	31560																					528.87	1394	1372.32	1370.91	1370.91	1372.32
1030	31360			453.69	1033	31300	31300																					528.77	1374	1371.78	1370.91	1370.91	1371.78
1029	31380			454.69	1032	31510	31510																					528.67	1382	1371.43	1370.9	1370.9	1371.43
1028	31960			455.69	1031	32350	32350																					528.57	1344	1371.2	1370.89	1370.89	1371.2
1027	32020			456.69	1030	31360	31360																					528.47	1408	1371.05	1370.86	1370.86	1371.05
1026	32030			457.69	1029	31380	31380																					528.37	1428	1370.93	1370.82	1370.82	1370.93
1025	31550			458.69	1028	31960	31960																					528.27	1388	1370.87	1370.81	1370.81	1370.87
1024	31930			459.69	1027	32020	32020																					528.17	1314	1370.81	1370.77	1370.77	1370.81
1023	32250			460.69	1026	32030	32030																					528.07	1420	1370.76	1370.74	1370.74	1370.76
1022	31990			461.69	1025	31550	31550																					527.97	1290	1370.7	1370.69	1370.69	1370.7
1021	32980			462.69	1024	31930	31930																					527.87	1338	1370.67	1370.67	1370.67	1370.67
1020	33630			463.69	1023	32250	32250																					527.77	1484	1484	1484	1484	1484
1019	32650			464.69	1022	31990	31990																					527.67	1366	1366	1366	1366	1366
1018	33520			465.69	1021	32980	32980																					527.57	1450	1450	1450	1450	1450
1017	32970			466.69	1020	33630	33630																					527.47	1378	1378	1378	1378	1378
1016	32840			467.69	1019	32650	32650																					527.37	1318	1318	1318	1318	1318
1015	33260			468.69	1018	33520	33520																					527.27	1324	1324	1324	1324	1324
1014	33460			469.69	1017	32970	32970																					527.17	1370	1370	1370	1370	1370
1013	33130			470.69	1016	32840	32840																					527.07	1380	1380	1380	1380	1380
1012	32200			471.69	1015	33260	33260																					526.97	1396	1396	1396	1396	1396
1011	33600			472.69	1014	33460	33460																					526.87	1384	1384	1384	1384	1384
1010	32670			473.69	1013	33130	33130																					526.77	1400	1400	1400	1400	1400
1009	33030			474.69	1012	32200	32200																					526.67	1438	1438	1438	1438	1438
1008	33280			475.69	1011	33600	33600																					526.57	1382	1382	1382	1382	1382
1007	33020			476.69	1010	32670	32670																					526.47	1376	1376	1376	1376	1376
1006	33560			477.69	1009	33030	33030																					526.37	1360	1360	1360	1360	1360
1005	33980			478.69	1008	33280	33280																					526.27	1416	1416	1416	1416	1416
1004	34010			479.69	1007	33020	33020																					526.17	1354	1354	1354	1354	1354
1003	34190			480.69	1006	33560	33560																					526.07	1328	1328	1328	1328	1328
1002	34320			481.69	1005	33980	33980																					525.97	1410	1410	1410	1410	1410
1001	34650			482.69	1004	34010	34010																					525.87	1390	1390	1390	1390	1390
1000	35840			483.69	1003	34190	34190																					525.77	1420	1420	1420	1420	1420
999	36610			484.69	1002	34320	34320																					525.67	1444	1444	1444	1444	1444
998	36600			485.69	1001	34650	34650																					525.57	1446	1446	1446	1446	1446
997	36470			486.69	1000	35840	35840																					525.47	1438	1438	1438	1438	1438
996	35360			487.69	999	36610	36610																					525.37	1386	1386	1386	1386	1386
995	35150			488.69	998	36600	36600																					525.27	1348	1348	1348	1348	1348
994	35480			489.69	997	36470	36470																					525.17	1390	1390	1390	1390	1390
993	35070			490.69	996	35360	35360																					525.07	1376	1376	1376	1376	1376
992	35180			491.69	995	35150	35150																					524.97	1460	1460	1460	1460	1460
991	34210			492.69	994	35480	35480																					524.87	1352	1352	1352	1352	1352
990	35220			493.69	993	35070	35070																					524.77	1388	1388	1388	1388	1388
989	34350			494.69	992	35180	35180																					524.67	1494	1494	1494	1494	1494
988	33670			495.69	991	34210	34210																					524.57	1444	1444	1444	1444	1444
987	33220			496.69	990	35220	35220																					524.47	1358	1358	1358	1358	1358
986	32680			497.69	989	34350	34350																					524.37	1362	1362	1362	1362	1362
985	33710			498.69	988	33670	33670																					524.27	1322	1322	1322	1322	1322
984	33680			499.69	987	33220	33220																					524.17	1336	1336	1336	1336	1336
983	33150			500.69	986	32680	32680																					524.07	1356	1356	1356	1356	1356
982	32940			501.69	985	33710	33710																					523.97	1424	1424	1424	1424	1424
981	34780			502.69	984	33680	33680																					523.87	1444	1444	1444	1444	1444
980	35980			503.69	983	33150	33150																					523.77	1406	1406	1406	1406	1406
979	35860			504.69	982	32940	32940																					523.67	1476	1476	1476	1476	1476
978	38030			505.69	981	34780	34780																					523.57	1358	1358	1358	1358	1358
977	38560			506.69	980	35980	35980																					523.47	1450	1450	1450	1450	1450
976	39920			507.69	979	35860	35860																					523.37	1410	1410	1410	1410	1410
975	40130			508.69	978	38030	38030																					523.27	1498	1498	1498	1498	1498
974	40340			509.69	977	38560	38560																					523.17	1400	1400	1400	1400	1400
973	39940			510.69	976	39920	39920																					523.07	1400	1400	1400	1400	1400
972	37990			511.69	975	40130	40130																					522.97	1346	1346	1346	1346	1346
971	37500			512.69	974	40340	40340																					522.87	1360	1360	1360	1360	1360
970	35470			513.69	973	39940	39940																					522.77	1440	1440	1440	1440	1440
969	35100			514.69	972	37990	37990																					522.67	1388	1388	1388	1388	1388
968	34150			515.69	971	37500	37500																					522.57	1382	1382	1382	1382	1382
967	31910			516.69	970	35470	35470																					522.47	1474	1474	1474	1474	1474
966	31070			517.69	969	35100	35100																					522.37	1426	1426	1426	1426	1426
965	29710			518.69	968	34150	34150																					522.27	1412	1412	1412	1412	1412
964	28140			519.69	967	31910	31910																					522.17	1452	1452	1452	1452	1452
963	27820			520.69	966	31070	31070																					522.07	1384	1384	1384	1384	1384
962	27690			521.69	965	29710	29710																					521.97	1374	1374	1374	1374	1374
961	27750			522.69	964	28140	28140																					521.87	1378	1378	1378	1378	1378
960	26400			523.69	963	27820	27820																					521.77	1424	1424	1424	1424	1424
959	26620			524.69	962	27690	27690																					521.67	1366	1366	1366	1366	1366
958	26120			525.69	961	27750	27750																					521.57	1450	1450	1450	1450	1450
957	26490			526.69	960	26400	26400																					521.47	1372	1372	1372	1372	1372
956	26260			527.69	959	26620	26620																					521.37	1476	1476	1476	1476	1476
955	26710			528.69	958	26120	26120																					521.27	1502	1502	1502	1502	1502
954	27070			529.69	957	26490	26490																					521.17	1468	1468	1468	1468	1468
953	27430			530.69	956	26260	26260																					521.07	1338	1338	1338	1338	1338
952	27030			531.69	955	26710	26710																					520.97	1396	1396	1396	1396	1396
951	26710			532.69	954	27070	27070																					520.87	1388	1388	1388	1388	1388
950	26510			533.69	953	27430	27430																					520.77	1354	1354	1354	1354	1354
949	27380			534.69	952	27030	27030
948	26920			535.69	951	26710	26710
947	26180			536.69	950	26510	26510
946	26280			537.69	949	27380	27380
945	26860			538.69	948	26920	26920
944	27130			539.69	947	26180	26180
943	27250			540.69	946	26280	26280
942	26220			541.69	945	26860	26860
941	25830			542.69	944	27130	27130
940	26220			543.69	943	27250	27250
939	26850			544.69	942	26220	26220
938	27720			545.69	941	25830	25830
937	27540			546.69	940	26220	26220
936	27020			547.69	939	26850	26850
935	26460			548.69	938	27720	27720
934	26380			549.69	937	27540	27540
933	27630			550.69	936	27020	27020
932	26950			551.69	935	26460	26460
931	26890			552.69	934	26380	26380
930	27280			553.69	933	27630	27630
929	27330			554.69	932	26950	26950
928	26910			555.69	931	26890	26890
927	27380			556.69	930	27280	27280
926	26660			557.69	929	27330	27330
925	26450			558.69	928	26910	26910
924	26380			559.69	927	27380	27380
923	27690			560.69	926	26660	26660
922	27270			561.69	925	26450	26450
921	27450			562.69	924	26380	26380
920	27180			563.69	923	27690	27690
919	27620			564.69	922	27270	27270
918	27760			565.69	921	27450	27450
917	27720			566.69	920	27180	27180
916	27640			567.69	919	27620	27620
915	27130			568.69	918	27760	27760
914	26750			569.69	917	27720	27720
913	27820			570.69	916	27640	27640
912	27600			571.69	915	27130	27130
911	27030			572.69	914	26750	26750
910	27650			573.69	913	27820	27820
909	26930			574.69	912	27600	27600
908	27840			575.69	911	27030	27030
907	28550			576.69	910	27650	27650
906	27730			577.69	909	26930	26930
905	27700			578.69	908	27840	27840
904	27330			579.69	907	28550	28550
903	27470			580.69	906	27730	27730
902	27280			581.69	905	27700	27700
901	28680			582.69	904	27330	27330
900	27790			583.69	903	27470	27470
899	27770			584.69	902	27280	27280
898	27540			585.69	901	28680	28680
897	28100			586.69	900	27790	27790
896	28180			587.69	899	27770	27770
895	28070			588.69	898	27540	27540
894	28020			589.69	897	28100	28100
893	27650			590.69	896	28180	28180
892	28380			591.69	895	28070	28070
891	28050			592.69	894	28020	28020
890	27710			593.69	893	27650	27650
889	27570			594.69	892	28380	28380
888	27850			595.69	891	28050	28050
887	28990			596.69	890	27710	27710
886	28510			597.69	889	27570	27570
885	28230			598.69	888	27850	27850
884	28330			599.69	887	28990	28990
883	28370			600.69	886	28510	28510
882	28890			601.69	885	28230	28230
881	28830			602.69	884	28330	28330
880	28660			603.69	883	28370	28370
879	28660			604.69	882	28890	28890
878	28070			605.69	881	28830	28830
877	28850			606.69	880	28660	28660
876	28350			607.69	879	28660	28660
875	27650			608.69	878	28070	28070
874	28530			609.69	877	28850	28850
873	28750			610.69	876	28350	28350
872	28050			611.69	875	27650	27650
871	28960			612.69	874	28530	28530
870	28710			613.69	873	28750	28750
869	29150			614.69	872	28050	28050
868	28410			615.69	871	28960	28960
867	28260			616.69	870	28710	28710
866	29110			617.69	869	29150	29150
865	28910			618.69	868	28410	28410
864	28580			619.69	867	28260	28260
863	28150			620.69	866	29110	29110
862	28710			621.69	865	28910	28910
861	28770			622.69	864	28580	28580
860	28530			623.69	863	28150	28150
859	29420			624.69	862	28710	28710
858	29590			625.69	861	28770	28770
857	29210			626.69	860	28530	28530
856	27490			627.69	859	29420	29420
855	28710			628.69	858	29590	29590
854	28940			629.69	857	29210	29210
853	28750			630.69	856	27490	27490
852	29190			631.69	855	28710	28710
851	29160			632.69	854	28940	28940
850	29640			633.69	853	28750	28750
849	28970			634.69	852	29190	29190
848	29310			635.69	851	29160	29160
847	28820			636.69	850	29640	29640
846	29350			637.69	849	28970	28970
845	28990			638.69	848	29310	29310
844	29190			639.69	847	28820	28820
843	28760			640.69	846	29350	29350
842	29890			641.69	845	28990	28990
841	29040			642.69	844	29190	29190
840	29220			643.69	843	28760	28760
839	28500			644.69	842	29890	29890
838	30260			645.69	841	29040	29040
837	29630			646.69	840	29220	29220
836	29540			647.69	839	28500	28500
835	29800			648.69	838	30260	30260
834	29050			649.69	837	29630	29630
833	29570			650.69	836	29540	29540
832	29900			651.69	835	29800	29800
831	30080			652.69	834	29050	29050
830	29300			653.69	833	29570	29570
829	30220			654.69	832	29900	29900
828	28940			655.69	831	30080	30080
827	29500			656.69	830	29300	29300
826	30010			657.69	829	30220	30220
825	30010			658.69	828	28940	28940
824	30210			659.69	827	29500	29500
823	30270			660.69	826	30010	30010
822	30210			661.69	825	30010	30010
821	29860			662.69	824	30210	30210
820	29690			663.69	823	30270	30270
819	29800			664.69	822	30210	30210
818	30610			665.69	821	29860	29860
817	30620			666.69	820	29690	29690
816	29990			667.69	819	29800	29800
815	29710			668.69	818	30610	30610
814	30970			669.69	817	30620	30620
813	29880			670.69	816	29990	29990
812	30000			671.69	815	29710	29710
811	29740			672.69	814	30970	30970
810	30170			673.69	813	29880	29880
809	30080			674.69	812	30000	30000
808	30860			675.69	811	29740	29740
807	30880			676.69	810	30170	30170
806	30430			677.69	809	30080	30080
805	30590			678.69	808	30860	30860
804	30660			679.69	807	30880	30880
803	30420			680.69	806	30430	30430
802	31360			681.69	805	30590	30590
801	30170			682.69	804	30660	30660
800	30590			683.69	803	30420	30420
799	30510			684.69	802	31360	31360
798	30730			685.69	801	30170	30170
797	30410			686.69	800	30590	30590
796	31120			687.69	799	30510	30510
795	30390			688.69	798	30730	30730
794	30910			689.69	797	30410	30410
793	31670			690.69	796	31120	31120
792	31790			691.69	795	30390	30390
791	31130			692.69	794	30910	30910
790	31210			693.69	793	31670	31670
789	30790			694.69	792	31790	31790
788	31110			695.69	791	31130	31130
787	30410			696.69	790	31210	31210
786	30350			697.69	789	30790	30790
785	30580			698.69	788	31110	31110
784	30890			699.69	787	30410	30410
783	31190			700.69	786	30350	30350
782	31350			701.69	785	30580	30580
781	31770			702.69	784	30890	30890
780	31350			703.69	783	31190	31190
779	31910			704.69	782	31350	31350
778	31380			705.69	781	31770	31770
777	30570			706.69	780	31350	31350
776	31070			707.69	779	31910	31910
775	30500			708.69	778	31380	31380
774	30730			709.69	777	30570	30570
773	30980			710.69	776	31070	31070
772	31430			711.69	775	30500	30500
771	31970			712.69	774	30730	30730
770	32200			713.69	773	30980	30980
769	31190			714.69	772	31430	31430
768	30830			715.69	771	31970	31970
767	30800			716.69	770	32200	32200
766	31320			717.69	769	31190	31190
765	31200			718.69	768	30830	30830
764	31760			719.69	767	30800	30800
763	32460			720.69	766	31320	31320
762	31850			721.69	765	31200	31200
761	31810			722.69	764	31760	31760
760	32010			723.69	763	32460	32460
759	31800			724.69	762	31850	31850
758	31110			725.69	761	31810	31810
757	31740			726.69	760	32010	32010
756	32660			727.69	759	31800	31800
755	31670			728.69	758	31110	31110
754	30670			729.69	757	31740	31740
753	31270			730.69	756	32660	32660
752	32170			731.69	755	31670	31670
751	32730			732.69	754	30670	30670
750	32810			733.69	753	31270	31270
749	31380			734.69	752	32170	32170
748	31230			735.69	751	32730	32730
747	31700			736.69	750	32810	32810
746	31650			737.69	749	31380	31380
745	32210			738.69	748	31230	31230
744	31460			739.69	747	31700	31700
743	32190			740.69	746	31650	31650
742	32000			741.69	745	32210	32210
741	33270			742.69	744	31460	31460
740	33150			743.69	743	32190	32190
739	32320			744.69	742	32000	32000
738	32740			745.69	741	33270	33270
737	32880			746.69	740	33150	33150
736	32530			747.69	739	32320	32320
735	32950			748.69	738	32740	32740
734	32370			749.69	737	32880	32880
733	32860			750.69	736	32530	32530
732	32840			751.69	735	32950	32950
731	32510			752.69	734	32370	32370
730	31830			753.69	733	32860	32860
729	32530			754.69	732	32840	32840
728	33470			755.69	731	32510	32510
727	32900			756.69	730	31830	31830
726	32420			757.69	729	32530	32530
725	32740			758.69	728	33470	33470
724	32740			759.69	727	32900	32900
723	33880			760.69	726	32420	32420
722	33430			761.69	725	32740	32740
721	33310			762.69	724	32740	32740
720	32730			763.69	723	33880	33880
719	33070			764.69	722	33430	33430
718	34010			765.69	721	33310	33310
717	33030			766.69	720	32730	32730
716	32230			767.69	719	33070	33070
715	33710			768.69	718	34010	34010
714	32480			769.69	717	33030	33030
713	33640			770.69	716	32230	32230
712	33220			771.69	715	33710	33710
711	33330			772.69	714	32480	32480
710	33830			773.69	713	33640	33640
709	33040			774.69	712	33220	33220
708	34210			775.69	711	33330	33330
707	34540			776.69	710	33830	33830
706	33940			777.69	709	33040	33040
705	34300			778.69	708	34210	34210
704	33190			779.69	707	34540	34540
703	33230			780.69	706	33940	33940
702	33980			781.69	705	34300	34300
701	34510			782.69	704	33190	33190
700	33800			783.69	703	33230	33230
699	32860			784.69	702	33980	33980
698	33480			785.69	701	34510	34510
697	33230			786.69	700	33800	33800
696	33250			787.69	699	32860	32860
695	33600			788.69	698	33480	33480
694	33690			789.69	697	33230	33230
693	33530			790.69	696	33250	33250
692	33860			791.69	695	33600	33600
691	34220			792.69	694	33690	33690
690	34120			793.69	693	33530	33530
689	34300			794.69	692	33860	33860
688	34830			795.69	691	34220	34220
687	34060			796.69	690	34120	34120
686	33870			797.69	689	34300	34300
685	34320			798.69	688	34830	34830
684	33580			799.69	687	34060	34060
683	33760			800.69	686	33870	33870
682	33960			801.69	685	34320	34320
681	33240			802.69	684	33580	33580
680	33590			803.69	683	33760	33760
679	33640			804.69	682	33960	33960
678	34450			805.69	681	33240	33240
677	33740			806.69	680	33590	33590
676	35020			807.69	679	33640	33640
675	34730			808.69	678	34450	34450
674	34000			809.69	677	33740	33740
673	33860			810.69	676	35020	35020
672	34250			811.69	675	34730	34730
671	34700			812.69	674	34000	34000
670	34160			813.69	673	33860	33860
669	35190			814.69	672	34250	34250
668	34040			815.69	671	34700	34700
667	34930			816.69	670	34160	34160
666	35190			817.69	669	35190	35190
665	34610			818.69	668	34040	34040
664	34790			819.69	667	34930	34930
663	34950			820.69	666	35190	35190
662	34270			821.69	665	34610	34610
661	34770			822.69	664	34790	34790
660	34670			823.69	663	34950	34950
659	34630			824.69	662	34270	34270
658	34910			825.69	661	34770	34770
657	35380			826.69	660	34670	34670
656	35110			827.69	659	34630	34630
655	34830			828.69	658	34910	34910
654	34620			829.69	657	35380	35380
653	34860			830.69	656	35110	35110
652	34810			831.69	655	34830	34830
651	34960			832.69	654	34620	34620
650	35470			833.69	653	34860	34860
649	35890			834.69	652	34810	34810
648	35340			835.69	651	34960	34960
647	35130			836.69	650	35470	35470
646	35320			837.69	649	35890	35890
645	36010			838.69	648	35340	35340
644	35690			839.69	647	35130	35130
643	35180			840.69	646	35320	35320
642	35080			841.69	645	36010	36010
641	34960			842.69	644	35690	35690
640	35500			843.69	643	35180	35180
639	36170			844.69	642	35080	35080
638	36010			845.69	641	34960	34960
637	36210			846.69	640	35500	35500
636	35980			847.69	639	36170	36170
635	35840			848.69	638	36010	36010
634	35330			849.69	637	36210	36210
633	35110			850.69	636	35980	35980
632	35630			851.69	635	35840	35840
631	35250			852.69	634	35330	35330
630	35840			853.69	633	35110	35110
629	35420			854.69	632	35630	35630
628	35480			855.69	631	35250	35250
627	35300			856.69	630	35840	35840
626	36040			857.69	629	35420	35420
625	36050			858.69	628	35480	35480
624	36570			859.69	627	35300	35300
623	36340			860.69	626	36040	36040
622	35910			861.69	625	36050	36050
621	36200			862.69	624	36570	36570
620	35680			863.69	623	36340	36340
619	36380			864.69	622	35910	35910
618	36020			865.69	621	36200	36200
617	35070			866.69	620	35680	35680
616	36210			867.69	619	36380	36380
615	35760			868.69	618	36020	36020
614	37360			869.69	617	35070	35070
613	35850			870.69	616	36210	36210
612	35650			871.69	615	35760	35760
611	36860			872.69	614	37360	37360
610	37400			873.69	613	35850	35850
609	36970			874.69	612	35650	35650
608	36310			875.69	611	36860	36860
607	36800			876.69	610	37400	37400
606	36770			877.69	609	36970	36970
605	36050			878.69	608	36310	36310
604	37110			879.69	607	36800	36800
603	37490			880.69	606	36770	36770
602	36620			881.69	605	36050	36050
601	36290			882.69	604	37110	37110
600	37270			883.69	603	37490	37490
599	36430			884.69	602	36620	36620
598	37050			885.69	601	36290	36290
597	36540			886.69	600	37270	37270
596	36790			887.69	599	36430	36430
595	37130			888.69	598	37050	37050
594	36490			889.69	597	36540	36540
593	37510			890.69	596	36790	36790
592	37210			891.69	595	37130	37130
591	37130			892.69	594	36490	36490
590	37360			893.69	593	37510	37510
589	37400			894.69	592	37210	37210
588	37710			895.69	591	37130	37130
587	37770			896.69	590	37360	37360
586	37360			897.69	589	37400	37400
585	37570			898.69	588	37710	37710
584	37560			899.69	587	37770	37770
583	37540			900.69	586	37360	37360
582	37390			901.69	585	37570	37570
581	37080			902.69	584	37560	37560
580	37350			903.69	583	37540	37540
579	37770			904.69	582	37390	37390
578	37060			905.69	581	37080	37080
577	38170			906.69	580	37350	37350
576	37990			907.69	579	37770	37770
575	37870			908.69	578	37060	37060
574	37930			909.69	577	38170	38170
573	38260			910.69	576	37990	37990
572	38410			911.69	575	37870	37870
571	38920			912.69	574	37930	37930
570	38290			913.69	573	38260	38260
569	39270			914.69	572	38410	38410
568	38400			915.69	571	38920	38920
567	38440			916.69	570	38290	38290
566	37750			917.69	569	39270	39270
565	37730			918.69	568	38400	38400
564	37710			919.69	567	38440	38440
563	38830			920.69	566	37750	37750
562	38160			921.69	565	37730	37730
561	39350			922.69	564	37710	37710
560	38340			923.69	563	38830	38830
559	38250			924.69	562	38160	38160
558	39090			925.69	561	39350	39350
557	39750			926.69	560	38340	38340
556	39300			927.69	559	38250	38250
555	39790			928.69	558	39090	39090
554	40960			929.69	557	39750	39750
553	40570			930.69	556	39300	39300
552	39330			931.69	555	39790	39790
551	39280			932.69	554	40960	40960
550	39660			933.69	553	40570	40570
549	38820			934.69	552	39330	39330
548	38930			935.69	551	39280	39280
547	38520			936.69	550	39660	39660
546	37960			937.69	549	38820	38820
545	37420			938.69	548	38930	38930
544	38290			939.69	547	38520	38520
543	38480			940.69	546	37960	37960
542	36980			941.69	545	37420	37420
541	35520			942.69	544	38290	38290
540	34360			943.69	543	38480	38480
539	33440			944.69	542	36980	36980
538	33130			945.69	541	35520	35520
537	32960			946.69	540	34360	34360
536	32910			947.69	539	33440	33440
535	32600			948.69	538	33130	33130
534	32990			949.69	537	32960	32960
533	34470			950.69	536	32910	32910
532	43790			951.69	535	32600	32600
531	66230			952.69	534	32990	32990
530	89610			953.69	533	34470	34470
529	93040			954.69	532	43790	43790
528	65690			955.69	531	66230	66230
527	40160			956.69	530	89610	89610
526	32260			957.69	529	93040	93040
525	31430			958.69	528	65690	65690
524	30800			959.69	527	40160	40160
523	31130			960.69	526	32260	32260
522	30810			961.69	525	31430	31430
521	30800			962.69	524	30800	30800
520	30900			963.69	523	31130	31130
519	30370			964.69	522	30810	30810
518	30690			965.69	521	30800	30800
517	30560			966.69	520	30900	30900
516	29950			967.69	519	30370	30370
515	30620			968.69	518	30690	30690
514	30590			969.69	517	30560	30560
513	29750			970.69	516	29950	29950
512	30220			971.69	515	30620	30620
511	30430			972.69	514	30590	30590
510	30020			973.69	513	29750	29750
509	30710			974.69	512	30220	30220
508	30710			975.69	511	30430	30430
507	30910			976.69	510	30020	30020
506	30550			977.69	509	30710	30710
505	29720			978.69	508	30710	30710
504	30420			979.69	507	30910	30910
503	30780			980.69	506	30550	30550
502	32190			981.69	505	29720	29720
501	30490			982.69	504	30420	30420
500	30200			983.69	503	30780	30780
499	30530			984.69	502	32190	32190
498	30920			985.69	501	30490	30490
497	30870			986.69	500	30200	30200
496	30570			987.69	499	30530	30530
495	30860			988.69	498	30920	30920
494	30660			989.69	497	30870	30870
493	31070			990.69	496	30570	30570
492	31110			991.69	495	30860	30860
491	31210			992.69	494	30660	30660
490	30770			993.69	493	31070	31070
489	30630			994.69	492	31110	31110
488	30910			995.69	491	31210	31210
487	30730			996.69	490	30770	30770
486	31110			997.69	489	30630	30630
485	30810			998.69	488	30910	30910
484	31160			999.69	487	30730	30730
483	30890			1000.69	486	31110	31110
482	31750			1001.69	485	30810	30810
481	31440			1002.69	484	31160	31160
480	30380			1003.69	483	30890	30890
479	31030			1004.69	482	31750	31750
478	31940			1005.69	481	31440	31440
477	32010			1006.69	480	30380	30380
476	31000			1007.69	479	31030	31030
475	31430			1008.69	478	31940	31940
474	31560			1009.69	477	32010	32010
473	31550			1010.69	476	31000	31000
472	31550			1011.69	475	31430	31430
471	32200			1012.69	474	31560	31560
470	31210			1013.69	473	31550	31550
469	31050			1014.69	472	31550	31550
468	31700			1015.69	471	32200	32200
467	31920			1016.69	470	31210	31210
466	31620			1017.69	469	31050	31050
465	31930			1018.69	468	31700	31700
464	31390			1019.69	467	31920	31920
463	31790			1020.69	466	31620	31620
462	30520			1021.69	465	31930	31930
461	32250			1022.69	464	31390	31390
460	32300			1023.69	463	31790	31790
459	31280			1024.69	462	30520	30520
458	30920			1025.69	461	32250	32250
457	31080			1026.69	460	32300	32300
456	31080			1027.69	459	31280	31280
455	31150			1028.69	458	30920	30920
454	31860			1029.69	457	31080	31080
453	31290			1030.69	456	31080	31080
452	30900			1031.69	455	31150	31150
451	31340			1032.69	454	31860	31860
450	31710			1033.69	453	31290	31290
449	30860			1034.69	452	30900	30900
448	31050			1035.69	451	31340	31340
447	31350			1036.69	450	31710	31710
446	31510			1037.69	449	30860	30860
445	31460			1038.69	448	31050	31050
444	31160			1039.69	447	31350	31350
443	31380			1040.69	446	31510	31510
442	31700			1041.69	445	31460	31460
441	31250			1042.69	444	31160	31160
440	30500			1043.69	443	31380	31380
439	29920			1044.69	442	31700	31700
438	31060			1045.69	441	31250	31250
437	31380			1046.69	440	30500	30500
436	31160			1047.69	439	29920	29920
435	30110			1048.69	438	31060	31060
434	31020			1049.69	437	31380	31380
433	31220			1050.69	436	31160	31160
432	31440			1051.69	435	30110	30110
431	31420			1052.69	434	31020	31020
430	31680			1053.69	433	31220	31220
429	30970			1054.69	432	31440	31440
428	30690			1055.69	431	31420	31420
427	30650			1056.69	430	31680	31680
426	31990			1057.69	429	30970	30970
425	32220			1058.69	428	30690	30690
424	31690			1059.69	427	30650	30650
423	31660			1060.69	426	31990	31990
422	31470			1061.69	425	32220	32220
421	31170			1062.69	424	31690	31690
420	31290			1063.69	423	31660	31660
419	30570			1064.69	422	31470	31470
418	29790			1065.69	421	31170	31170
417	28260			1066.69	420	31290	31290
416	27850			1067.69	419	30570	30570
415	28100			1068.69	418	29790	29790
414	27220			1069.69	417	28260	28260
413	27040			1070.69	416	27850	27850
412	27000			1071.69	415	28100	28100
411	27300			1072.69	414	27220	27220
410	26260			1073.69	413	27040	27040
409	26460			1074.69	412	27000	27000
408	25270			1075.69	411	27300	27300
407	24410			1076.69	410	26260	26260
406	24160			1077.69	409	26460	26460
405	23750			1078.69	408	25270	25270
404	24920			1079.69	407	24410	24410
403	25970			1080.69	406	24160	24160
402	27240			1081.69	405	23750	23750
401	26510			1082.69	404	24920	24920
400	29450			1083.69	403	25970	25970
399	37090			1084.69	402	27240	27240
398	50940			1085.69	401	26510	26510
397	71660			1086.69	400	29450	29450
396	85150			1087.69	399	37090	37090
395	58720			1088.69	398	50940	50940
394	27860			1089.69	397	71660	71660
393	18820			1090.69	396	85150	85150
392	17400			1091.69	395	58720	58720
391	17150			1092.69	394	27860	27860
390	16660			1093.69	393	18820	18820
389	16580			1094.69	392	17400	17400
388	16350			1095.69	391	17150	17150
387	16030			1096.69	390	16660	16660
386	16460			1097.69	389	16580	16580
385	16610			1098.69	388	16350	16350
384	15710			1099.69	387	16030	16030
383	16050			1100.69	386	16460	16460
382	16750			1101.69	385	16610	16610
381	16190			1102.69	384	15710	15710
380	16180			1103.69	383	16050	16050
379	16300			1104.69	382	16750	16750
378	17130			1105.69	381	16190	16190
377	16880			1106.69	380	16180	16180
376	16490			1107.69	379	16300	16300
375	16290			1108.69	378	17130	17130
374	16510			1109.69	377	16880	16880
373	16610			1110.69	376	16490	16490
372	16680			1111.69	375	16290	16290
371	16380			1112.69	374	16510	16510
370	16740			1113.69	373	16610	16610
369	17110			1114.69	372	16680	16680
368	16690			1115.69	371	16380	16380
367	16790			1116.69	370	16740	16740
366	16750			1117.69	369	17110	17110
365	17360			1118.69	368	16690	16690
364	17060			1119.69	367	16790	16790
363	16640			1120.69	366	16750	16750
362	16770			1121.69	365	17360	17360
361	17380			1122.69	364	17060	17060
360	17100			1123.69	363	16640	16640
359	16760			1124.69	362	16770	16770
358	17460			1125.69	361	17380	17380
357	18040			1126.69	360	17100	17100
356	16800			1127.69	359	16760	16760
355	17630			1128.69	358	17460	17460
354	17590			1129.69	357	18040	18040
353	17370			1130.69	356	16800	16800
352	17440			1131.69	355	17630	17630
351	17240			1132.69	354	17590	17590
350	17650			1133.69	353	17370	17370
349	18020			1134.69	352	17440	17440
348	17480			1135.69	351	17240	17240
347	17570			1136.69	350	17650	17650
346	17680			1137.69	349	18020	18020
345	17280			1138.69	348	17480	17480
344	17560			1139.69	347	17570	17570
343	17720			1140.69	346	17680	17680
342	17720			1141.69	345	17280	17280
341	17650			1142.69	344	17560	17560
340	17930			1143.69	343	17720	17720
339	18340			1144.69	342	17720	17720
338	18310			1145.69	341	17650	17650
337	17330			1146.69	340	17930	17930
336	17390			1147.69	339	18340	18340
335	18240			1148.69	338	18310	18310
334	17370			1149.69	337	17330	17330
333	17420			1150.69	336	17390	17390
332	17800			1151.69	335	18240	18240
331	17400			1152.69	334	17370	17370
330	17500			1153.69	333	17420	17420
329	16920			1154.69	332	17800	17800
328	17810			1155.69	331	17400	17400
327	17800			1156.69	330	17500	17500
326	18180			1157.69	329	16920	16920
325	18090			1158.69	328	17810	17810
324	18060			1159.69	327	17800	17800
323	17860			1160.69	326	18180	18180
322	17540			1161.69	325	18090	18090
321	17230			1162.69	324	18060	18060
320	18620			1163.69	323	17860	17860
319	18190			1164.69	322	17540	17540
318	17380			1165.69	321	17230	17230
317	17530			1166.69	320	18620	18620
316	18490			1167.69	319	18190	18190
315	18580			1168.69	318	17380	17380
314	18390			1169.69	317	17530	17530
313	18360			1170.69	316	18490	18490
312	18770			1171.69	315	18580	18580
311	18920			1172.69	314	18390	18390
310	19010			1173.69	313	18360	18360
309	18490			1174.69	312	18770	18770
308	19250			1175.69	311	18920	18920
307	18370			1176.69	310	19010	19010
306	17870			1177.69	309	18490	18490
305	18110			1178.69	308	19250	19250
304	17970			1179.69	307	18370	18370
303	17440			1180.69	306	17870	17870
302	17390			1181.69	305	18110	18110
301	16680			1182.69	304	17970	17970
300	15820			1183.69	303	17440	17440
299	14750			1184.69	302	17390	17390
298	14610			1185.69	301	16680	16680
297	13810			1186.69	300	15820	15820
296	12570			1187.69	299	14750	14750
295	11900			1188.69	298	14610	14610
294	10200			1189.69	297	13810	13810
293	9210			1190.69	296	12570	12570
292	9100			1191.69	295	11900	11900
291	8980			1192.69	294	10200	10200
290	8030			1193.69	293	9210	9210
289	8280			1194.69	292	9100	9100
288	10450			1195.69	291	8980	8980
287	21690			1196.69	290	8030	8030
286	46700			1197.69	289	8280	8280
285	51890			1198.69	288	10450	10450
284	41310			1199.69	287	21690	21690
283	56380			1200.69	286	46700	46700
282	72280			1201.69	285	51890	51890
281	43700			1202.69	284	41310	41310
280	11190			1203.69	283	56380	56380
279	3530			1204.69	282	72280	72280
278	2700			1205.69	281	43700	43700
277	2210			1206.69	280	11190	11190
276	2150			1207.69	279	3530	3530
275	1990			1208.69	278	2700	2700
274	1930			1209.69	277	2210	2210
273	1890			1210.69	276	2150	2150
272	1800			1211.69	275	1990	1990
271	1850			1212.69	274	1930	1930
270	1770			1213.69	273	1890	1890
269	1830			1214.69	272	1800	1800
268	1730			1215.69	271	1850	1850
267	1760			1216.69	270	1770	1770
266	1840			1217.69	269	1830	1830
265	1860			1218.69	268	1730	1730
264	1870			1219.69	267	1760	1760
263	1790			1220.69	266	1840	1840
262	1840			1221.69	265	1860	1860
261	1870			1222.69	264	1870	1870
260	1710			1223.69	263	1790	1790
259	1670			1224.69	262	1840	1840
258	1870			1225.69	261	1870	1870
257	1750			1226.69	260	1710	1710
256	1740			1227.69	259	1670	1670
255	1810			1228.69	258	1870	1870
254	1940			1229.69	257	1750	1750
253	1970			1230.69	256	1740	1740
252	1820			1231.69	255	1810	1810
251	1870			1232.69	254	1940	1940
250	1880			1233.69	253	1970	1970
249	1810			1234.69	252	1820	1820
248	1940			1235.69	251	1870	1870
247	1890			1236.69	250	1880	1880
246	1950			1237.69	249	1810	1810
245	1870			1238.69	248	1940	1940
244	1690			1239.69	247	1890	1890
243	1590			1240.69	246	1950	1950
242	1670			1241.69	245	1870	1870
241	1700			1242.69	244	1690	1690
240	1660			1243.69	243	1590	1590
239	1780			1244.69	242	1670	1670
238	1800			1245.69	241	1700	1700
237	1900			1246.69	240	1660	1660
236	1810			1247.69	239	1780	1780
235	1750			1248.69	238	1800	1800
234	1970			1249.69	237	1900	1900
233	2080			1250.69	236	1810	1810
232	1900			1251.69	235	1750	1750
231	2300			1252.69	234	1970	1970
230	2720			1253.69	233	2080	2080
229	2760			1254.69	232	1900	1900
228	2260			1255.69	231	2300	2300
227	1910			1256.69	230	2720	2720
226	1910			1257.69	229	2760	2760
225	1760			1258.69	228	2260	2260
224	1830			1259.69	227	1910	1910
223	2080			1260.69	226	1910	1910
222	1710			1261.69	225	1760	1760
221	1480			1262.69	224	1830	1830
220	1760			1263.69	223	2080	2080
219	1780			1264.69	222	1710	1710
218	1770			1265.69	221	1480	1480
217	1910			1266.69	220	1760	1760
216	1930			1267.69	219	1780	1780
215	1910			1268.69	218	1770	1770
214	1740			1269.69	217	1910	1910
213	1840			1270.69	216	1930	1930
212	1920			1271.69	215	1910	1910
211	1690			1272.69	214	1740	1740
210	1770			1273.69	213	1840	1840
209	1600			1274.69	212	1920	1920
208	1620			1275.69	211	1690	1690
207	1750			1276.69	210	1770	1770
206	1880			1277.69	209	1600	1600
205	1960			1278.69	208	1620	1620
204	1890			1279.69	207	1750	1750
203	1870			1280.69	206	1880	1880
202	1930			1281.69	205	1960	1960
201	1910			1282.69	204	1890	1890
200	1810			1283.69	203	1870	1870
199	1700			1284.69	202	1930	1930
198	1870			1285.69	201	1910	1910
197	1840			1286.69	200	1810	1810
196	1960			1287.69	199	1700	1700
195	2040			1288.69	198	1870	1870
194	2110			1289.69	197	1840	1840
193	1810			1290.69	196	1960	1960
192	1790			1291.69	195	2040	2040
191	1830			1292.69	194	2110	2110
190	1840			1293.69	193	1810	1810
189	2100			1294.69	192	1790	1790
188	1960			1295.69	191	1830	1830
187	1810			1296.69	190	1840	1840
186	1670			1297.69	189	2100	2100
185	1750			1298.69	188	1960	1960
184	1800			1299.69	187	1810	1810
183	1910			1300.69	186	1670	1670
182	1780			1301.69	185	1750	1750
181	1740			1302.69	184	1800	1800
180	1800			1303.69	183	1910	1910
179	1540			1304.69	182	1780	1780
178	1870			1305.69	181	1740	1740
177	1890			1306.69	180	1800	1800
176	2050			1307.69	179	1540	1540
175	1680			1308.69	178	1870	1870
174	1700			1309.69	177	1890	1890
173	1810			1310.69	176	2050	2050
172	1750			1311.69	175	1680	1680
171	1820			1312.69	174	1700	1700
170	1730			1313.69	173	1810	1810
169	2030			1314.69	172	1750	1750
168	2440			1315.69	171	1820	1820
167	2750			1316.69	170	1730	1730
166	3300			1317.69	169	2030	2030
165	2920			1318.69	168	2440	2440
164	2380			1319.69	167	2750	2750
163	1710			1320.69	166	3300	3300
162	1850			1321.69	165	2920	2920
161	1800			1322.69	164	2380	2380
160	1610			1323.69	163	1710	1710
159	1580			1324.69	162	1850	1850
158	1680			1325.69	161	1800	1800
157	1760			1326.69	160	1610	1610
156	1930			1327.69	159	1580	1580
155	1750			1328.69	158	1680	1680
154	1840			1329.69	157	1760	1760
153	1920			1330.69	156	1930	1930
152	2390			1331.69	155	1750	1750
151	2770			1332.69	154	1840	1840
150	2890			1333.69	153	1920	1920
149	2570			1334.69	152	2390	2390
148	2170			1335.69	151	2770	2770
147	1780			1336.69	150	2890	2890
146	1550			1337.69	149	2570	2570
145	1650			1338.69	148	2170	2170
144	1850			1339.69	147	1780	1780
143	1800			1340.69	146	1550	1550
142	1730			1341.69	145	1650	1650
141	1480			1342.69	144	1850	1850
140	1680			1343.69	143	1800	1800
139	1690			1344.69	142	1730	1730
138	1420			1345.69	141	1480	1480
137	1670			1346.69	140	1680	1680
136	1630			1347.69	139	1690	1690
135	1500			1348.69	138	1420	1420
134	1810			1349.69	137	1670	1670
133	1820			1350.69	136	1630	1630
132	1640			1351.69	135	1500	1500
131	1670			1352.69	134	1810	1810
130	1710			1353.69	133	1820	1820
129	1830			1354.69	132	1640	1640
128	1710			1355.69	131	1670	1670
127	1660			1356.69	130	1710	1710
126	1740			1357.69	129	1830	1830
125	1970			1358.69	128	1710	1710
124	1950			1359.69	127	1660	1660
123	1550			1360.69	126	1740	1740
122	1530			1361.69	125	1970	1970
121	1790			1362.69	124	1950	1950
120	1640			1363.69	123	1550	1550
119	1740			1364.69	122	1530	1530
118	1830			1365.69	121	1790	1790
117	1830			1366.69	120	1640	1640
116	1880			1367.69	119	1740	1740
115	1420			1368.69	118	1830	1830
114	1660			1369.69	117	1830	1830
113	1810			1370.69	116	1880	1880
112	1650			1371.69	115	1420	1420
111	1580			1372.69	114	1660	1660
110	1650			1373.69	113	1810	1810
109	1610			1374.69	112	1650	1650
108	1870			1375.69	111	1580	1580
107	1720			1376.69	110	1650	1650
106	1520			1377.69	109	1610	1610
105	1680			1378.69	108	1870	1870
104	1760			1379.69	107	1720	1720
103	1770			1380.69	106	1520	1520
102	1740			1381.69	105	1680	1680
101	1870			1382.69	104	1760	1760
100	2730			1383.69	103	1770	1770
99	3150			1384.69	102	1740	1740
98	2620			1385.69	101	1870	1870
97	2000			1386.69	100	2730	2730
96	1550			1387.69	99	3150	3150
95	1580			1388.69	98	2620	2620
94	1630			1389.69	97	2000	2000
93	1760			1390.69	96	1550	1550
92	1660			1391.69	95	1580	1580
91	1560			1392.69	94	1630	1630
90	1760			1393.69	93	1760	1760
89	1860			1394.69	92	1660	1660
88	1740			1395.69	91	1560	1560
87	1890			1396.69	90	1760	1760
86	1800			1397.69	89	1860	1860
85	1630			1398.69	88	1740	1740
84	1530			1399.69	87	1890	1890
83	1730			1400.69	86	1800	1800
82	1790			1401.69	85	1630	1630
81	1890			1402.69	84	1530	1530
80	1720			1403.69	83	1730	1730
79	1780			1404.69	82	1790	1790
78	1790			1405.69	81	1890	1890
77	1810			1406.69	80	1720	1720
76	1870			1407.69	79	1780	1780
75	1620			1408.69	78	1790	1790
74	1670			1409.69	77	1810	1810
73	1710			1410.69	76	1870	1870
72	1820			1411.69	75	1620	1620
71	1530			1412.69	74	1670	1670
70	1650			1413.69	73	1710	1710
69	1570			1414.69	72	1820	1820
68	1490			1415.69	71	1530	1530
67	1700			1416.69	70	1650	1650
66	1760			1417.69	69	1570	1570
65	1580			1418.69	68	1490	1490
64	1760			1419.69	67	1700	1700
63	1710			1420.69	66	1760	1760
62	1570			1421.69	65	1580	1580
61	1830			1422.69	64	1760	1760
60	1760			1423.69	63	1710	1710
59	1380			1424.69	62	1570	1570
58	1610			1425.69	61	1830	1830
57	1850			1426.69	60	1760	1760
56	1780			1427.69	59	1380	1380
55	1720			1428.69	58	1610	1610
54	1780			1429.69	57	1850	1850
53	1670			1430.69	56	1780	1780
52	1790			1431.69	55	1720	1720
51	2010			1432.69	54	1780	1780
50	1990			1433.69	53	1670	1670
49	1710			1434.69	52	1790	1790
48	1920			1435.69	51	2010	2010
47	1730			1436.69	50	1990	1990
46	1890			1437.69	49	1710	1710
45	1760			1438.69	48	1920	1920
44	2060			1439.69	47	1730	1730
43	1860			1440.69	46	1890	1890
42	1760			1441.69	45	1760	1760
41	1710			1442.69	44	2060	2060
40	1560			1443.69	43	1860	1860
39	1740			1444.69	42	1760	1760
38	1790			1445.69	41	1710	1710
37	1680			1446.69	40	1560	1560
36	1710			1447.69	39	1740	1740
35	1620			1448.69	38	1790	1790
34	1680			1449.69	37	1680	1680
33	1810			1450.69	36	1710	1710
32	1520			1451.69	35	1620	1620
31	1540			1452.69	34	1680	1680
30	1740			1453.69	33	1810	1810
29	1700			1454.69	32	1520	1520
28	1660			1455.69	31	1540	1540
27	2080			1456.69	30	1740	1740
26	2390			1457.69	29	1700	1700
25	2440			1458.69	28	1660	1660
24	2730			1459.69	27	2080	2080
23	2720			1460.69	26	2390	2390
22	2850			1461.69	25	2440	2440
21	2690			1462.69	24	2730	2730
20	2330			1463.69	23	2720	2720
19	2410			1464.69	22	2850	2850
18	1890			1465.69	21	2690	2690
17	1990			1466.69	20	2330	2330
16	1920			1467.69	19	2410	2410
15	1690			1468.69	18	1890	1890
14	1700			1469.69	17	1990	1990
13	1920			1470.69	16	1920	1920
12	1640			1471.69	15	1690	1690
11	1550			1472.69	14	1700	1700
10	1500			1473.69	13	1920	1920
9	1410			1474.69	12	1640	1640
8	1220			1475.69	11	1550	1550
7	1070			1476.69	10	1500	1500
6	990			1477.69	9	1410	1410
5	740			1478.69	8	1220	1220
4	990			1479.69	7	1070	1070
3	1210			1480.69	6	990	990
2	1010			1481.69	5	740	740
1	770			1482.69	4	990	990
0	420			1483.69	3	1210	1210
-1	120			1484.69	2	1010	1010
-2	70			1485.69	1	770	770
-3	70			1486.69	0	420	420
-4	20			1487.69	-1	120	120
-5	0			1488.69	-2	70	70
				1489.69	-3	70	70
				1490.69	-4	20	20
				1491.69	-5	0	0
