# Supplementary material for: Strong ferromagnetism of g-C3N4 achieved by atomic manipulation
Source: Nat Commun. 2023 Apr 20;14:2278. doi: 10.1038/s41467-023-38012-8 (PMC10119309; doi:10.1038/s41467-023-38012-8)
Supplement: Supplementary file 3 — Source Data [file 41467_2023_38012_MOESM3_ESM.zip › NC Source Data/XRD.xlsx]

## Sheet: Bulk C3N4
10.0001	-12.1077
10.04	15.1385
10.0799	-11.6154
10.1198	-7.36922
10.1597	-12.1231
10.1996	22.1231
10.2395	38.3692
10.2794	-5.38462
10.3193	9.86154
10.3592	10.1077
10.3991	-9.64615
10.439	-9.39999
10.4789	-3.15383
10.5188	13.0923
10.5587	-4.66153
10.5986	1.58461
10.6385	-38.1692
10.6784	-19.9231
10.7182	8.32308
10.7582	12.5692
10.798	1.8154
10.8379	-13.9385
10.8778	-0.6923
10.9177	-4.44616
10.9576	-3.2
10.9975	1.04616
11.0374	-35.7077
11.0773	-28.4615
11.1172	-47.2154
11.1571	-3.96923
11.197	12.2769
11.2369	-7.47693
11.2768	-6.23077
11.3167	-18.9846
11.3566	-19.7385
11.3965	-10.4923
11.4364	-5.24614
11.4763	0
11.5162	-17.7538
11.5561	3.4923
11.596	-4.26154
11.6359	-23.0154
11.6758	-2.76923
11.7157	-8.52307
11.7556	-12.2769
11.7955	14.9692
11.8354	1.21539
11.8753	23.4615
11.9152	1.70769
11.9551	12.9538
11.995	-4.8
12.0349	8.44616
12.0748	7.69232
12.1147	34.9385
12.1546	6.18462
12.1945	-0.56924
12.2343	0.67692
12.2743	13.9231
12.3141	28.1692
12.354	55.4154
12.3939	36.6615
12.4338	44.9077
12.4737	48.1538
12.5136	57.4
12.5535	73.6462
12.5934	99.8923
12.6333	104.138
12.6732	110.385
12.7131	166.631
12.753	128.877
12.7929	135.123
12.8328	120.369
12.8727	158.615
12.9126	151.862
12.9525	124.108
12.9924	96.3538
13.0323	116.6
13.0722	135.846
13.1121	109.092
13.152	133.338
13.1919	77.5846
13.2318	121.831
13.2717	128.077
13.3116	92.3231
13.3515	69.5692
13.3914	101.815
13.4313	72.0615
13.4712	63.3077
13.5111	82.5538
13.551	90.8
13.5909	74.0461
13.6308	82.2923
13.6707	86.5385
13.7106	43.7846
13.7505	48.0308
13.7904	56.2769
13.8302	77.5231
13.8702	75.7692
13.91	89.0154
13.9499	62.2615
13.9898	117.508
14.0297	79.7538
14.0696	58
14.1095	62.2461
14.1494	91.4923
14.1893	74.7385
14.2292	91.9846
14.2691	85.2308
14.309	49.4769
14.3489	53.7231
14.3888	56.9692
14.4287	35.2154
14.4686	26.4615
14.5085	11.7077
14.5484	24.9538
14.5883	72.2
14.6282	24.4462
14.6681	54.6923
14.708	34.9385
14.7479	25.1846
14.7878	58.4308
14.8277	75.6769
14.8676	35.9231
14.9075	49.1692
14.9474	42.4154
14.9873	41.6615
15.0272	15.9077
15.0671	16.1538
15.107	45.4
15.1469	32.6461
15.1868	-1.1077
15.2267	31.1385
15.2666	-11.6154
15.3064	43.6308
15.3463	44.8769
15.3863	0.12306
15.4261	28.3692
15.466	29.6154
15.5059	-10.1385
15.5458	27.1077
15.5857	41.3539
15.6256	24.6
15.6655	11.8461
15.7054	9.09229
15.7453	32.3385
15.7852	18.5846
15.8251	-15.1692
15.865	-11.9231
15.9049	8.32308
15.9448	55.5692
15.9847	31.8154
16.0246	20.0615
16.0645	3.30768
16.1044	-12.4462
16.1443	19.8
16.1842	-8.95385
16.2241	30.2923
16.264	-10.4616
16.3039	-20.2154
16.3438	5.03075
16.3837	-8.72309
16.4236	-0.47693
16.4635	-0.23079
16.5034	0.01538
16.5433	-1.73846
16.5832	24.5077
16.6231	-32.2462
16.663	0
16.7029	-6.26554
16.7428	-14.5311
16.7827	-9.79662
16.8225	-9.06215
16.8624	4.67232
16.9023	-5.59323
16.9422	27.1412
16.9821	19.8757
17.022	3.61017
17.0619	-2.65537
17.1018	17.0791
17.1417	-21.1864
17.1816	17.548
17.2215	-4.71752
17.2614	37.017
17.3013	8.75141
17.3412	-14.5141
17.3811	-31.7797
17.421	-9.0452
17.4609	4.68926
17.5008	0.42373
17.5407	38.1582
17.5806	19.8926
17.6205	22.6271
17.6604	18.3616
17.7003	6.09604
17.7402	50.8305
17.7801	39.565
17.82	5.29943
17.8599	-5.96611
17.8998	-5.23164
17.9397	-1.49717
17.9796	22.2373
18.0195	13.9718
18.0594	6.70621
18.0993	33.4407
18.1392	14.1751
18.1791	7.9096
18.219	-8.35593
18.2589	0.37853
18.2987	-7.88701
18.3387	-7.15254
18.3786	20.5819
18.4184	29.3164
18.4583	12.0509
18.4982	-3.21469
18.5381	-12.4802
18.578	-1.74576
18.6179	31.9887
18.6578	-5.27684
18.6977	14.4576
18.7376	16.1921
18.7775	12.9266
18.8174	2.66101
18.8573	-23.6045
18.8972	25.1299
18.9371	-24.1356
18.977	-4.40113
19.0169	11.3333
19.0568	18.0678
19.0967	-1.19774
19.1366	13.5367
19.1765	-16.7288
19.2164	-2.99435
19.2563	-22.2599
19.2962	28.4746
19.3361	-8.79096
19.376	17.9435
19.4159	-18.322
19.4558	3.41243
19.4957	-2.85311
19.5356	34.8814
19.5755	-24.3842
19.6154	-17.6497
19.6553	-40.9153
19.6952	-40.1808
19.7351	2.55367
19.775	-12.7119
19.8148	20.0226
19.8547	16.7571
19.8946	22.4915
19.9346	3.22599
19.9744	-27.0395
20.0143	-28.3051
20.0542	6.42938
20.0941	-11.8362
20.134	17.8983
20.1739	-50.3672
20.2138	-44.6328
20.2537	-58.8983
20.2936	-5.16385
20.3335	3.57062
20.3734	12.3051
20.4133	40.0395
20.4532	-25.226
20.4931	-26.4915
20.533	4.24294
20.5729	-58.0226
20.6128	3.71186
20.6527	-40.5537
20.6926	-20.8192
20.7325	-29.0847
20.7724	-8.35028
20.8123	-0.61582
20.8522	10.1186
20.8921	-11.1469
20.932	-14.4124
20.9719	-31.678
21.0118	-17.9435
21.0517	-7.20904
21.0916	-28.4746
21.1315	4.25989
21.1714	14.9944
21.2113	-2.27119
21.2512	-35.5367
21.2911	19.1977
21.331	26.9322
21.3709	-3.33334
21.4108	19.4011
21.4506	20.1356
21.4905	21.8701
21.5304	-8.39548
21.5703	5.33898
21.6102	11.0734
21.6501	20.8079
21.69	5.54237
21.7299	28.2768
21.7698	19.0113
21.8097	12.7458
21.8496	25.4802
21.8895	42.2147
21.9294	6.94915
21.9693	1.68362
22.0092	12.4181
22.0491	34.1525
22.089	59.887
22.1289	20.6215
22.1688	-7.64407
22.2087	-10.9096
22.2486	14.8249
22.2885	-10.4407
22.3284	13.2938
22.3683	-0.97175
22.4082	-7.23728
22.4481	-18.5028
22.488	-17.7684
22.5279	6.9661
22.5678	13.7006
22.6077	-0.56497
22.6476	23.1695
22.6875	-8.09604
22.7274	-1.36158
22.7673	-13.6271
22.8072	10.1074
22.8471	-13.1582
22.8869	6.57627
22.9269	9.31074
22.9668	32.0452
23.0066	1.77966
23.0465	20.5141
23.0864	33.2486
23.1263	11.9831
23.1662	25.7175
23.2061	2.45198
23.246	27.1864
23.2859	27.9209
23.3258	10.6554
23.3657	-1.61017
23.4056	18.1243
23.4455	42.8588
23.4854	6.59323
23.5253	-2.67232
23.5652	1.06215
23.6051	-16.2034
23.645	2.53108
23.6849	16.2655
23.7248	0
23.7647	-20.2357
23.8046	28.5286
23.8445	-20.7071
23.8844	3.05713
23.9243	-1.17857
23.9642	17.5857
24.0041	18.35
24.044	32.1143
24.0839	37.8786
24.1238	11.6428
24.1637	12.4071
24.2036	18.1714
24.2435	10.9357
24.2834	17.7
24.3233	4.46427
24.3632	47.2286
24.4031	23.9929
24.4429	43.7571
24.4828	36.5214
24.5227	33.2857
24.5626	92.05
24.6025	79.8143
24.6424	69.5786
24.6823	115.343
24.7222	87.1071
24.7621	80.8714
24.802	80.6357
24.8419	63.4
24.8818	101.164
24.9217	110.929
24.9616	128.693
25.0015	105.457
25.0414	88.2214
25.0813	129.986
25.1212	132.75
25.1611	94.5143
25.201	165.279
25.2409	101.043
25.2808	126.807
25.3207	109.571
25.3606	94.3357
25.4005	115.1
25.4404	150.864
25.4803	163.629
25.5202	155.393
25.5601	152.157
25.6	148.921
25.6399	179.686
25.6798	233.45
25.7197	200.214
25.7596	163.979
25.7995	177.743
25.8394	213.507
25.8793	164.271
25.9191	203.036
25.9591	210.8
25.999	193.564
26.0388	227.329
26.0787	244.093
26.1186	255.857
26.1585	250.621
26.1984	272.386
26.2383	289.15
26.2782	253.914
26.3181	331.679
26.358	338.443
26.3979	364.207
26.4378	338.971
26.4777	343.736
26.5176	352.5
26.5575	405.264
26.5974	378.029
26.6373	367.793
26.6772	432.557
26.7171	400.321
26.757	440.086
26.7969	445.85
26.8368	449.614
26.8767	458.379
26.9166	475.143
26.9565	579.907
26.9964	554.671
27.0363	593.436
27.0762	629.2
27.1161	665.964
27.156	778.729
27.1959	737.493
27.2358	762.257
27.2757	873.021
27.3156	883.786
27.3555	1028.55
27.3954	1079.31
27.4352	1081.08
27.4751	1241.84
27.515	1308.61
27.555	1277.37
27.5948	1310.14
27.6347	1385.9
27.6746	1437.66
27.7145	1361.43
27.7544	1339.19
27.7943	1345.96
27.8342	1199.72
27.8741	1109.49
27.914	1096.25
27.9539	1003.01
27.9938	946.779
28.0337	893.543
28.0736	723.307
28.1135	697.071
28.1534	636.836
28.1933	498.6
28.2332	535.364
28.2731	459.129
28.313	417.893
28.3529	391.657
28.3928	375.421
28.4327	332.186
28.4726	274.95
28.5125	321.714
28.5524	219.479
28.5923	257.243
28.6322	234.007
28.6721	221.771
28.712	204.536
28.7519	149.3
28.7918	188.064
28.8317	176.829
28.8716	146.593
28.9115	143.357
28.9514	130.121
28.9913	122.886
29.0312	131.65
29.071	94.4143
29.1109	77.1786
29.1508	50.9429
29.1907	107.707
29.2306	130.471
29.2705	146.236
29.3104	36
29.3503	85.7643
29.3902	98.5286
29.4301	42.2929
29.47	68.0571
29.5099	47.8214
29.5498	49.5857
29.5897	94.35
29.6296	17.1143
29.6695	51.8786
29.7094	31.6428
29.7493	51.4071
29.7892	83.1714
29.8291	40.9357
29.869	26.7
29.9089	112.464
29.9488	26.2286
29.9887	40.9928
30.0286	37.7571
30.0685	30.5214
30.1084	31.2857
30.1483	51.05
30.1882	38.8143
30.2281	20.5786
30.268	25.3428
30.3079	47.1071
30.3478	36.8714
30.3877	28.6357
30.4276	8.4
30.4674	30.1643
30.5073	17.9286
30.5472	51.6928
30.5872	14.4571
30.627	27.2214
30.6669	-6.01429
30.7068	13.75
30.7467	27.5143
30.7866	17.2786
30.8265	41.0428
30.8664	48.8071
30.9063	55.5714
30.9462	39.3357
30.9861	26.1
31.026	19.8643
31.0659	22.6286
31.1058	7.39285
31.1457	52.1571
31.1856	-5.07857
31.2255	14.6857
31.2654	13.45
31.3053	-15.7857
31.3452	22.9786
31.3851	3.74286
31.425	11.5071
31.4649	3.27141
31.5048	-9.96429
31.5447	-14.2
31.5846	28.5643
31.6245	23.3286
31.6644	-8.90715
31.7043	0.85714
31.7442	0.62142
31.7841	-20.6143
31.824	8.15
31.8639	-20.0857
31.9038	-12.3215
31.9437	-5.55715
31.9836	8.20713
32.0234	-5.02857
32.0633	7.73571
32.1033	-12.5
32.1431	11.2643
32.183	-0.97144
32.2229	17.7928
32.2628	11.5571
32.3027	28.3214
32.3426	-30.9143
32.3825	-1.15001
32.4224	20.6143
32.4623	41.3786
32.5022	-20.8572
32.5421	-12.0929
32.582	34.6714
32.6219	-9.5643
32.6618	9.2
32.7017	20.9643
32.7416	3.72856
32.7815	-1.50715
32.8214	-3.74287
32.8613	7.02141
32.9012	28.7857
32.9411	10.55
32.981	18.3143
33.0209	-5.92144
33.0608	4.84284
33.1007	31.6071
33.1406	1.37142
33.1805	-19.8643
33.2204	-7.1
33.2603	20.6643
33.3002	0.42857
33.3401	10.1928
33.38	12.9571
33.4199	-12.2786
33.4598	-21.5143
33.4997	10.25
33.5395	3.01428
33.5795	-3.22144
33.6193	16.5429
33.6592	20.3071
33.6991	-2.92859
33.739	-15.1643
33.7789	-10.4
33.8188	-5.63573
33.8587	-2.87143
33.8986	10.8928
33.9385	9.65714
33.9784	-5.57858
34.0183	7.1857
34.0582	17.95
34.0981	-11.2857
34.138	21.4785
34.1779	-0.75715
34.2178	-5.99287
34.2577	2.77143
34.2976	15.5357
34.3375	-13.7
34.3774	-4.93572
34.4173	19.8286
34.4572	0.59284
34.4971	-6.64286
34.537	8.12142
34.5769	-17.1143
34.6168	1.64999
34.6567	25.4143
34.6966	6.17857
34.7365	5.94285
34.7764	0.70713
34.8163	12.4714
34.8562	-4.7643
34.8961	0
34.936	-2.78417
34.9759	13.4316
35.0157	-17.3525
35.0556	3.86331
35.0956	-5.92087
35.1354	-0.70504
35.1753	-9.48921
35.2152	-9.27338
35.2551	-7.05756
35.295	7.15827
35.3349	5.3741
35.3748	27.5899
35.4147	24.8057
35.4546	11.0216
35.4945	10.2374
35.5344	29.4532
35.5743	3.66906
35.6142	-1.11511
35.6541	-5.89928
35.694	-8.68346
35.7339	-22.4676
35.7738	17.7482
35.8137	-11.036
35.8536	2.17986
35.8935	-18.6043
35.9334	3.61151
35.9733	2.82734
36.0132	9.04316
36.0531	-9.74101
36.093	14.4748
36.1329	5.69064
36.1728	-26.0935
36.2127	-9.8777
36.2526	4.33813
36.2925	24.554
36.3324	13.7698
36.3723	-28.0144
36.4122	-14.7986
36.4521	-14.5827
36.492	6.63309
36.5318	6.84892
36.5718	6.06474
36.6116	-5.71942
36.6516	-16.5036
36.6914	-33.2878
36.7313	-13.0719
36.7712	-17.8561
36.8111	-15.6403
36.851	-2.42446
36.8909	-11.2086
36.9308	9.00719
36.9707	8.22302
37.0106	10.4388
37.0505	-1.34532
37.0904	-19.1295
37.1303	-19.9137
37.1702	2.30216
37.2101	-24.482
37.25	-6.26619
37.2899	-44.0504
37.3298	-10.8345
37.3697	16.3813
37.4096	-9.40288
37.4495	0.81294
37.4894	-16.9712
37.5293	-9.7554
37.5692	-20.5396
37.6091	-3.32374
37.649	-19.1079
37.6889	-25.8921
37.7288	-4.67626
37.7687	0.53956
37.8086	-16.2446
37.8485	-18.0288
37.8884	-26.813
37.9283	-13.5971
37.9682	-2.3813
38.0081	-38.1655
38.048	-13.9496
38.0879	-5.73382
38.1277	-11.518
38.1677	-24.3022
38.2075	5.91367
38.2474	-13.8705
38.2873	-27.6547
38.3272	-21.4388
38.3671	-17.223
38.407	-22.0072
38.4469	10.2086
38.4868	-17.5755
38.5267	-9.35971
38.5666	-20.1439
38.6065	-12.9281
38.6464	26.2878
38.6863	-13.4964
38.7262	-3.28058
38.7661	-14.0648
38.806	-24.8489
38.8459	-15.6331
38.8858	9.58273
38.9257	-14.2014
38.9656	-32.9856
39.0055	-10.7698
39.0454	-12.554
39.0853	-12.3381
39.1252	-16.1223
39.1651	-8.90647
39.205	-7.69065
39.2449	-2.47482
39.2848	-15.259
39.3247	9.95683
39.3646	-3.82734
39.4045	-14.6115
39.4444	-21.3957
39.4843	-27.1799
39.5242	-0.96403
39.5641	17.2518
39.6039	14.4676
39.6439	-18.3165
39.6838	-3.10072
39.7236	-0.88489
39.7635	-3.66907
39.8034	-11.4532
39.8433	2.76259
39.8832	6.97841
39.9231	10.1942
39.963	11.4101
40.0029	0.62589
40.0428	-14.1583
40.0827	-23.9425
40.1226	11.2734
40.1625	1.48921
40.2024	-1.29497
40.2423	-16.0791
40.2822	7.13669
40.3221	13.3525
40.362	-11.4317
40.4019	16.7842
40.4418	0
40.4817	-9.92537
40.5216	7.14925
40.5615	16.2239
40.6014	9.29851
40.6413	15.3731
40.6812	-8.55224
40.7211	4.52239
40.761	5.59701
40.8009	-7.32836
40.8408	9.74627
40.8807	16.8209
40.9206	-16.1045
40.9605	-5.02985
41.0004	29.0448
41.0403	-4.8806
41.0802	6.19403
41.12	3.26866
41.16	-12.6567
41.1998	-1.58209
41.2397	9.49254
41.2796	5.56716
41.3195	-15.3582
41.3594	4.71642
41.3993	12.791
41.4392	14.8657
41.4791	4.9403
41.519	-1.98507
41.5589	12.0895
41.5988	-7.83582
41.6387	1.23881
41.6786	-22.6866
41.7185	4.38806
41.7584	-11.5373
41.7983	8.53731
41.8382	6.61194
41.8781	8.68657
41.918	-8.23881
41.9579	-8.16418
41.9978	-11.0895
42.0377	-2.01493
42.0776	-13.9403
42.1175	-20.8657
42.1574	17.209
42.1973	2.28358
42.2372	14.3582
42.2771	-5.56716
42.317	13.5075
42.3569	10.5821
42.3968	-6.34328
42.4367	-6.26866
42.4766	-1.19403
42.5165	11.8806
42.5564	-7.04478
42.5962	0.02985
42.6362	-9.89552
42.676	3.1791
42.7159	-10.7463
42.7558	25.3284
42.7957	-20.597
42.8356	22.4776
42.8755	2.55224
42.9154	22.6269
42.9553	-7.29851
42.9952	8.77612
43.0351	0.85075
43.075	5.92537
43.1149	0
43.1548	18.2151
43.1947	8.4301
43.2346	0.64516
43.2745	-7.13979
43.3144	12.0753
43.3543	-4.70968
43.3942	6.50537
43.4341	15.7204
43.474	-4.06452
43.5139	11.1505
43.5538	1.36559
43.5937	26.5806
43.6336	7.79569
43.6735	22.0108
43.7134	-2.7742
43.7533	48.4409
43.7932	29.6559
43.8331	17.871
43.873	27.086
43.9129	-3.69893
43.9528	29.5161
43.9927	5.73118
44.0326	4.94623
44.0725	48.1613
44.1124	5.37634
44.1523	12.5914
44.1921	2.80645
44.2321	11.0215
44.2719	24.2366
44.3118	28.4516
44.3517	-3.33334
44.3916	4.88172
44.4315	19.0968
44.4714	14.3118
44.5113	10.5269
44.5512	-2.25807
44.5911	9.95699
44.631	33.172
44.6709	31.3871
44.7108	15.6021
44.7507	13.8172
44.7906	-15.9677
44.8305	6.24731
44.8704	12.4624
44.9103	21.6774
44.9502	-3.10753
44.9901	28.1075
45.03	15.3226
45.0699	28.5376
45.1098	21.7527
45.1497	19.9677
45.1896	35.1828
45.2295	14.3979
45.2694	38.6129
45.3093	13.828
45.3492	16.043
45.3891	-1.74193
45.429	-10.5269
45.4689	8.68817
45.5088	9.90323
45.5487	1.11828
45.5886	-10.6667
45.6285	-10.4516
45.6683	7.76344
45.7082	15.9785
45.7482	18.1935
45.788	11.4086
45.8279	6.62366
45.8678	-19.1613
45.9077	27.0538
45.9476	15.2688
45.9875	-0.51613
46.0274	16.6989
46.0673	2.91398
46.1072	3.12904
46.1471	23.3441
46.187	4.55914
46.2269	7.7742
46.2668	6.98925
46.3067	24.2043
46.3466	23.4194
46.3865	-6.36559
46.4264	9.84947
46.4663	26.0645
46.5062	8.27957
46.5461	10.4946
46.586	22.7097
46.6259	10.9247
46.6658	7.13979
46.7057	28.3548
46.7456	4.5699
46.7855	27.7849
46.8254	0
46.8653	8.27273
46.9052	39.5455
46.9451	1.81819
46.985	23.0909
47.0249	25.3636
47.0648	10.6364
47.1047	4.90909
47.1446	17.1818
47.1844	14.4545
47.2244	12.7273
47.2642	12
47.3041	8.27273
47.344	4.54545
47.3839	2.81819
47.4238	8.09091
47.4637	8.36364
47.5036	8.63637
47.5435	27.9091
47.5834	-3.81818
47.6233	10.4545
47.6632	20.7273
47.7031	7
47.743	7.27273
47.7829	13.5455
47.8228	16.8182
47.8627	3.09091
47.9026	25.3636
47.9425	29.6364
47.9824	19.9091
48.0223	-14.8182
48.0622	12.4545
48.1021	14.7273
48.142	34
48.1819	25.2727
48.2218	-0.45454
48.2617	-1.18182
48.3016	7.09091
48.3415	8.36364
48.3814	18.6364
48.4213	9.90909
48.4612	-4.81818
48.5011	7.45454
48.541	-7.27272
48.5809	0
48.6208	18.8413
48.6607	18.6825
48.7005	8.52381
48.7405	17.3651
48.7803	-15.7936
48.8203	21.0476
48.8601	7.88889
48.9	5.73016
48.9399	24.5714
48.9798	-5.5873
49.0197	6.25397
49.0596	-6.90476
49.0995	-1.06349
49.1394	-1.22222
49.1793	-5.38095
49.2192	19.4603
49.2591	-2.69841
49.299	-14.8571
49.3389	-0.01587
49.3788	0.8254
49.4187	24.6667
49.4586	0.50794
49.4985	-8.6508
49.5384	-1.80952
49.5783	12.0318
49.6182	11.873
49.6581	-11.2857
49.698	10.5556
49.7379	6.39682
49.7778	-23.7619
49.8177	19.0794
49.8576	-3.07937
49.8975	-31.2381
49.9374	-3.39683
49.9773	1.44444
50.0172	-12.7143
50.0571	-1.87302
50.097	9.96825
50.1369	2.80952
50.1768	0.65079
50.2167	2.49206
50.2565	5.33333
50.2965	-7.8254
50.3364	-13.9841
50.3762	-11.1429
50.4161	-2.30159
50.456	-8.46032
50.4959	2.38095
50.5358	0.22222
50.5757	-2.93651
50.6156	-19.0952
50.6555	17.746
50.6954	25.5873
50.7353	0.42857
50.7752	-6.73016
50.8151	-18.8889
50.855	-1.04762
50.8949	-7.20635
50.9348	-2.36508
50.9747	-7.52381
51.0146	-5.68254
51.0545	5.15873
51.0944	0
51.1343	27.3396
51.1742	-22.3208
51.2141	2.01888
51.254	-6.64151
51.2939	-5.30189
51.3338	8.03774
51.3737	-11.6226
51.4136	-12.283
51.4535	0.05661
51.4934	2.39623
51.5333	-8.26414
51.5732	-8.92452
51.6131	12.4151
51.653	11.7547
51.6929	17.0943
51.7328	-16.566
51.7726	-21.2264
51.8126	4.11321
51.8524	9.45284
51.8923	14.7925
51.9322	-1.86792
51.9721	-11.5283
52.012	13.8113
52.0519	25.1509
52.0918	18.4906
52.1317	-4.16981
52.1716	-3.83018
52.2115	-10.4906
52.2514	-7.15094
52.2913	11.1887
52.3312	-11.4717
52.3711	13.8679
52.411	11.2075
52.4509	-27.4528
52.4908	-23.1132
52.5307	-11.7736
52.5706	31.566
52.6105	-5.09433
52.6504	-3.75471
52.6903	-2.4151
52.7302	-21.0755
52.7701	2.26415
52.81	17.6038
52.8499	3.9434
52.8898	9.28302
52.9297	8.62265
52.9696	-4.03773
53.0095	9.30189
53.0494	-2.35849
53.0893	-19.0189
53.1292	7.32076
53.1691	28.6604
53.209	-5
53.2488	8.33963
53.2888	-7.32075
53.3287	24.0189
53.3685	7.35849
53.4084	-11.3019
53.4483	5.03774
53.4882	28.3774
53.5281	5.71698
53.568	-6.94339
53.6079	5.39623
53.6478	17.7358
53.6877	-1.92452
53.7276	19.4151
53.7675	11.7547
53.8074	-7.90566
53.8473	5.43396
53.8872	4.77359
53.9271	-0.88679
53.967	34.4528
54.0069	15.7925
54.0468	41.1321
54.0867	-4.5283
54.1266	11.8113
54.1665	2.15094
54.2064	9.49057
54.2463	13.8302
54.2862	2.16981
54.3261	-0.49056
54.366	1.84906
54.4059	-2.81131
54.4458	10.5283
54.4857	18.8679
54.5256	13.2075
54.5655	12.5472
54.6054	-4.11321
54.6453	-5.77358
54.6852	12.566
54.7251	16.9057
54.7649	10.2453
54.8049	11.5849
54.8447	9.92453
54.8847	1.26415
54.9245	23.6038
54.9644	3.9434
55.0043	25.283
55.0442	14.6227
55.0841	12.9623
55.124	3.30189
55.1639	31.6415
55.2038	19.9811
55.2437	12.3208
55.2836	20.6604
55.3235	0
55.3634	20.5577
55.4033	34.1154
55.4432	31.6731
55.4831	40.2308
55.523	10.7885
55.5629	18.3462
55.6028	-5.09616
55.6427	23.4615
55.6826	34.0192
55.7225	23.5769
55.7624	7.13462
55.8023	27.6923
55.8422	21.25
55.8821	7.8077
55.922	3.36538
55.9619	9.92308
56.0018	17.4808
56.0417	6.03846
56.0816	4.59616
56.1215	10.1538
56.1614	20.7115
56.2013	10.2692
56.2412	23.8269
56.2811	28.3846
56.321	14.9423
56.3608	6.5
56.4008	15.0577
56.4406	32.6154
56.4805	5.17308
56.5204	7.73078
56.5603	12.2885
56.6002	2.84616
56.6401	6.40385
56.68	32.9615
56.7199	14.5192
56.7598	-4.92308
56.7997	0.63462
56.8396	-0.80769
56.8795	-1.25
56.9194	24.3077
56.9593	16.8654
56.9992	-2.57692
57.0391	-24.0192
57.079	-14.4615
57.1189	26.0962
57.1588	-22.3462
57.1987	10.2115
57.2386	8.76924
57.2785	2.32693
57.3184	15.8846
57.3583	8.44231
57.3982	0
57.4381	-11.8101
57.478	5.37974
57.5179	12.5696
57.5578	-4.24051
57.5977	4.94936
57.6376	-3.86076
57.6775	13.3291
57.7174	12.519
57.7573	8.70886
57.7972	1.89873
57.837	11.0886
57.877	9.27848
57.9168	-0.53165
57.9567	-1.34177
57.9966	-16.1519
58.0365	-12.962
58.0764	-14.7721
58.1163	6.41772
58.1562	-7.3924
58.1961	-11.2025
58.236	-33.0127
58.2759	-9.82279
58.3158	-20.6329
58.3557	-21.443
58.3956	12.7468
58.4355	-10.0633
58.4754	4.12658
58.5153	10.3164
58.5552	-5.49367
58.5951	6.6962
58.635	-5.11393
58.6749	1.07595
58.7148	2.26582
58.7547	-7.54431
58.7946	-2.35443
58.8345	-17.1646
58.8744	-3.97469
58.9143	-15.7848
58.9542	20.4051
58.9941	-7.40506
59.034	-20.2152
59.0739	-23.0253
59.1138	-1.83544
59.1537	-12.6456
59.1936	11.5443
59.2335	-21.2658
59.2734	-0.07595
59.3132	12.1139
59.3531	-18.6962
59.3931	1.49367
59.4329	-17.3164
59.4728	-20.1266
59.5127	-8.93671
59.5526	8.25317
59.5925	-6.55696
59.6324	-8.36709
59.6723	-5.17721
59.7122	0.01266
59.7521	-4.79747
59.792	-15.6076
59.8319	-9.41772
59.8718	18.7721
59.9117	-8.03798
59.9516	-17.8481
59.9915	-4.65823
60.0314	-3.46836
60.0713	7.72152
60.1112	9.91139
60.1511	1.10126
60.191	-5.70886
60.2309	-4.51899
60.2708	-7.32911
60.3107	-8.13924
60.3506	-6.94937
60.3905	-2.75949
60.4304	-1.56962
60.4703	-15.3797
60.5102	-15.1899
60.5501	0
60.59	8.09722
60.6299	3.19445
60.6698	-3.70833
60.7097	0.38889
60.7496	-21.5139
60.7895	-4.41667
60.8294	-0.31944
60.8693	9.77778
60.9091	-21.125
60.949	-15.0278
60.9889	5.06944
61.0288	-3.83333
61.0687	-12.7361
61.1086	-15.6389
61.1485	-7.54167
61.1884	20.5556
61.2283	-5.34722
61.2682	7.75
61.3081	-0.15278
61.348	3.94445
61.3879	2.04167
61.4278	-18.8611
61.4677	4.23611
61.5076	-15.6667
61.5475	11.4306
61.5874	-3.47222
61.6273	-3.375
61.6672	-9.27778
61.7071	9.81944
61.747	-14.0833
61.7869	-2.98611
61.8268	-17.8889
61.8667	11.2083
61.9066	-8.69444
61.9465	-18.5972
61.9864	-2.5
62.0263	-5.40278
62.0662	-14.3056
62.1061	-9.20833
62.146	9.88889
62.1859	14.9861
62.2258	-14.9167
62.2657	-0.81944
62.3056	-13.7222
62.3455	-29.625
62.3854	-11.5278
62.4252	-1.43055
62.4652	-8.33333
62.505	4.76389
62.5449	-5.13889
62.5848	0.95833
62.6247	10.0556
62.6646	16.1528
62.7045	-6.75
62.7444	8.34722
62.7843	1.44444
62.8242	-3.45833
62.8641	-17.3611
62.904	-16.2639
62.9439	5.83333
62.9838	-13.0694
63.0237	-7.97222
63.0636	-9.875
63.1035	-15.7778
63.1434	-3.68056
63.1833	2.41667
63.2232	-7.48611
63.2631	6.61111
63.303	-5.29167
63.3429	-7.19445
63.3828	-3.09722
63.4227	0
63.4626	-12.8944
63.5025	-22.7888
63.5424	-16.6832
63.5823	-13.5776
63.6222	-19.472
63.6621	-16.3665
63.702	1.73913
63.7419	-3.15528
63.7818	15.9503
63.8217	-6.9441
63.8616	-22.8385
63.9014	-4.73292
63.9413	-10.6273
63.9813	-4.52174
64.0212	-20.4161
64.061	-18.3106
64.1009	-27.205
64.1408	-8.09938
64.1807	8.00621
64.2206	-5.8882
64.2605	-6.78261
64.3004	-11.677
64.3403	-11.5714
64.3802	-35.4658
64.4201	-15.3603
64.46	-6.25466
64.4999	-0.14907
64.5398	1.95652
64.5797	-15.9379
64.6196	3.1677
64.6595	-12.7267
64.6994	-14.6211
64.7393	9.48447
64.7792	-19.4099
64.8191	-6.30435
64.859	-11.1988
64.8989	-7.09317
64.9388	-17.9876
64.9787	-12.882
65.0186	-5.7764
65.0585	-28.6708
65.0984	-2.56522
65.1383	-4.45963
65.1782	3.64596
65.2181	3.75155
65.258	-12.1429
65.2979	-18.0373
65.3378	14.0683
65.3777	4.17391
65.4176	-21.7205
65.4574	10.3851
65.4973	-18.5093
65.5372	-14.4037
65.5771	-15.2981
65.617	8.80745
65.6569	-10.087
65.6968	4.01863
65.7367	-14.8758
65.7766	-20.7702
65.8165	16.3354
65.8564	-0.55901
65.8963	-30.4534
65.9362	-6.34782
65.9761	-18.2422
66.016	-8.13665
66.0559	-0.03105
66.0958	-0.92547
66.1357	-8.81987
66.1756	-6.71428
66.2155	-19.6087
66.2554	-1.5031
66.2953	-7.39752
66.3352	-1.29193
66.3751	-9.18633
66.415	-13.0808
66.4549	-2.97515
66.4948	-0.86956
66.5347	-18.764
66.5746	-8.65838
66.6145	-15.5528
66.6544	-9.44721
66.6943	-18.3416
66.7342	-21.236
66.7741	5.86957
66.814	13.9752
66.8539	8.08075
66.8938	11.1863
66.9337	-11.7081
66.9736	-22.6025
67.0135	4.50311
67.0533	-8.3913
67.0932	-27.2857
67.1331	-11.1801
67.173	-12.0745
67.2129	-21.9689
67.2528	-16.8634
67.2927	5.24224
67.3326	8.34783
67.3725	-25.5466
67.4124	5.55901
67.4523	6.6646
67.4922	4.77019
67.5321	-4.12422
67.572	-16.0186
67.6119	-3.91304
67.6518	-4.80745
67.6917	-24.7019
67.7316	-9.59627
67.7715	-10.4907
67.8114	-2.38509
67.8513	2.7205
67.8912	-11.1739
67.9311	-11.0683
67.971	-9.96273
68.0109	0.14286
68.0508	-12.7515
68.0907	-0.64596
68.1306	10.4596
68.1705	-9.43478
68.2104	1.67081
68.2503	4.7764
68.2902	12.882
68.3301	-1.01242
68.37	-5.90683
68.4099	6.19876
68.4497	-14.6957
68.4896	5.40994
68.5296	3.51553
68.5695	-9.37888
68.6093	-11.2733
68.6492	-10.1677
68.6891	-4.06211
68.729	8.04348
68.7689	-4.85093
68.8088	6.25466
68.8487	3.36025
68.8886	-7.53416
68.9285	5.57143
68.9684	-24.323
69.0083	-14.2174
69.0482	-25.1118
69.0881	-12.0062
69.128	4.09938
69.1679	-3.79503
69.2078	11.3106
69.2477	6.41615
69.2876	-1.47826
69.3275	-10.3727
69.3674	7.73292
69.4073	-2.16149
69.4472	-3.0559
69.4871	-11.9503
69.527	-19.8447
69.5669	5.26087
69.6068	-0.63354
69.6467	-1.52795
69.6866	-6.42236
69.7265	-23.3168
69.7664	0.78882
69.8063	-6.10559
69.8462	0
69.8861	-8.89441
69.926	-2.78882
69.9659	-2.68323
70.0058	-11.5776

## Sheet: B-C3N4-12 MPa
10.1197	587
10.1596	619
10.1995	562
10.2394	595
10.2793	604
10.3192	589
10.3591	597
10.399	527
10.4389	565
10.4788	597
10.5187	520
10.5586	587
10.5985	566
10.6384	599
10.6783	586
10.7181	596
10.7581	592
10.798	599
10.8378	585
10.8777	567
10.9176	548
10.9575	588
10.9974	577
11.0373	557
11.0772	564
11.1171	550
11.157	529
11.1969	544
11.2368	549
11.2767	538
11.3166	535
11.3565	524
11.3964	506
11.4363	571
11.4762	548
11.5161	551
11.556	531
11.5959	549
11.6358	535
11.6757	553
11.7156	508
11.7555	517
11.7954	544
11.8353	569
11.8752	505
11.9151	546
11.955	546
11.9949	545
12.0348	575
12.0747	506
12.1146	526
12.1545	519
12.1944	529
12.2342	484
12.2742	531
12.314	492
12.3539	518
12.3938	540
12.4337	488
12.4736	534
12.5135	531
12.5534	510
12.5933	525
12.6332	485
12.6731	519
12.713	524
12.7529	519
12.7928	537
12.8327	504
12.8726	528
12.9125	532
12.9524	476
12.9923	499
13.0322	464
13.0721	507
13.112	551
13.1519	515
13.1918	511
13.2317	516
13.2716	532
13.3115	538
13.3514	491
13.3913	485
13.4312	501
13.4711	572
13.511	517
13.5509	512
13.5908	528
13.6307	511
13.6706	531
13.7105	521
13.7503	506
13.7903	525
13.8301	514
13.87	569
13.9099	539
13.9498	539
13.9897	489
14.0296	511
14.0695	508
14.1094	511
14.1493	578
14.1892	545
14.2291	519
14.269	554
14.3089	568
14.3488	545
14.3887	492
14.4286	566
14.4685	542
14.5084	500
14.5483	515
14.5882	536
14.6281	518
14.668	515
14.7079	515
14.7478	536
14.7877	551
14.8276	525
14.8675	551
14.9074	518
14.9473	559
14.9872	547
15.0271	591
15.067	555
15.1069	528
15.1468	545
15.1867	583
15.2266	565
15.2665	548
15.3064	558
15.3462	545
15.3862	572
15.426	601
15.4659	586
15.5058	578
15.5457	578
15.5856	561
15.6255	506
15.6654	544
15.7053	571
15.7452	592
15.7851	545
15.825	623
15.8649	579
15.9048	597
15.9447	594
15.9846	559
16.0245	566
16.0644	602
16.1043	593
16.1442	635
16.1841	573
16.224	602
16.2639	603
16.3038	595
16.3437	629
16.3836	633
16.4235	607
16.4634	652
16.5033	651
16.5432	591
16.5831	608
16.623	667
16.6629	640
16.7028	631
16.7427	581
16.7826	620
16.8224	640
16.8623	630
16.9022	668
16.9421	650
16.982	646
17.0219	648
17.0618	647
17.1017	700
17.1416	646
17.1815	655
17.2214	670
17.2613	617
17.3012	656
17.3411	688
17.381	687
17.4209	662
17.4608	654
17.5007	666
17.5406	647
17.5805	702
17.6204	684
17.6603	670
17.7002	722
17.7401	685
17.78	728
17.8199	675
17.8598	698
17.8997	687
17.9396	695
17.9795	735
18.0194	713
18.0593	731
18.0992	721
18.1391	681
18.179	773
18.2189	715
18.2588	699
18.2986	737
18.3386	734
18.3785	787
18.4184	744
18.4582	778
18.4981	708
18.538	755
18.5779	703
18.6178	807
18.6577	772
18.6976	714
18.7375	809
18.7774	796
18.8173	723
18.8572	773
18.8971	799
18.937	786
18.9769	773
19.0168	784
19.0567	823
19.0966	818
19.1365	834
19.1764	811
19.2163	830
19.2562	857
19.2961	801
19.336	860
19.3759	826
19.4158	822
19.4557	862
19.4956	897
19.5355	793
19.5754	840
19.6153	852
19.6552	886
19.6951	815
19.735	823
19.7749	856
19.8148	843
19.8546	872
19.8945	930
19.9344	907
19.9743	861
20.0142	897
20.0541	827
20.094	878
20.1339	881
20.1738	901
20.2137	892
20.2536	887
20.2935	933
20.3334	923
20.3733	918
20.4132	936
20.4531	935
20.493	933
20.5329	891
20.5728	893
20.6127	978
20.6526	867
20.6925	900
20.7324	937
20.7723	984
20.8122	974
20.8521	931
20.892	1008
20.9319	934
20.9718	991
21.0117	929
21.0516	950
21.0915	970
21.1314	979
21.1713	978
21.2112	980
21.2511	949
21.291	985
21.3309	958
21.3708	1003
21.4107	1009
21.4505	952
21.4904	1040
21.5303	969
21.5702	996
21.6101	1007
21.65	933
21.6899	958
21.7298	1033
21.7697	1005
21.8096	1051
21.8495	964
21.8894	1045
21.9293	997
21.9692	1022
22.0091	1008
22.049	1021
22.0889	1077
22.1288	989
22.1687	1049
22.2086	960
22.2485	1066
22.2884	1061
22.3283	1010
22.3682	1043
22.4081	1079
22.448	1062
22.4879	1032
22.5278	1041
22.5677	1048
22.6076	1054
22.6475	1069
22.6874	1027
22.7273	1012
22.7672	999
22.8071	1063
22.847	1051
22.8868	1025
22.9267	1090
22.9667	1062
23.0065	1066
23.0464	1063
23.0863	1063
23.1262	1050
23.1661	1042
23.206	1086
23.2459	1020
23.2858	986
23.3257	991
23.3656	1025
23.4055	1076
23.4454	1073
23.4853	1064
23.5252	1125
23.5651	1110
23.605	1121
23.6449	1076
23.6848	1048
23.7247	1070
23.7646	1089
23.8045	1105
23.8444	1104
23.8843	1036
23.9242	1048
23.9641	1095
24.004	1120
24.0439	1077
24.0838	1088
24.1237	1030
24.1636	1059
24.2035	1034
24.2434	1054
24.2833	984
24.3232	1016
24.3631	1127
24.403	1089
24.4428	1108
24.4827	1060
24.5226	1039
24.5625	1095
24.6024	1061
24.6423	1054
24.6822	1091
24.7221	1010
24.762	1075
24.8019	1065
24.8418	1044
24.8817	1055
24.9216	1029
24.9615	993
25.0014	1003
25.0413	1106
25.0812	1106
25.1211	1040
25.161	1043
25.2009	1173
25.2408	1023
25.2807	1045
25.3206	1038
25.3605	1059
25.4004	1057
25.4403	1003
25.4802	1068
25.5201	1054
25.56	1076
25.5999	1027
25.6398	1104
25.6797	1094
25.7196	1045
25.7595	1067
25.7994	1057
25.8393	1075
25.8792	1032
25.919	1044
25.959	1010
25.9989	993
26.0387	1028
26.0786	1104
26.1185	1021
26.1584	1058
26.1983	1027
26.2382	1063
26.2781	1028
26.318	971
26.3579	1041
26.3978	1031
26.4377	1066
26.4776	1079
26.5175	1102
26.5574	1054
26.5973	1032
26.6372	1030
26.6771	1075
26.717	1113
26.7569	1055
26.7968	1123
26.8367	1079
26.8766	1078
26.9165	1076
26.9564	1081
26.9963	1145
27.0362	1099
27.0761	1131
27.116	1142
27.1559	1113
27.1958	1155
27.2357	1084
27.2756	1055
27.3155	1119
27.3554	1103
27.3953	1114
27.4352	1077
27.475	1127
27.5149	1064
27.5548	1105
27.5947	1098
27.6346	1078
27.6745	1053
27.7144	1083
27.7543	1086
27.7942	1075
27.8341	1099
27.874	1077
27.9139	1065
27.9538	1087
27.9937	1101
28.0336	1105
28.0735	1102
28.1134	1171
28.1533	1126
28.1932	1046
28.2331	1084
28.273	1083
28.3129	1013
28.3528	1112
28.3927	1096
28.4326	1010
28.4725	1155
28.5124	996
28.5523	990
28.5922	1000
28.6321	983
28.672	1009
28.7119	950
28.7518	1013
28.7917	976
28.8316	963
28.8715	973
28.9114	942
28.9513	929
28.9912	979
29.0311	935
29.0709	946
29.1108	954
29.1507	941
29.1906	920
29.2305	940
29.2704	926
29.3103	913
29.3502	887
29.3901	901
29.43	887
29.4699	942
29.5098	971
29.5497	917
29.5896	924
29.6295	913
29.6694	880
29.7093	911
29.7492	929
29.7891	901
29.829	938
29.8689	862
29.9088	907
29.9487	906
29.9886	899
30.0285	889
30.0684	879
30.1083	882
30.1482	893
30.1881	878
30.228	896
30.2679	902
30.3078	911
30.3477	833
30.3876	928
30.4275	893
30.4673	873
30.5072	884
30.5471	924
30.5871	830
30.6269	872
30.6668	858
30.7067	877
30.7466	864
30.7865	892
30.8264	879
30.8663	869
30.9062	875
30.9461	865
30.986	847
31.0259	875
31.0658	867
31.1057	848
31.1456	835
31.1855	827
31.2254	838
31.2653	816
31.3052	788
31.3451	797
31.385	832
31.4249	859
31.4648	828
31.5047	822
31.5446	801
31.5845	841
31.6244	847
31.6643	801
31.7042	844
31.7441	805
31.784	841
31.8239	802
31.8638	793
31.9037	818
31.9436	757
31.9835	748
32.0234	836
32.0632	802
32.1031	818
32.143	831
32.1829	746
32.2228	833
32.2627	800
32.3026	761
32.3425	793
32.3824	752
32.4223	736
32.4622	759
32.5021	769
32.542	744
32.5819	761
32.6218	816
32.6617	765
32.7016	836
32.7415	771
32.7814	744
32.8213	760
32.8612	747
32.9011	764
32.941	821
32.9809	833
33.0208	802
33.0607	825
33.1006	810
33.1405	744
33.1804	754
33.2203	728
33.2602	762
33.3001	752
33.34	760
33.3799	747
33.4198	732
33.4597	764
33.4995	704
33.5395	720
33.5793	734
33.6193	721
33.6591	757
33.699	642
33.7389	708
33.7788	642
33.8187	688
33.8586	741
33.8985	667
33.9384	690
33.9783	671
34.0182	672
34.0581	667
34.098	637
34.1379	711
34.1778	626
34.2177	657
34.2576	673
34.2975	688
34.3374	648
34.3773	643
34.4172	648
34.4571	679
34.497	634
34.5369	646
34.5768	670
34.6167	700
34.6566	632
34.6965	635
34.7364	616
34.7763	631
34.8162	615
34.8561	626
34.896	615
34.9359	655
34.9758	630
35.0157	635
35.0555	642
35.0954	622
35.1354	589
35.1752	569
35.2151	550
35.255	616
35.2949	581
35.3348	584
35.3747	592
35.4146	590
35.4545	594
35.4944	591
35.5343	594
35.5742	584
35.6141	559
35.654	570
35.6939	549
35.7338	604
35.7737	577
35.8136	597
35.8535	620
35.8934	609
35.9333	594
35.9732	599
36.0131	560
36.053	579
36.0929	592
36.1328	541
36.1727	549
36.2126	528
36.2525	530
36.2924	565
36.3323	574
36.3722	556
36.4121	590
36.452	565
36.4919	541
36.5318	537
36.5716	577
36.6116	533
36.6514	535
36.6913	547
36.7312	526
36.7711	515
36.811	535
36.8509	561
36.8908	517
36.9307	551
36.9706	531
37.0105	536
37.0504	497
37.0903	556
37.1302	564
37.1701	516
37.21	507
37.2499	488
37.2898	560
37.3297	486
37.3696	509
37.4095	516
37.4494	495
37.4893	498
37.5292	512
37.5691	513
37.609	502
37.6489	496
37.6888	528
37.7287	560
37.7686	482
37.8085	497
37.8484	509
37.8883	467
37.9282	469
37.9681	542
38.008	493
38.0478	501
38.0877	516
38.1277	489
38.1675	520
38.2074	501
38.2473	488
38.2872	483
38.3271	473
38.367	508
38.4069	483
38.4468	499
38.4867	488
38.5266	471
38.5665	473
38.6064	484
38.6463	477
38.6862	488
38.7261	479
38.766	506
38.8059	490
38.8458	473
38.8857	465
38.9256	452
38.9655	436
39.0054	447
39.0453	476
39.0852	488
39.1251	472
39.165	437
39.2049	474
39.2448	481
39.2847	477
39.3246	449
39.3645	471
39.4044	464
39.4443	464
39.4842	475
39.5241	499
39.5639	400
39.6039	486
39.6437	494
39.6837	473
39.7235	492
39.7634	448
39.8033	477
39.8432	455
39.8831	458
39.923	446
39.9629	489
40.0028	471
40.0427	487
40.0826	463
40.1225	490
40.1624	450
40.2023	478
40.2422	464
40.2821	469
40.322	463
40.3619	475
40.4018	449
40.4417	443
40.4816	459
40.5215	475
40.5614	503
40.6013	444
40.6412	483
40.6811	517
40.721	430
40.7609	486
40.8008	490
40.8407	447
40.8806	444
40.9205	431
40.9604	445
41.0003	409
41.0402	460
41.0801	455
41.12	466
41.1598	434
41.1998	489
41.2396	498
41.2795	463
41.3194	478
41.3593	445
41.3992	487
41.4391	492
41.479	480
41.5189	476
41.5588	457
41.5987	488
41.6386	445
41.6785	474
41.7184	449
41.7583	436
41.7982	479
41.8381	424
41.878	456
41.9179	445
41.9578	467
41.9977	456
42.0376	471
42.0775	459
42.1174	444
42.1573	391
42.1972	465
42.2371	449
42.277	475
42.3169	463
42.3568	430
42.3967	477
42.4366	490
42.4765	479
42.5164	437
42.5563	486
42.5962	477
42.636	426
42.676	455
42.7159	477
42.7557	466
42.7956	437
42.8355	437
42.8754	457
42.9153	499
42.9552	445
42.9951	484
43.035	433
43.0749	431
43.1148	451
43.1547	446
43.1946	475
43.2345	483
43.2744	445
43.3143	500
43.3542	435
43.3941	438
43.434	471
43.4739	444
43.5138	460
43.5537	459
43.5936	423
43.6335	441
43.6734	468
43.7133	432
43.7532	467
43.7931	445
43.833	458
43.8729	474
43.9128	443
43.9527	461
43.9926	497
44.0325	454
44.0724	453
44.1123	456
44.1521	447
44.1921	457
44.2319	435
44.2718	459
44.3117	472
44.3516	453
44.3915	439
44.4314	421
44.4713	473
44.5112	454
44.5511	483
44.591	426
44.6309	470
44.6708	447
44.7107	467
44.7506	453
44.7905	463
44.8304	451
44.8703	420
44.9102	394
44.9501	423
44.99	435
45.0299	476
45.0698	435
45.1097	442
45.1496	443
45.1895	446
45.2294	422
45.2693	413
45.3092	402
45.3491	458
45.389	465
45.4289	432
45.4688	457
45.5087	423
45.5486	486
45.5885	411
45.6283	449
45.6683	472
45.7082	464
45.748	418
45.788	431
45.8278	448
45.8677	444
45.9076	427
45.9475	438
45.9874	439
46.0273	429
46.0672	456
46.1071	380
46.147	388
46.1869	432
46.2268	417
46.2667	421
46.3066	399
46.3465	439
46.3864	393
46.4263	448
46.4662	364
46.5061	400
46.546	414
46.5859	420
46.6258	385
46.6657	402
46.7056	414
46.7455	406
46.7854	397
46.8253	455
46.8652	450
46.9051	430
46.945	436
46.9849	404
47.0248	438
47.0647	399
47.1046	414
47.1445	421
47.1844	426
47.2242	441
47.2642	404
47.304	412
47.3439	420
47.3838	425
47.4237	412
47.4636	413
47.5035	389
47.5434	434
47.5833	420
47.6232	379
47.6631	413
47.703	426
47.7429	376
47.7828	384
47.8227	419
47.8626	407
47.9025	421
47.9424	362
47.9823	409
48.0222	421
48.0621	407
48.102	457
48.1419	428
48.1818	441
48.2217	414
48.2616	453
48.3015	403
48.3414	400
48.3813	393
48.4212	394
48.4611	373
48.501	407
48.5409	397
48.5808	418
48.6207	377
48.6606	389
48.7004	426
48.7403	391
48.7803	400
48.8201	421
48.86	396
48.8999	394
48.9398	421
48.9797	401
49.0196	420
49.0595	399
49.0994	393
49.1393	405
49.1792	413
49.2191	370
49.259	405
49.2989	403
49.3388	423
49.3787	394
49.4186	368
49.4585	397
49.4984	384
49.5383	406
49.5782	411
49.6181	396
49.658	358
49.6979	376
49.7378	422
49.7777	381
49.8176	393
49.8575	409
49.8974	404
49.9373	394
49.9772	411
50.0171	428
50.057	375
50.0969	385
50.1368	394
50.1767	424
50.2165	398
50.2565	389
50.2963	379
50.3362	416
50.3761	426
50.416	404
50.4559	383
50.4958	360
50.5357	383
50.5756	389
50.6155	378
50.6554	403
50.6953	365
50.7352	363
50.7751	347
50.815	388
50.8549	390
50.8948	402
50.9347	401
50.9746	395
51.0145	374
51.0544	408
51.0943	406
51.1342	363
51.1741	401
51.214	390
51.2539	389
51.2938	412
51.3337	394
51.3736	376
51.4135	393
51.4534	364
51.4933	358
51.5332	379
51.5731	362
51.613	365
51.6529	392
51.6928	386
51.7326	405
51.7726	401
51.8124	373
51.8524	398
51.8922	394
51.9321	353
51.972	372
52.0119	354
52.0518	376
52.0917	401
52.1316	372
52.1715	383
52.2114	381
52.2513	371
52.2912	356
52.3311	388
52.371	372
52.4109	360
52.4508	361
52.4907	398
52.5306	368
52.5705	373
52.6104	395
52.6503	381
52.6902	411
52.7301	372
52.77	438
52.8099	394
52.8498	386
52.8897	377
52.9296	380
52.9695	374
53.0094	427
53.0493	379
53.0892	373
53.1291	382
53.169	389
53.2089	382
53.2488	360
53.2886	365
53.3285	392
53.3685	426
53.4083	391
53.4482	418
53.4881	408
53.528	381
53.5679	391
53.6078	387
53.6477	371
53.6876	411
53.7275	387
53.7674	397
53.8073	393
53.8472	386
53.8871	416
53.927	362
53.9669	418
54.0068	401
54.0467	404
54.0866	346
54.1265	412
54.1664	394
54.2063	380
54.2462	400
54.2861	350
54.326	391
54.3659	372
54.4058	363
54.4457	371
54.4856	396
54.5255	396
54.5654	353
54.6053	383
54.6452	349
54.6851	390
54.725	395
54.7649	398
54.8047	394
54.8447	392
54.8845	356
54.9244	355
54.9643	388
55.0042	408
55.0441	392
55.084	395
55.1239	349
55.1638	396
55.2037	366
55.2436	361
55.2835	408
55.3234	380
55.3633	408
55.4032	367
55.4431	387
55.483	361
55.5229	414
55.5628	422
55.6027	385
55.6426	362
55.6825	404
55.7224	398
55.7623	383
55.8022	374
55.8421	398
55.882	344
55.9219	408
55.9618	368
56.0017	408
56.0416	359
56.0815	406
56.1214	385
56.1613	374
56.2012	361
56.2411	382
56.2809	373
56.3209	380
56.3608	385
56.4006	352
56.4405	381
56.4804	363
56.5203	350
56.5602	392
56.6001	408
56.64	417
56.6799	373
56.7198	371
56.7597	390
56.7996	367
56.8395	376
56.8794	366
56.9193	384
56.9592	408
56.9991	393
57.039	375
57.0789	366
57.1188	398
57.1587	397
57.1986	385
57.2385	373
57.2784	357
57.3183	373
57.3582	378
57.3981	359
57.438	366
57.4779	361
57.5178	376
57.5577	348
57.5976	400
57.6375	335
57.6774	377
57.7173	356
57.7572	384
57.797	395
57.837	383
57.8768	352
57.9168	414
57.9566	422
57.9965	383
58.0364	392
58.0763	371
58.1162	361
58.1561	381
58.196	411
58.2359	372
58.2758	383
58.3157	357
58.3556	360
58.3955	379
58.4354	387
58.4753	368
58.5152	388
58.5551	373
58.595	398
58.6349	341
58.6748	347
58.7147	380
58.7546	384
58.7945	361
58.8344	383
58.8743	373
58.9142	371
58.9541	329
58.994	368
59.0339	376
59.0738	376
59.1137	393
59.1536	366
59.1935	408
59.2334	357
59.2733	375
59.3132	387
59.3531	373
59.3929	376
59.4329	377
59.4727	385
59.5126	358
59.5525	404
59.5924	367
59.6323	366
59.6722	368
59.7121	353
59.752	354
59.7919	378
59.8318	368
59.8717	349
59.9116	344
59.9515	366
59.9914	399
60.0313	398
60.0712	374
60.1111	393
60.151	355
60.1909	426
60.2308	351
60.2707	414
60.3106	385
60.3505	365
60.3904	381
60.4303	365
60.4702	367
60.5101	380
60.55	401
60.5899	398
60.6298	394
60.6697	390
60.7096	373
60.7495	414
60.7894	354
60.8293	424
60.8691	375
60.9091	379
60.949	381
60.9888	383
61.0287	376
61.0686	353
61.1085	371
61.1484	326
61.1883	357
61.2282	391
61.2681	372
61.308	383
61.3479	361
61.3878	368
61.4277	381
61.4676	345
61.5075	384
61.5474	364
61.5873	381
61.6272	387
61.6671	395
61.707	360
61.7469	346
61.7868	396
61.8267	364
61.8666	382
61.9065	364
61.9464	357
61.9863	360
62.0262	375
62.0661	383
62.106	379
62.1459	362
62.1858	362
62.2257	354
62.2656	358
62.3055	440
62.3454	381
62.3852	362
62.4252	352
62.465	353
62.5049	362
62.5448	395
62.5847	362
62.6246	385
62.6645	358
62.7044	351
62.7443	349
62.7842	377
62.8241	387
62.864	376
62.9039	348
62.9438	394
62.9837	350
63.0236	380
63.0635	379
63.1034	380
63.1433	373
63.1832	370
63.2231	363
63.263	381
63.3029	363
63.3428	348
63.3827	354
63.4226	352
63.4625	357
63.5024	341
63.5423	376
63.5822	364
63.6221	353
63.662	340
63.7019	419
63.7418	370
63.7817	363
63.8216	367
63.8614	380
63.9014	376
63.9412	380
63.9811	389
64.0211	325
64.0609	346
64.1008	328
64.1407	356
64.1806	358
64.2205	367
64.2604	379
64.3003	341
64.3402	352
64.3801	343
64.42	309
64.4599	342
64.4998	356
64.5397	353
64.5796	352
64.6195	367
64.6594	349
64.6993	391
64.7392	310
64.7791	345
64.819	367
64.8589	343
64.8988	362
64.9387	333
64.9786	356
65.0185	343
65.0584	345
65.0983	357
65.1382	323
65.1781	333
65.218	347
65.2579	335
65.2978	365
65.3377	348
65.3776	375
65.4175	365
65.4574	358
65.4972	364
65.5371	333
65.577	361
65.6169	316
65.6568	321
65.6967	357
65.7366	319
65.7765	339
65.8164	343
65.8563	330
65.8962	348
65.9361	323
65.976	329
66.0159	333
66.0558	338
66.0957	373
66.1356	365
66.1755	330
66.2154	338
66.2553	350
66.2952	309
66.3351	317
66.375	330
66.4149	379
66.4548	361
66.4947	310
66.5346	358
66.5745	325
66.6144	305
66.6543	336
66.6942	341
66.7341	323
66.774	305
66.8139	309
66.8538	373
66.8937	330
66.9335	332
66.9734	323
67.0134	368
67.0533	310
67.0931	333
67.133	365
67.1729	347
67.2128	330
67.2527	301
67.2926	334
67.3325	332
67.3724	309
67.4123	293
67.4522	317
67.4921	309
67.532	344
67.5719	306
67.6118	317
67.6517	339
67.6916	346
67.7315	298
67.7714	372
67.8113	340
67.8512	306
67.8911	312
67.931	309
67.9709	332
68.0108	336
68.0507	349
68.0906	316
68.1305	320
68.1704	324
68.2103	334
68.2502	293
68.2901	335
68.33	303
68.3699	341
68.4098	306
68.4497	331
68.4895	309
68.5294	345
68.5693	285
68.6092	331
68.6491	296
68.689	321
68.7289	306
68.7688	297
68.8087	333
68.8486	326
68.8885	313
68.9284	310
68.9683	321
69.0082	326
69.0481	301
69.088	314
69.1279	311
69.1678	298
69.2077	303
69.2476	287
69.2875	304
69.3274	311
69.3673	338
69.4072	321
69.4471	325
69.487	284
69.5269	299
69.5668	313
69.6067	307
69.6466	328
69.6865	309
69.7264	288
69.7663	326
69.8062	283
69.8461	320
69.886	294
69.9259	272
69.9657	309
70.0057	315
--	--
--	--
--	--

## Sheet: B-C3N4-16 MPa
10	589
10.0399	576
10.0798	600
10.1197	569
10.1596	622
10.1995	599
10.2394	558
10.2793	537
10.3192	564
10.3591	543
10.399	560
10.4389	538
10.4788	554
10.5187	528
10.5586	540
10.5985	578
10.6384	546
10.6783	563
10.7181	565
10.7581	526
10.798	550
10.8378	534
10.8777	546
10.9176	541
10.9575	560
10.9974	520
11.0373	526
11.0772	562
11.1171	564
11.157	549
11.1969	512
11.2368	508
11.2767	536
11.3166	566
11.3565	500
11.3964	521
11.4363	507
11.4762	479
11.5161	506
11.556	485
11.5959	518
11.6358	540
11.6757	489
11.7156	507
11.7555	532
11.7954	508
11.8353	488
11.8752	517
11.9151	533
11.955	515
11.9949	487
12.0348	493
12.0747	483
12.1146	492
12.1545	513
12.1944	522
12.2342	464
12.2742	496
12.314	541
12.3539	514
12.3938	545
12.4337	497
12.4736	513
12.5135	490
12.5534	475
12.5933	498
12.6332	491
12.6731	514
12.713	487
12.7529	507
12.7928	503
12.8327	519
12.8726	474
12.9125	493
12.9524	517
12.9923	497
13.0322	484
13.0721	461
13.112	457
13.1519	515
13.1918	490
13.2317	510
13.2716	495
13.3115	490
13.3514	500
13.3913	497
13.4312	485
13.4711	518
13.511	497
13.5509	552
13.5908	522
13.6307	526
13.6706	474
13.7105	499
13.7503	503
13.7903	504
13.8301	533
13.87	498
13.9099	555
13.9498	489
13.9897	462
14.0296	497
14.0695	496
14.1094	490
14.1493	507
14.1892	481
14.2291	509
14.269	546
14.3089	499
14.3488	538
14.3887	486
14.4286	554
14.4685	501
14.5084	530
14.5483	537
14.5882	519
14.6281	563
14.668	488
14.7079	515
14.7478	539
14.7877	566
14.8276	500
14.8675	552
14.9074	569
14.9473	547
14.9872	538
15.0271	559
15.067	568
15.1069	524
15.1468	523
15.1867	575
15.2266	568
15.2665	568
15.3064	535
15.3462	485
15.3862	565
15.426	528
15.4659	563
15.5058	603
15.5457	565
15.5856	604
15.6255	554
15.6654	582
15.7053	531
15.7452	573
15.7851	580
15.825	602
15.8649	560
15.9048	557
15.9447	582
15.9846	640
16.0245	593
16.0644	564
16.1043	604
16.1442	590
16.1841	611
16.224	610
16.2639	571
16.3038	602
16.3437	538
16.3836	643
16.4235	592
16.4634	604
16.5033	567
16.5432	608
16.5831	603
16.623	585
16.6629	596
16.7028	582
16.7427	608
16.7826	624
16.8224	685
16.8623	612
16.9022	639
16.9421	655
16.982	654
17.0219	611
17.0618	641
17.1017	621
17.1416	638
17.1815	667
17.2214	602
17.2613	688
17.3012	649
17.3411	672
17.381	675
17.4209	698
17.4608	685
17.5007	645
17.5406	706
17.5805	676
17.6204	668
17.6603	664
17.7002	675
17.7401	686
17.78	687
17.8199	694
17.8598	725
17.8997	731
17.9396	695
17.9795	709
18.0194	728
18.0593	738
18.0992	765
18.1391	712
18.179	758
18.2189	710
18.2588	781
18.2986	668
18.3386	779
18.3785	789
18.4184	718
18.4582	746
18.4981	771
18.538	737
18.5779	725
18.6178	781
18.6577	799
18.6976	785
18.7375	747
18.7774	740
18.8173	802
18.8572	802
18.8971	813
18.937	781
18.9769	723
19.0168	805
19.0567	808
19.0966	804
19.1365	874
19.1764	817
19.2163	801
19.2562	736
19.2961	856
19.336	789
19.3759	792
19.4158	831
19.4557	822
19.4956	905
19.5355	867
19.5754	902
19.6153	830
19.6552	823
19.6951	894
19.735	856
19.7749	845
19.8148	837
19.8546	906
19.8945	858
19.9344	875
19.9743	902
20.0142	917
20.0541	884
20.094	860
20.1339	854
20.1738	928
20.2137	878
20.2536	930
20.2935	856
20.3334	871
20.3733	888
20.4132	900
20.4531	921
20.493	899
20.5329	873
20.5728	950
20.6127	905
20.6526	943
20.6925	958
20.7324	900
20.7723	974
20.8122	958
20.8521	953
20.892	938
20.9319	998
20.9718	983
21.0117	975
21.0516	972
21.0915	1001
21.1314	1014
21.1713	989
21.2112	942
21.2511	1031
21.291	975
21.3309	988
21.3708	992
21.4107	951
21.4505	1030
21.4904	972
21.5303	1066
21.5702	1059
21.6101	1019
21.65	986
21.6899	1045
21.7298	993
21.7697	1021
21.8096	1063
21.8495	1047
21.8894	1027
21.9293	992
21.9692	1066
22.0091	1003
22.049	1079
22.0889	1109
22.1288	1062
22.1687	1046
22.2086	1005
22.2485	1025
22.2884	1046
22.3283	1039
22.3682	1047
22.4081	1008
22.448	1011
22.4879	1094
22.5278	1046
22.5677	1044
22.6076	1031
22.6475	1064
22.6874	1061
22.7273	1071
22.7672	1041
22.8071	1015
22.847	1045
22.8868	1107
22.9267	1043
22.9667	1117
23.0065	1127
23.0464	1089
23.0863	1105
23.1262	1154
23.1661	1068
23.206	1091
23.2459	1091
23.2858	1064
23.3257	1086
23.3656	1067
23.4055	1061
23.4454	1092
23.4853	1129
23.5252	1052
23.5651	1079
23.605	1106
23.6449	1096
23.6848	1052
23.7247	1054
23.7646	1129
23.8045	1105
23.8444	1099
23.8843	1084
23.9242	1048
23.9641	1109
24.004	1134
24.0439	1020
24.0838	1073
24.1237	1040
24.1636	1080
24.2035	1138
24.2434	1102
24.2833	1130
24.3232	1033
24.3631	982
24.403	1060
24.4428	1110
24.4827	1045
24.5226	1104
24.5625	1075
24.6024	1088
24.6423	1083
24.6822	1057
24.7221	1094
24.762	1123
24.8019	1061
24.8418	1053
24.8817	1097
24.9216	1066
24.9615	1069
25.0014	1070
25.0413	1059
25.0812	1142
25.1211	1091
25.161	1043
25.2009	1112
25.2408	1049
25.2807	1039
25.3206	1077
25.3605	1088
25.4004	1113
25.4403	994
25.4802	1008
25.5201	1039
25.56	1039
25.5999	1138
25.6398	1024
25.6797	1033
25.7196	1047
25.7595	1027
25.7994	1043
25.8393	1066
25.8792	1085
25.919	1065
25.959	1059
25.9989	1087
26.0387	1059
26.0786	1115
26.1185	1069
26.1584	1081
26.1983	1010
26.2382	1068
26.2781	1027
26.318	1050
26.3579	1013
26.3978	1049
26.4377	1104
26.4776	1108
26.5175	1040
26.5574	1039
26.5973	1057
26.6372	1057
26.6771	1095
26.717	1085
26.7569	1117
26.7968	1031
26.8367	991
26.8766	1074
26.9165	1107
26.9564	1087
26.9963	1064
27.0362	1079
27.0761	1054
27.116	1084
27.1559	1054
27.1958	1094
27.2357	1118
27.2756	1151
27.3155	1040
27.3554	1071
27.3953	1081
27.4352	1088
27.475	1061
27.5149	1049
27.5548	1085
27.5947	1070
27.6346	1102
27.6745	1155
27.7144	1022
27.7543	1042
27.7942	1114
27.8341	994
27.874	1033
27.9139	1129
27.9538	1104
27.9937	1065
28.0336	1041
28.0735	1019
28.1134	1064
28.1533	1033
28.1932	1013
28.2331	1051
28.273	1016
28.3129	1033
28.3528	1069
28.3927	1058
28.4326	1041
28.4725	1032
28.5124	1007
28.5523	990
28.5922	960
28.6321	992
28.672	1030
28.7119	1000
28.7518	1004
28.7917	953
28.8316	928
28.8715	1018
28.9114	956
28.9513	1042
28.9912	993
29.0311	1026
29.0709	1033
29.1108	954
29.1507	942
29.1906	987
29.2305	984
29.2704	976
29.3103	981
29.3502	961
29.3901	951
29.43	945
29.4699	1025
29.5098	921
29.5497	951
29.5896	944
29.6295	966
29.6694	934
29.7093	885
29.7492	1004
29.7891	977
29.829	941
29.8689	931
29.9088	935
29.9487	906
29.9886	928
30.0285	944
30.0684	893
30.1083	994
30.1482	933
30.1881	919
30.228	943
30.2679	903
30.3078	890
30.3477	919
30.3876	932
30.4275	907
30.4673	913
30.5072	941
30.5471	944
30.5871	891
30.6269	927
30.6668	862
30.7067	887
30.7466	960
30.7865	873
30.8264	960
30.8663	894
30.9062	893
30.9461	884
30.986	931
31.0259	904
31.0658	851
31.1057	868
31.1456	916
31.1855	875
31.2254	965
31.2653	858
31.3052	895
31.3451	882
31.385	848
31.4249	897
31.4648	913
31.5047	802
31.5446	894
31.5845	820
31.6244	885
31.6643	859
31.7042	843
31.7441	855
31.784	854
31.8239	825
31.8638	847
31.9037	855
31.9436	813
31.9835	772
32.0234	842
32.0632	866
32.1031	785
32.143	843
32.1829	825
32.2228	850
32.2627	851
32.3026	826
32.3425	759
32.3824	844
32.4223	769
32.4622	766
32.5021	827
32.542	821
32.5819	786
32.6218	836
32.6617	737
32.7016	828
32.7415	764
32.7814	799
32.8213	782
32.8612	792
32.9011	747
32.941	765
32.9809	770
33.0208	771
33.0607	763
33.1006	771
33.1405	776
33.1804	789
33.2203	727
33.2602	759
33.3001	717
33.34	770
33.3799	697
33.4198	731
33.4597	722
33.4995	770
33.5395	759
33.5793	688
33.6193	729
33.6591	722
33.699	707
33.7389	709
33.7788	668
33.8187	716
33.8586	702
33.8985	694
33.9384	699
33.9783	702
34.0182	707
34.0581	720
34.098	699
34.1379	706
34.1778	672
34.2177	691
34.2576	630
34.2975	684
34.3374	675
34.3773	655
34.4172	647
34.4571	636
34.497	685
34.5369	723
34.5768	670
34.6167	669
34.6566	631
34.6965	619
34.7364	665
34.7763	625
34.8162	606
34.8561	638
34.896	619
34.9359	622
34.9758	643
35.0157	687
35.0555	611
35.0954	634
35.1354	628
35.1752	698
35.2151	613
35.255	614
35.2949	636
35.3348	634
35.3747	650
35.4146	574
35.4545	605
35.4944	596
35.5343	608
35.5742	594
35.6141	602
35.654	609
35.6939	540
35.7338	608
35.7737	580
35.8136	594
35.8535	581
35.8934	584
35.9333	599
35.9732	586
36.0131	538
36.053	557
36.0929	561
36.1328	543
36.1727	537
36.2126	541
36.2525	570
36.2924	559
36.3323	545
36.3722	542
36.4121	602
36.452	567
36.4919	526
36.5318	530
36.5716	547
36.6116	542
36.6514	548
36.6913	531
36.7312	573
36.7711	591
36.811	528
36.8509	521
36.8908	497
36.9307	560
36.9706	514
37.0105	532
37.0504	524
37.0903	517
37.1302	527
37.1701	502
37.21	507
37.2499	511
37.2898	562
37.3297	490
37.3696	481
37.4095	479
37.4494	504
37.4893	484
37.5292	513
37.5691	521
37.609	493
37.6489	518
37.6888	482
37.7287	513
37.7686	516
37.8085	471
37.8484	476
37.8883	463
37.9282	512
37.9681	493
38.008	484
38.0478	480
38.0877	506
38.1277	478
38.1675	497
38.2074	522
38.2473	456
38.2872	453
38.3271	478
38.367	466
38.4069	470
38.4468	445
38.4867	490
38.5266	494
38.5665	514
38.6064	487
38.6463	467
38.6862	489
38.7261	473
38.766	449
38.8059	469
38.8458	462
38.8857	456
38.9256	474
38.9655	465
39.0054	479
39.0453	474
39.0852	452
39.1251	434
39.165	476
39.2049	478
39.2448	500
39.2847	475
39.3246	452
39.3645	458
39.4044	450
39.4443	432
39.4842	461
39.5241	454
39.5639	460
39.6039	459
39.6437	468
39.6837	500
39.7235	466
39.7634	427
39.8033	467
39.8432	440
39.8831	455
39.923	466
39.9629	456
40.0028	478
40.0427	473
40.0826	459
40.1225	477
40.1624	446
40.2023	492
40.2422	488
40.2821	501
40.322	475
40.3619	455
40.4018	490
40.4417	467
40.4816	463
40.5215	490
40.5614	439
40.6013	465
40.6412	427
40.6811	461
40.721	487
40.7609	467
40.8008	443
40.8407	460
40.8806	509
40.9205	462
40.9604	434
41.0003	463
41.0402	469
41.0801	465
41.12	453
41.1598	457
41.1998	445
41.2396	450
41.2795	456
41.3194	444
41.3593	454
41.3992	488
41.4391	496
41.479	470
41.5189	453
41.5588	482
41.5987	455
41.6386	496
41.6785	494
41.7184	458
41.7583	491
41.7982	430
41.8381	466
41.878	448
41.9179	482
41.9578	490
41.9977	453
42.0376	433
42.0775	464
42.1174	493
42.1573	447
42.1972	448
42.2371	512
42.277	431
42.3169	430
42.3568	441
42.3967	428
42.4366	489
42.4765	449
42.5164	479
42.5563	456
42.5962	454
42.636	445
42.676	474
42.7159	456
42.7557	451
42.7956	474
42.8355	513
42.8754	468
42.9153	469
42.9552	443
42.9951	445
43.035	418
43.0749	464
43.1148	462
43.1547	427
43.1946	454
43.2345	475
43.2744	438
43.3143	481
43.3542	469
43.3941	470
43.434	451
43.4739	437
43.5138	435
43.5537	443
43.5936	422
43.6335	420
43.6734	454
43.7133	425
43.7532	441
43.7931	485
43.833	467
43.8729	467
43.9128	484
43.9527	435
43.9926	458
44.0325	413
44.0724	432
44.1123	442
44.1521	425
44.1921	435
44.2319	465
44.2718	473
44.3117	423
44.3516	429
44.3915	433
44.4314	442
44.4713	439
44.5112	425
44.5511	489
44.591	444
44.6309	475
44.6708	453
44.7107	415
44.7506	470
44.7905	428
44.8304	426
44.8703	463
44.9102	443
44.9501	474
44.99	466
45.0299	457
45.0698	417
45.1097	449
45.1496	414
45.1895	445
45.2294	433
45.2693	436
45.3092	389
45.3491	528
45.389	420
45.4289	429
45.4688	436
45.5087	433
45.5486	435
45.5885	426
45.6283	414
45.6683	390
45.7082	441
45.748	436
45.788	431
45.8278	457
45.8677	462
45.9076	462
45.9475	408
45.9874	413
46.0273	430
46.0672	429
46.1071	442
46.147	433
46.1869	440
46.2268	419
46.2667	405
46.3066	410
46.3465	414
46.3864	417
46.4263	434
46.4662	396
46.5061	409
46.546	395
46.5859	419
46.6258	419
46.6657	391
46.7056	421
46.7455	450
46.7854	410
46.8253	415
46.8652	446
46.9051	393
46.945	417
46.9849	381
47.0248	407
47.0647	426
47.1046	408
47.1445	351
47.1844	445
47.2242	413
47.2642	387
47.304	430
47.3439	408
47.3838	395
47.4237	420
47.4636	381
47.5035	448
47.5434	446
47.5833	436
47.6232	417
47.6631	402
47.703	397
47.7429	413
47.7828	379
47.8227	404
47.8626	414
47.9025	423
47.9424	402
47.9823	402
48.0222	398
48.0621	395
48.102	359
48.1419	409
48.1818	384
48.2217	418
48.2616	393
48.3015	405
48.3414	402
48.3813	419
48.4212	426
48.4611	413
48.501	399
48.5409	388
48.5808	377
48.6207	393
48.6606	371
48.7004	385
48.7403	370
48.7803	387
48.8201	411
48.86	424
48.8999	442
48.9398	393
48.9797	422
49.0196	390
49.0595	398
49.0994	389
49.1393	397
49.1792	386
49.2191	377
49.259	398
49.2989	405
49.3388	359
49.3787	378
49.4186	376
49.4585	376
49.4984	388
49.5383	361
49.5782	385
49.6181	365
49.658	379
49.6979	353
49.7378	405
49.7777	353
49.8176	367
49.8575	381
49.8974	419
49.9373	382
49.9772	376
50.0171	372
50.057	387
50.0969	389
50.1368	388
50.1767	379
50.2165	359
50.2565	386
50.2963	419
50.3362	366
50.3761	343
50.416	395
50.4559	399
50.4958	376
50.5357	388
50.5756	403
50.6155	439
50.6554	397
50.6953	392
50.7352	375
50.7751	410
50.815	381
50.8549	372
50.8948	346
50.9347	351
50.9746	369
51.0145	345
51.0544	346
51.0943	398
51.1342	392
51.1741	412
51.214	374
51.2539	369
51.2938	384
51.3337	363
51.3736	356
51.4135	389
51.4534	395
51.4933	387
51.5332	385
51.5731	346
51.613	382
51.6529	423
51.6928	370
51.7326	377
51.7726	370
51.8124	379
51.8524	357
51.8922	387
51.9321	355
51.972	412
52.0119	385
52.0518	361
52.0917	398
52.1316	389
52.1715	369
52.2114	375
52.2513	366
52.2912	339
52.3311	356
52.371	382
52.4109	362
52.4508	364
52.4907	377
52.5306	396
52.5705	376
52.6104	368
52.6503	391
52.6902	377
52.7301	334
52.77	358
52.8099	373
52.8498	397
52.8897	396
52.9296	384
52.9695	378
53.0094	367
53.0493	373
53.0892	363
53.1291	376
53.169	317
53.2089	370
53.2488	380
53.2886	351
53.3285	379
53.3685	386
53.4083	382
53.4482	379
53.4881	366
53.528	392
53.5679	360
53.6078	371
53.6477	339
53.6876	385
53.7275	377
53.7674	369
53.8073	360
53.8472	385
53.8871	371
53.927	396
53.9669	362
54.0068	376
54.0467	381
54.0866	383
54.1265	388
54.1664	376
54.2063	394
54.2462	371
54.2861	381
54.326	373
54.3659	350
54.4058	374
54.4457	354
54.4856	333
54.5255	384
54.5654	400
54.6053	396
54.6452	351
54.6851	378
54.725	375
54.7649	385
54.8047	386
54.8447	373
54.8845	384
54.9244	364
54.9643	391
55.0042	357
55.0441	347
55.084	358
55.1239	396
55.1638	364
55.2037	387
55.2436	370
55.2835	372
55.3234	402
55.3633	342
55.4032	387
55.4431	378
55.483	417
55.5229	386
55.5628	368
55.6027	382
55.6426	399
55.6825	355
55.7224	360
55.7623	393
55.8022	360
55.8421	345
55.882	374
55.9219	381
55.9618	389
56.0017	374
56.0416	380
56.0815	357
56.1214	384
56.1613	370
56.2012	368
56.2411	361
56.2809	382
56.3209	337
56.3608	395
56.4006	340
56.4405	369
56.4804	352
56.5203	340
56.5602	384
56.6001	355
56.64	385
56.6799	388
56.7198	361
56.7597	376
56.7996	401
56.8395	382
56.8794	337
56.9193	389
56.9592	369
56.9991	388
57.039	374
57.0789	417
57.1188	351
57.1587	362
57.1986	378
57.2385	359
57.2784	334
57.3183	342
57.3582	376
57.3981	397
57.438	372
57.4779	349
57.5178	351
57.5577	390
57.5976	361
57.6375	329
57.6774	339
57.7173	361
57.7572	409
57.797	395
57.837	365
57.8768	389
57.9168	366
57.9566	360
57.9965	377
58.0364	355
58.0763	388
58.1162	333
58.1561	370
58.196	363
58.2359	397
58.2758	379
58.3157	383
58.3556	391
58.3955	353
58.4354	352
58.4753	382
58.5152	391
58.5551	362
58.595	349
58.6349	370
58.6748	360
58.7147	371
58.7546	380
58.7945	363
58.8344	364
58.8743	360
58.9142	366
58.9541	360
58.994	402
59.0339	377
59.0738	395
59.1137	379
59.1536	367
59.1935	373
59.2334	402
59.2733	390
59.3132	375
59.3531	366
59.3929	355
59.4329	385
59.4727	340
59.5126	379
59.5525	413
59.5924	378
59.6323	378
59.6722	355
59.7121	348
59.752	349
59.7919	351
59.8318	349
59.8717	404
59.9116	388
59.9515	372
59.9914	397
60.0313	379
60.0712	370
60.1111	349
60.151	354
60.1909	369
60.2308	393
60.2707	379
60.3106	391
60.3505	410
60.3904	373
60.4303	378
60.4702	384
60.5101	366
60.55	374
60.5899	408
60.6298	367
60.6697	343
60.7096	332
60.7495	363
60.7894	410
60.8293	352
60.8691	341
60.9091	368
60.949	369
60.9888	313
61.0287	353
61.0686	374
61.1085	353
61.1484	365
61.1883	345
61.2282	358
61.2681	376
61.308	366
61.3479	350
61.3878	360
61.4277	396
61.4676	379
61.5075	381
61.5474	378
61.5873	354
61.6272	367
61.6671	351
61.707	341
61.7469	392
61.7868	321
61.8267	359
61.8666	384
61.9065	375
61.9464	372
61.9863	380
62.0262	382
62.0661	377
62.106	382
62.1459	361
62.1858	375
62.2257	344
62.2656	383
62.3055	370
62.3454	372
62.3852	364
62.4252	332
62.465	350
62.5049	396
62.5448	344
62.5847	369
62.6246	368
62.6645	339
62.7044	358
62.7443	363
62.7842	350
62.8241	370
62.864	363
62.9039	342
62.9438	337
62.9837	362
63.0236	341
63.0635	329
63.1034	354
63.1433	320
63.1832	385
63.2231	318
63.263	344
63.3029	358
63.3428	368
63.3827	372
63.4226	374
63.4625	331
63.5024	333
63.5423	363
63.5822	344
63.6221	362
63.662	354
63.7019	368
63.7418	327
63.7817	377
63.8216	375
63.8614	349
63.9014	395
63.9412	353
63.9811	372
64.0211	324
64.0609	351
64.1008	338
64.1407	380
64.1806	372
64.2205	349
64.2604	349
64.3003	356
64.3402	378
64.3801	359
64.42	333
64.4599	392
64.4998	338
64.5397	301
64.5796	333
64.6195	333
64.6594	366
64.6993	348
64.7392	342
64.7791	336
64.819	350
64.8589	364
64.8988	324
64.9387	341
64.9786	349
65.0185	375
65.0584	329
65.0983	332
65.1382	326
65.1781	320
65.218	356
65.2579	349
65.2978	332
65.3377	358
65.3776	337
65.4175	343
65.4574	327
65.4972	331
65.5371	345
65.577	352
65.6169	384
65.6568	355
65.6967	333
65.7366	323
65.7765	317
65.8164	313
65.8563	367
65.8962	334
65.9361	352
65.976	330
66.0159	316
66.0558	335
66.0957	347
66.1356	379
66.1755	335
66.2154	331
66.2553	328
66.2952	343
66.3351	327
66.375	365
66.4149	368
66.4548	300
66.4947	313
66.5346	308
66.5745	341
66.6144	361
66.6543	319
66.6942	306
66.7341	297
66.774	315
66.8139	299
66.8538	325
66.8937	339
66.9335	333
66.9734	317
67.0134	346
67.0533	311
67.0931	383
67.133	352
67.1729	329
67.2128	303
67.2527	347
67.2926	367
67.3325	338
67.3724	312
67.4123	324
67.4522	322
67.4921	315
67.532	332
67.5719	301
67.6118	285
67.6517	317
67.6916	321
67.7315	351
67.7714	327
67.8113	338
67.8512	325
67.8911	330
67.931	329
67.9709	294
68.0108	337
68.0507	318
68.0906	320
68.1305	305
68.1704	334
68.2103	304
68.2502	341
68.2901	326
68.33	296
68.3699	304
68.4098	345
68.4497	306
68.4895	335
68.5294	315
68.5693	310
68.6092	328
68.6491	301
68.689	279
68.7289	312
68.7688	313
68.8087	297
68.8486	300
68.8885	305
68.9284	332
68.9683	295
69.0082	329
69.0481	320
69.088	325
69.1279	309
69.1678	313
69.2077	316
69.2476	317
69.2875	312
69.3274	309
69.3673	276
69.4072	326
69.4471	310
69.487	311
69.5269	301
69.5668	311
69.6067	299
69.6466	301
69.6865	303
69.7264	295
69.7663	298
69.8062	319
69.8461	288
69.886	339
69.9259	307
69.9657	306
70.0057	320

## Sheet: B-C3N4-20 MPa
10	543.8
10.0399	568.6
10.0798	578.4
10.1197	566.4
10.1596	557.543
10.1995	542.829
10.2394	569.2
10.2793	569.886
10.3192	564.714
10.3591	555.686
10.399	552.114
10.4389	536.429
10.4788	539.171
10.5187	554
10.5586	543.543
10.5985	547.714
10.6384	557.2
10.6783	550.057
10.7181	523.086
10.7581	515.143
10.798	524.514
10.8378	535.543
10.8777	537.343
10.9176	549.6
10.9575	548.714
10.9974	549.086
11.0373	543.029
11.0772	527.057
11.1171	529.971
11.157	537.057
11.1969	552.371
11.2368	536.2
11.2767	516.057
11.3166	508.571
11.3565	532.229
11.3964	570.4
11.4363	549.314
11.4762	530.343
11.5161	531.543
11.556	546.314
11.5959	527.457
11.6358	528.914
11.6757	522.029
11.7156	519.057
11.7555	491.714
11.7954	498.971
11.8353	526
11.8752	547.029
11.9151	528.314
11.955	499.257
11.9949	508.029
12.0348	515.457
12.0747	509.143
12.1146	508.943
12.1545	526.943
12.1944	530.743
12.2342	518.257
12.2742	495.371
12.314	483.143
12.3539	494.8
12.3938	535.714
12.4337	536.371
12.4736	512.2
12.5135	491.171
12.5534	508.886
12.5933	507.8
12.6332	515.514
12.6731	512.657
12.713	512.314
12.7529	488.457
12.7928	481.543
12.8327	486.286
12.8726	485.457
12.9125	466.286
12.9524	473.543
12.9923	486.514
13.0322	507.229
13.0721	513.543
13.112	526.057
13.1519	515.371
13.1918	483.8
13.2317	487.229
13.2716	507.457
13.3115	518.943
13.3514	507.257
13.3913	504.314
13.4312	507.2
13.4711	525.8
13.511	530.371
13.5509	513.114
13.5908	491.2
13.6307	491.114
13.6706	505.886
13.7105	533.286
13.7503	514.914
13.7903	490.057
13.8301	503.114
13.87	510.971
13.9099	501.743
13.9498	494.514
13.9897	504.714
14.0296	500.343
14.0695	515.4
14.1094	528.171
14.1493	504.086
14.1892	490.8
14.2291	502.543
14.269	526.257
14.3089	510.943
14.3488	511.143
14.3887	492.514
14.4286	498.086
14.4685	496.029
14.5084	529.171
14.5483	540.457
14.5882	542.029
14.6281	507.686
14.668	509.114
14.7079	537.371
14.7478	558.286
14.7877	541
14.8276	513.371
14.8675	490.029
14.9074	502.029
14.9473	533.829
14.9872	541.171
15.0271	532.4
15.067	525.4
15.1069	526.457
15.1468	510.571
15.1867	504.571
15.2266	507.429
15.2665	512.371
15.3064	529.314
15.3462	548.943
15.3862	551.286
15.426	550.371
15.4659	536.543
15.5058	536.829
15.5457	539.714
15.5856	552.943
15.6255	531.714
15.6654	534.229
15.7053	568.429
15.7452	571.057
15.7851	546.771
15.825	545.114
15.8649	568.486
15.9048	567
15.9447	566.771
15.9846	569.686
16.0245	561.514
16.0644	562.629
16.1043	572.229
16.1442	559.143
16.1841	551.229
16.224	557.4
16.2639	555.171
16.3038	547.286
16.3437	577.457
16.3836	597.171
16.4235	580.714
16.4634	531.286
16.5033	557.971
16.5432	598.686
16.5831	605.571
16.623	588.057
16.6629	600.657
16.7028	609.8
16.7427	607.286
16.7826	582.857
16.8224	585.371
16.8623	595.229
16.9022	616.371
16.9421	619.914
16.982	613.914
17.0219	598.914
17.0618	569.714
17.1017	595.714
17.1416	611.257
17.1815	636.086
17.2214	644.629
17.2613	645.686
17.3012	626.171
17.3411	616.686
17.381	626.829
17.4209	612.657
17.4608	615.914
17.5007	639.943
17.5406	637.743
17.5805	616.714
17.6204	611.2
17.6603	628.429
17.7002	616.943
17.7401	636.143
17.78	647.114
17.8199	667.571
17.8598	659.4
17.8997	681.2
17.9396	677.8
17.9795	673.486
18.0194	664.886
18.0593	661.057
18.0992	661.829
18.1391	677.686
18.179	706.657
18.2189	691.657
18.2588	688.114
18.2986	701.086
18.3386	721.371
18.3785	712.4
18.4184	710.886
18.4582	736.6
18.4981	746.2
18.538	733.943
18.5779	702.6
18.6178	697.657
18.6577	671
18.6976	693.857
18.7375	702.114
18.7774	713.571
18.8173	714.657
18.8572	745.657
18.8971	744.429
18.937	723.686
18.9769	718.743
19.0168	722.114
19.0567	726.086
19.0966	742.771
19.1365	742.714
19.1764	725.771
19.2163	719.343
19.2562	761.829
19.2961	777.571
19.336	761.714
19.3759	739.914
19.4158	766
19.4557	783.743
19.4956	795.171
19.5355	793.771
19.5754	771.457
19.6153	747.543
19.6552	767.286
19.6951	794.371
19.735	777.8
19.7749	768.514
19.8148	773.914
19.8546	802.371
19.8945	828.543
19.9344	838.2
19.9743	833.429
20.0142	839.029
20.0541	831.857
20.094	818.171
20.1339	835.714
20.1738	804.314
20.2137	794.571
20.2536	823
20.2935	865.057
20.3334	836.2
20.3733	828.886
20.4132	849.029
20.4531	834.571
20.493	814.829
20.5329	823.457
20.5728	877.429
20.6127	880.914
20.6526	852.943
20.6925	855.286
20.7324	884.714
20.7723	875.114
20.8122	866.343
20.8521	875.257
20.892	888.743
20.9319	837.914
20.9718	851.686
21.0117	882.657
21.0516	920.743
21.0915	882.229
21.1314	880.057
21.1713	890.829
21.2112	902.429
21.2511	886.829
21.291	910.914
21.3309	898.029
21.3708	871.257
21.4107	890.514
21.4505	935.771
21.4904	914.057
21.5303	891.314
21.5702	885.457
21.6101	898.629
21.65	879.657
21.6899	884.171
21.7298	893.2
21.7697	915.229
21.8096	917.371
21.8495	932.6
21.8894	966.429
21.9293	962.057
21.9692	947.8
22.0091	932.8
22.049	939.886
22.0889	930.114
22.1288	929.171
22.1687	936.171
22.2086	987.629
22.2485	982
22.2884	939.2
22.3283	919.029
22.3682	948.171
22.4081	928.629
22.448	941.4
22.4879	951.286
22.5278	990.686
22.5677	949.2
22.6076	961.171
22.6475	960.429
22.6874	987.229
22.7273	970.971
22.7672	952.371
22.8071	966.543
22.847	961.771
22.8868	961.657
22.9267	932.771
22.9667	943.771
23.0065	981.4
23.0464	987.657
23.0863	1004.57
23.1262	990.4
23.1661	1020.37
23.206	1014.54
23.2459	1014.77
23.2858	996.6
23.3257	993.057
23.3656	1006.43
23.4055	1009.17
23.4454	1009.54
23.4853	1005.94
23.5252	984.057
23.5651	990.486
23.605	1015.46
23.6449	1031.29
23.6848	999.429
23.7247	989
23.7646	1007.23
23.8045	989.086
23.8444	960.457
23.8843	974.571
23.9242	1017.06
23.9641	1010.94
24.004	987.857
24.0439	968.571
24.0838	977.629
24.1237	991.371
24.1636	996.857
24.2035	993.343
24.2434	962.6
24.2833	974.571
24.3232	980.886
24.3631	987.114
24.403	980.143
24.4428	1003.94
24.4827	991.486
24.5226	987.4
24.5625	987.343
24.6024	991.514
24.6423	983.543
24.6822	987.029
24.7221	960.8
24.762	951.514
24.8019	960
24.8418	975.429
24.8817	993.743
24.9216	1005.4
24.9615	1015.37
25.0014	988.6
25.0413	990.114
25.0812	985.914
25.1211	1006.09
25.161	1013.6
25.2009	1030.94
25.2408	1015.06
25.2807	990.029
25.3206	989.229
25.3605	1001.86
25.4004	1029.11
25.4403	1047.89
25.4802	1025.03
25.5201	1002.11
25.56	990.2
25.5999	958.429
25.6398	942.086
25.6797	980
25.7196	1031.54
25.7595	1039.03
25.7994	1032.74
25.8393	1017.86
25.8792	987.914
25.919	996.314
25.959	999.371
25.9989	1036.23
26.0387	988.943
26.0786	973.971
26.1185	958.657
26.1584	983.686
26.1983	990.457
26.2382	997.771
26.2781	1004
26.318	995.657
26.3579	990.743
26.3978	1002.63
26.4377	1012.8
26.4776	1000
26.5175	966.086
26.5574	970.486
26.5973	974.771
26.6372	992.629
26.6771	995.543
26.717	1027.83
26.7569	1011.63
26.7968	1011.57
26.8367	998.086
26.8766	1048.2
26.9165	1042.34
26.9564	1029.91
26.9963	1008.69
27.0362	1052.09
27.0761	1051.06
27.116	1040.46
27.1559	1038.23
27.1958	1059.51
27.2357	1018.63
27.2756	997.057
27.3155	1043.2
27.3554	1115.49
27.3953	1104
27.4352	1068.03
27.475	1056.94
27.5149	1058.09
27.5548	1054.49
27.5947	1041.94
27.6346	1039.23
27.6745	1051.94
27.7144	1048.94
27.7543	1027.66
27.7942	1022.46
27.8341	1072.63
27.874	1092.71
27.9139	1059.63
27.9538	1045.34
27.9937	1044.91
28.0336	1021.83
28.0735	1006.23
28.1134	1025.6
28.1533	1066.31
28.1932	1051.26
28.2331	1051.31
28.273	1026.57
28.3129	1049.89
28.3528	1050.51
28.3927	1071.2
28.4326	1061.03
28.4725	1047.63
28.5124	1048.66
28.5523	1037
28.5922	1011.77
28.6321	976.029
28.672	976.4
28.7119	969.914
28.7518	972.143
28.7917	953.857
28.8316	925.857
28.8715	911.057
28.9114	933.714
28.9513	949.314
28.9912	948.543
29.0311	944.771
29.0709	946.6
29.1108	917.314
29.1507	922.086
29.1906	947.943
29.2305	930.114
29.2704	901.657
29.3103	914.229
29.3502	951.371
29.3901	925.171
29.43	910.514
29.4699	947
29.5098	972.514
29.5497	977.429
29.5896	954.8
29.6295	974.429
29.6694	964.543
29.7093	943
29.7492	950.886
29.7891	941.114
29.829	918.6
29.8689	876.857
29.9088	892.629
29.9487	907.829
29.9886	936.057
30.0285	945.943
30.0684	939.4
30.1083	942.4
30.1482	922.857
30.1881	907.886
30.228	861.429
30.2679	879.486
30.3078	885.143
30.3477	916.286
30.3876	901.057
30.4275	872.886
30.4673	862.114
30.5072	869.857
30.5471	866.486
30.5871	814.457
30.6269	823.8
30.6668	864.743
30.7067	905.486
30.7466	893.686
30.7865	887.429
30.8264	888.171
30.8663	895.971
30.9062	893.686
30.9461	874.686
30.986	865.743
31.0259	848.686
31.0658	830.8
31.1057	810.886
31.1456	841.486
31.1855	842.514
31.2254	827.457
31.2653	824.743
31.3052	855
31.3451	846.057
31.385	823.857
31.4249	810.971
31.4648	819.714
31.5047	816.686
31.5446	816.657
31.5845	831.143
31.6244	834.686
31.6643	830.8
31.7042	822.657
31.7441	816.914
31.784	799.4
31.8239	817.057
31.8638	824.743
31.9037	845.857
31.9436	852.257
31.9835	826.971
32.0234	777.486
32.0632	753.886
32.1031	773.8
32.143	772.429
32.1829	790.514
32.2228	794.8
32.2627	800.514
32.3026	781.686
32.3425	778.114
32.3824	782.314
32.4223	801.371
32.4622	801.171
32.5021	768.4
32.542	737.543
32.5819	732.6
32.6218	779.457
32.6617	768.314
32.7016	761.057
32.7415	740.971
32.7814	754.514
32.8213	737
32.8612	729.429
32.9011	717.114
32.941	729.943
32.9809	749.4
33.0208	751.171
33.0607	738.886
33.1006	728.457
33.1405	738.114
33.1804	744.457
33.2203	755.6
33.2602	739.6
33.3001	707.714
33.34	694.257
33.3799	699.714
33.4198	714.257
33.4597	707.6
33.4995	707.057
33.5395	707.2
33.5793	706.571
33.6193	681.857
33.6591	683
33.699	682.657
33.7389	702.229
33.7788	686.657
33.8187	685.314
33.8586	685.571
33.8985	680.543
33.9384	669.086
33.9783	664.2
34.0182	673.514
34.0581	680.2
34.098	670.029
34.1379	686.6
34.1778	660.143
34.2177	672.486
34.2576	652.629
34.2975	665.571
34.3374	657.6
34.3773	675.971
34.4172	660.371
34.4571	643.8
34.497	632.114
34.5369	626.057
34.5768	629.257
34.6167	619.486
34.6566	607.829
34.6965	618.314
34.7364	635.8
34.7763	632
34.8162	616.229
34.8561	627.829
34.896	638.8
34.9359	615.371
34.9758	588.829
35.0157	592.457
35.0555	613.857
35.0954	620.2
35.1354	616.857
35.1752	604.343
35.2151	592.029
35.255	596
35.2949	571.886
35.3348	541.029
35.3747	562.171
35.4146	602.257
35.4545	627.943
35.4944	624.343
35.5343	608.543
35.5742	597.829
35.6141	595.829
35.654	597.2
35.6939	572.629
35.7338	587.743
35.7737	604.857
35.8136	607.6
35.8535	566.543
35.8934	567.686
35.9333	587.486
35.9732	590.429
36.0131	550.343
36.053	547.657
36.0929	566.571
36.1328	566.514
36.1727	567.343
36.2126	569.057
36.2525	556.314
36.2924	520.286
36.3323	523.029
36.3722	525.143
36.4121	528.743
36.452	523
36.4919	533.314
36.5318	535.2
36.5716	543.886
36.6116	532.914
36.6514	538.714
36.6913	521
36.7312	520.2
36.7711	503.2
36.811	509.029
36.8509	516.4
36.8908	521.743
36.9307	533.6
36.9706	534.714
37.0105	518.657
37.0504	468.314
37.0903	473.143
37.1302	503.114
37.1701	505.914
37.21	503.229
37.2499	520.6
37.2898	516.257
37.3297	476.457
37.3696	481.029
37.4095	502.486
37.4494	495.143
37.4893	484.657
37.5292	488.543
37.5691	487.029
37.609	476.057
37.6489	494.514
37.6888	506.571
37.7287	492.657
37.7686	477.086
37.8085	500.971
37.8484	526.857
37.8883	506
37.9282	471.6
37.9681	456.429
38.008	462.229
38.0478	469.571
38.0877	486.971
38.1277	482.114
38.1675	471.857
38.2074	484.571
38.2473	513.457
38.2872	509.6
38.3271	481.057
38.367	473
38.4069	476.2
38.4468	483.114
38.4867	478.314
38.5266	478.857
38.5665	463.8
38.6064	452.171
38.6463	437.371
38.6862	447.114
38.7261	458.857
38.766	472.4
38.8059	491.714
38.8458	482.771
38.8857	454.771
38.9256	452.543
38.9655	472.971
39.0054	466.486
39.0453	459.857
39.0852	479.514
39.1251	483.143
39.165	472.086
39.2049	457.229
39.2448	454.371
39.2847	457.514
39.3246	467.514
39.3645	464.314
39.4044	472.457
39.4443	481.143
39.4842	461.086
39.5241	442.229
39.5639	464.371
39.6039	483.371
39.6437	464.286
39.6837	434.114
39.7235	441.371
39.7634	468.771
39.8033	469.714
39.8432	455.257
39.8831	451.171
39.923	473.829
39.9629	461.2
40.0028	454.486
40.0427	462.686
40.0826	478.629
40.1225	469.686
40.1624	454
40.2023	460.971
40.2422	473.971
40.2821	458.229
40.322	437.971
40.3619	439.143
40.4018	449.629
40.4417	439.343
40.4816	435.714
40.5215	452.2
40.5614	461.171
40.6013	475.257
40.6412	476.629
40.6811	475
40.721	439.4
40.7609	435.686
40.8008	458.943
40.8407	476.343
40.8806	455.629
40.9205	442.943
40.9604	454.886
41.0003	470.571
41.0402	469.114
41.0801	444.429
41.12	437.857
41.1598	444.457
41.1998	462.057
41.2396	458.6
41.2795	466.429
41.3194	461.371
41.3593	474.286
41.3992	463.514
41.4391	457.6
41.479	458.886
41.5189	479.314
41.5588	495.914
41.5987	476.057
41.6386	451.6
41.6785	448.343
41.7184	472.314
41.7583	465.771
41.7982	473.343
41.8381	482.286
41.878	476.686
41.9179	448.714
41.9578	449.029
41.9977	448.714
42.0376	447.143
42.0775	456.2
42.1174	475.714
42.1573	462.457
42.1972	443.914
42.2371	444.886
42.277	435.771
42.3169	426.314
42.3568	429.686
42.3967	461.686
42.4366	458.086
42.4765	465.771
42.5164	453.886
42.5563	460.029
42.5962	459.514
42.636	462.371
42.676	464.514
42.7159	456.286
42.7557	457.943
42.7956	474.029
42.8355	478
42.8754	463.543
42.9153	446.114
42.9552	456.086
42.9951	435.343
43.035	428.314
43.0749	446.8
43.1148	471.657
43.1547	468.8
43.1946	471.686
43.2345	467.143
43.2744	438.6
43.3143	422.571
43.3542	442.314
43.3941	437.571
43.434	424.514
43.4739	426.143
43.5138	452.343
43.5537	446.8
43.5936	414.543
43.6335	412.057
43.6734	434.314
43.7133	447.629
43.7532	438.629
43.7931	450.743
43.833	453.514
43.8729	461.171
43.9128	456.543
43.9527	443.714
43.9926	429.886
44.0325	440.314
44.0724	467.029
44.1123	470.686
44.1521	463.514
44.1921	445.829
44.2319	452.857
44.2718	454.686
44.3117	444.371
44.3516	434.171
44.3915	431.971
44.4314	444.771
44.4713	441.229
44.5112	436.314
44.5511	430.514
44.591	429.914
44.6309	429.486
44.6708	434.4
44.7107	443.857
44.7506	455.171
44.7905	435.686
44.8304	417.2
44.8703	405.371
44.9102	428.829
44.9501	429.314
44.99	434.2
45.0299	434.486
45.0698	438.543
45.1097	425.371
45.1496	423.457
45.1895	413.086
45.2294	408.457
45.2693	409.829
45.3092	431.514
45.3491	436.486
45.389	420.2
45.4289	426.457
45.4688	431.4
45.5087	419.6
45.5486	402.4
45.5885	418.971
45.6283	434.2
45.6683	424.371
45.7082	425.057
45.748	425.429
45.788	403.8
45.8278	413.286
45.8677	427.029
45.9076	432.971
45.9475	428.771
45.9874	427.914
46.0273	427.029
46.0672	429.657
46.1071	434.6
46.147	407.6
46.1869	398.914
46.2268	405.343
46.2667	405.486
46.3066	415.314
46.3465	429.086
46.3864	438.114
46.4263	431.6
46.4662	422.114
46.5061	417.943
46.546	411.886
46.5859	389.2
46.6258	365.371
46.6657	385.086
46.7056	418.543
46.7455	427.686
46.7854	415.457
46.8253	406.286
46.8652	413.057
46.9051	415.8
46.945	422.686
46.9849	414.4
47.0248	410.943
47.0647	410.257
47.1046	415.343
47.1445	392.429
47.1844	382.714
47.2242	392.657
47.2642	414.971
47.304	425.6
47.3439	429.571
47.3838	417.257
47.4237	423.886
47.4636	426.2
47.5035	426.914
47.5434	413.2
47.5833	413.2
47.6232	392.343
47.6631	390.829
47.703	383.343
47.7429	380.943
47.7828	385.429
47.8227	397.686
47.8626	392.114
47.9025	374.514
47.9424	382.914
47.9823	382.286
48.0222	392.2
48.0621	395.086
48.102	399.8
48.1419	376.514
48.1818	383.457
48.2217	394.343
48.2616	398.857
48.3015	400.629
48.3414	410.657
48.3813	402.686
48.4212	375.543
48.4611	371.686
48.501	380.771
48.5409	383.4
48.5808	396.943
48.6207	410.857
48.6606	410.429
48.7004	377.686
48.7403	370.4
48.7803	370.657
48.8201	379.314
48.86	382.686
48.8999	395.171
48.9398	407.286
48.9797	398.486
49.0196	378.686
49.0595	363.029
49.0994	398.743
49.1393	401.943
49.1792	393.429
49.2191	372.914
49.259	371.429
49.2989	359.2
49.3388	363
49.3787	389.571
49.4186	380.829
49.4585	355.629
49.4984	357.257
49.5383	380.686
49.5782	390.457
49.6181	376.2
49.658	364.714
49.6979	362
49.7378	394.714
49.7777	393.971
49.8176	382.429
49.8575	363.486
49.8974	375.143
49.9373	372.486
49.9772	380.914
50.0171	364.714
50.057	372.343
50.0969	380.314
50.1368	376
50.1767	350.829
50.2165	372.314
50.2565	379.171
50.2963	378.114
50.3362	380.4
50.3761	381.2
50.416	374.914
50.4559	365.571
50.4958	380.286
50.5357	371.714
50.5756	374.4
50.6155	361.657
50.6554	366.8
50.6953	371.714
50.7352	372.6
50.7751	363.029
50.815	366.657
50.8549	385.743
50.8948	383.771
50.9347	378.914
50.9746	383.943
51.0145	395.629
51.0544	388.743
51.0943	383.2
51.1342	379.8
51.1741	372
51.214	366
51.2539	350.343
51.2938	357.4
51.3337	360.914
51.3736	384.429
51.4135	371.2
51.4534	376.2
51.4933	369.229
51.5332	378.657
51.5731	368.286
51.613	384.429
51.6529	385.371
51.6928	365.4
51.7326	352.886
51.7726	368.314
51.8124	378.257
51.8524	385.886
51.8922	392.629
51.9321	385.714
51.972	355.143
52.0119	337.6
52.0518	338
52.0917	369.4
52.1316	382.6
52.1715	377.8
52.2114	369.257
52.2513	380.029
52.2912	369.2
52.3311	371.6
52.371	363.429
52.4109	384.429
52.4508	387.8
52.4907	403.6
52.5306	377.371
52.5705	381.886
52.6104	373.229
52.6503	367.371
52.6902	365.257
52.7301	380.971
52.77	378.971
52.8099	379.914
52.8498	379.543
52.8897	385.2
52.9296	358.857
52.9695	372.286
53.0094	373.286
53.0493	385.714
53.0892	372.686
53.1291	376.543
53.169	378
53.2089	372.971
53.2488	360.429
53.2886	349.829
53.3285	357.971
53.3685	364.886
53.4083	364.371
53.4482	345.457
53.4881	340.343
53.528	348.4
53.5679	381.514
53.6078	391.429
53.6477	384.429
53.6876	376.4
53.7275	390.171
53.7674	385.343
53.8073	383.543
53.8472	378.771
53.8871	376.857
53.927	367.429
53.9669	368.2
54.0068	374.886
54.0467	359.771
54.0866	358.171
54.1265	346.429
54.1664	362.629
54.2063	363.943
54.2462	382.486
54.2861	379.457
54.326	361.857
54.3659	343.714
54.4058	336.114
54.4457	358.143
54.4856	367.286
54.5255	380.629
54.5654	365.143
54.6053	355.771
54.6452	334.543
54.6851	340.514
54.725	362.257
54.7649	365.257
54.8047	355.771
54.8447	355.771
54.8845	371.543
54.9244	363.286
54.9643	348.343
55.0042	350.114
55.0441	359.029
55.084	368.971
55.1239	358.029
55.1638	364.514
55.2037	372.429
55.2436	387.429
55.2835	391.143
55.3234	368.571
55.3633	355.914
55.4032	365.629
55.4431	365
55.483	361.143
55.5229	346.4
55.5628	357.514
55.6027	358.857
55.6426	376.743
55.6825	358.2
55.7224	357.486
55.7623	367.829
55.8022	378.657
55.8421	375
55.882	394.343
55.9219	376.657
55.9618	369.4
56.0017	355.229
56.0416	378.029
56.0815	364.114
56.1214	376.743
56.1613	373.8
56.2012	362.514
56.2411	348.829
56.2809	368.086
56.3209	390.914
56.3608	388.286
56.4006	381.829
56.4405	376.371
56.4804	376.743
56.5203	376.629
56.5602	376.771
56.6001	374.057
56.64	371.971
56.6799	376.743
56.7198	382.886
56.7597	387.6
56.7996	384.829
56.8395	360.914
56.8794	374.714
56.9193	383.457
56.9592	375.143
56.9991	351.657
57.039	353.543
57.0789	348.686
57.1188	349.143
57.1587	372.771
57.1986	384.629
57.2385	383.457
57.2784	366.571
57.3183	358.057
57.3582	356.514
57.3981	367.943
57.438	368.971
57.4779	358.629
57.5178	353.829
57.5577	356.8
57.5976	377.371
57.6375	374.486
57.6774	366.371
57.7173	349.229
57.7572	371.086
57.797	352.229
57.837	347.171
57.8768	335.829
57.9168	368.857
57.9566	360.286
57.9965	361.4
58.0364	359.686
58.0763	357.686
58.1162	349
58.1561	338.257
58.196	337.543
58.2359	348.543
58.2758	348.514
58.3157	350.057
58.3556	338.429
58.3955	344.4
58.4354	356.629
58.4753	372.714
58.5152	363.114
58.5551	349.8
58.595	349.171
58.6349	345.457
58.6748	362.943
58.7147	376.2
58.7546	373.943
58.7945	353.914
58.8344	364.286
58.8743	371.714
58.9142	384.829
58.9541	365
58.994	345.257
59.0339	325.229
59.0738	340
59.1137	349.686
59.1536	354.429
59.1935	354.057
59.2334	354.657
59.2733	341.429
59.3132	339.457
59.3531	365.8
59.3929	376.143
59.4329	367.4
59.4727	355.343
59.5126	372.571
59.5525	371.229
59.5924	364.857
59.6323	337.743
59.6722	337.057
59.7121	342.286
59.752	360.629
59.7919	378.143
59.8318	378.171
59.8717	357.771
59.9116	352.629
59.9515	359.257
59.9914	360.057
60.0313	351.914
60.0712	346.743
60.1111	367.371
60.151	374.486
60.1909	388.143
60.2308	356.257
60.2707	358.8
60.3106	347.371
60.3505	364.943
60.3904	347.371
60.4303	355.857
60.4702	354.971
60.5101	338.057
60.55	347.8
60.5899	352.514
60.6298	360.2
60.6697	346.286
60.7096	370.429
60.7495	361.857
60.7894	374.571
60.8293	382.571
60.8691	378.486
60.9091	357.686
60.949	344.743
60.9888	348.886
61.0287	358.343
61.0686	357.943
61.1085	366.714
61.1484	360.971
61.1883	369
61.2282	351.486
61.2681	364.143
61.308	351.657
61.3479	364.171
61.3878	360.429
61.4277	378.514
61.4676	371.543
61.5075	367.971
61.5474	352.829
61.5873	356
61.6272	352.343
61.6671	348.829
61.707	357.8
61.7469	361.543
61.7868	359
61.8267	360.314
61.8666	364.571
61.9065	380.114
61.9464	366.914
61.9863	356.771
62.0262	344.286
62.0661	348.343
62.106	359.8
62.1459	351.971
62.1858	342.714
62.2257	328.486
62.2656	352.486
62.3055	355.114
62.3454	351.143
62.3852	344.4
62.4252	370.057
62.465	358.4
62.5049	345.686
62.5448	330.743
62.5847	353.114
62.6246	355.829
62.6645	363.829
62.7044	355.143
62.7443	345.6
62.7842	350.8
62.8241	366.857
62.864	367.257
62.9039	355.829
62.9438	339.829
62.9837	340.143
63.0236	348.257
63.0635	354.914
63.1034	354.114
63.1433	374.457
63.1832	379.314
63.2231	364.914
63.263	353.114
63.3029	378.571
63.3428	386.257
63.3827	379.571
63.4226	377.057
63.4625	378.314
63.5024	346.171
63.5423	332.543
63.5822	355.057
63.6221	368.771
63.662	352.286
63.7019	336.029
63.7418	341.6
63.7817	335.829
63.8216	358.857
63.8614	362.543
63.9014	360.086
63.9412	328.029
63.9811	339.286
64.0211	346.457
64.0609	342.971
64.1008	324.371
64.1407	312.971
64.1806	328.257
64.2205	341.8
64.2604	353.543
64.3003	341.686
64.3402	347.514
64.3801	347.2
64.42	350.029
64.4599	342.714
64.4998	348.086
64.5397	350.543
64.5796	349.257
64.6195	347.086
64.6594	359.486
64.6993	345.571
64.7392	328.229
64.7791	312.429
64.819	335.143
64.8589	344.543
64.8988	353.971
64.9387	325.171
64.9786	330.286
65.0185	359.857
65.0584	361.286
65.0983	339.714
65.1382	328.571
65.1781	331.6
65.218	310.571
65.2579	321.286
65.2978	328.371
65.3377	344.371
65.3776	344.686
65.4175	334.886
65.4574	337.229
65.4972	353.543
65.5371	351.314
65.577	316.114
65.6169	311.371
65.6568	307.2
65.6967	307.143
65.7366	308.571
65.7765	324.657
65.8164	312.943
65.8563	310.171
65.8962	324.743
65.9361	339.571
65.976	340.714
66.0159	322.143
66.0558	328.914
66.0957	321.314
66.1356	322.771
66.1755	318.743
66.2154	322.686
66.2553	336.029
66.2952	326.886
66.3351	340.4
66.375	339.057
66.4149	352.743
66.4548	332.543
66.4947	338.543
66.5346	338.8
66.5745	330.457
66.6144	312.886
66.6543	319.171
66.6942	330.543
66.7341	338.086
66.774	343.543
66.8139	335.886
66.8538	319.029
66.8937	314.714
66.9335	326.743
66.9734	348.171
67.0134	354.6
67.0533	334.743
67.0931	304.086
67.133	290.971
67.1729	304.686
67.2128	313.314
67.2527	342.2
67.2926	336
67.3325	334.543
67.3724	317.629
67.4123	325.886
67.4522	316.257
67.4921	326.914
67.532	326.457
67.5719	318.114
67.6118	307.857
67.6517	325.8
67.6916	326.943
67.7315	322.971
67.7714	307.114
67.8113	324.114
67.8512	333.943
67.8911	339.4
67.931	323.086
67.9709	302.314
68.0108	298.543
68.0507	314.629
68.0906	329.229
68.1305	323.6
68.1704	309.286
68.2103	308
68.2502	319.171
68.2901	309.229
68.33	304.314
68.3699	305.543
68.4098	325.771
68.4497	300.429
68.4895	312
68.5294	319.686
68.5693	327.057
68.6092	311.029
68.6491	298.457
68.689	302.314
68.7289	307.229
68.7688	321.971
68.8087	305.543
68.8486	296.171
68.8885	289.257
68.9284	299.314
68.9683	304.943
69.0082	302.6
69.0481	304.6
69.088	306.571
69.1279	312.714
69.1678	311.8
69.2077	311.629
69.2476	304.229
69.2875	287.543
69.3274	283.943
69.3673	284.686
69.4072	307
69.4471	303.2
69.487	301.457
69.5269	298.657
69.5668	306.029
69.6067	301.171
69.6466	295.029
69.6865	307.371
69.7264	312.229
69.7663	299.829
69.8062	285.143
69.8461	297.143
69.886	313.629
69.9259	311.486
69.9657	303.343
70.0057	285.914

## Sheet: C3N4-20 MPa
10	608
10.0399	611
10.0798	573
10.1197	579
10.1596	564
10.1995	612
10.2394	577
10.2793	577
10.3192	578
10.3591	613
10.399	575
10.4389	571
10.4788	566
10.5187	533
10.5586	602
10.5985	586
10.6384	566
10.6783	604
10.7181	571
10.7581	538
10.798	596
10.8378	519
10.8777	545
10.9176	588
10.9575	525
10.9974	554
11.0373	560
11.0772	534
11.1171	548
11.157	544
11.1969	594
11.2368	552
11.2767	521
11.3166	550
11.3565	532
11.3964	565
11.4363	556
11.4762	542
11.5161	564
11.556	512
11.5959	540
11.6358	589
11.6757	592
11.7156	547
11.7555	537
11.7954	533
11.8353	551
11.8752	546
11.9151	579
11.955	547
11.9949	538
12.0348	541
12.0747	529
12.1146	539
12.1545	540
12.1944	539
12.2342	563
12.2742	523
12.314	533
12.3539	566
12.3938	525
12.4337	517
12.4736	550
12.5135	554
12.5534	540
12.5933	579
12.6332	547
12.6731	530
12.713	574
12.7529	566
12.7928	531
12.8327	533
12.8726	528
12.9125	571
12.9524	584
12.9923	522
13.0322	538
13.0721	574
13.112	560
13.1519	529
13.1918	581
13.2317	550
13.2716	543
13.3115	552
13.3514	522
13.3913	489
13.4312	564
13.4711	581
13.511	564
13.5509	529
13.5908	561
13.6307	508
13.6706	526
13.7105	580
13.7503	534
13.7903	531
13.8301	554
13.87	553
13.9099	566
13.9498	516
13.9897	548
14.0296	543
14.0695	574
14.1094	495
14.1493	553
14.1892	586
14.2291	570
14.269	586
14.3089	574
14.3488	542
14.3887	563
14.4286	551
14.4685	569
14.5084	542
14.5483	608
14.5882	495
14.6281	612
14.668	535
14.7079	569
14.7478	565
14.7877	569
14.8276	568
14.8675	574
14.9074	555
14.9473	554
14.9872	525
15.0271	617
15.067	596
15.1069	606
15.1468	558
15.1867	577
15.2266	544
15.2665	537
15.3064	620
15.3462	575
15.3862	598
15.426	607
15.4659	578
15.5058	603
15.5457	602
15.5856	582
15.6255	566
15.6654	608
15.7053	571
15.7452	580
15.7851	633
15.825	576
15.8649	580
15.9048	575
15.9447	589
15.9846	634
16.0245	617
16.0644	599
16.1043	610
16.1442	612
16.1841	630
16.224	631
16.2639	543
16.3038	675
16.3437	614
16.3836	589
16.4235	650
16.4634	647
16.5033	607
16.5432	622
16.5831	663
16.623	677
16.6629	658
16.7028	651
16.7427	677
16.7826	659
16.8224	632
16.8623	600
16.9022	694
16.9421	663
16.982	642
17.0219	700
17.0618	663
17.1017	672
17.1416	698
17.1815	715
17.2214	717
17.2613	664
17.3012	726
17.3411	711
17.381	677
17.4209	662
17.4608	648
17.5007	701
17.5406	740
17.5805	731
17.6204	682
17.6603	728
17.7002	708
17.7401	710
17.78	700
17.8199	729
17.8598	728
17.8997	717
17.9396	733
17.9795	711
18.0194	779
18.0593	744
18.0992	768
18.1391	773
18.179	790
18.2189	712
18.2588	811
18.2986	760
18.3386	741
18.3785	809
18.4184	792
18.4582	750
18.4981	784
18.538	715
18.5779	762
18.6178	839
18.6577	835
18.6976	785
18.7375	798
18.7774	827
18.8173	795
18.8572	811
18.8971	798
18.937	769
18.9769	847
19.0168	836
19.0567	857
19.0966	863
19.1365	873
19.1764	848
19.2163	815
19.2562	794
19.2961	844
19.336	828
19.3759	829
19.4158	803
19.4557	848
19.4956	833
19.5355	834
19.5754	853
19.6153	876
19.6552	862
19.6951	874
19.735	884
19.7749	901
19.8148	891
19.8546	898
19.8945	884
19.9344	880
19.9743	926
20.0142	875
20.0541	916
20.094	981
20.1339	924
20.1738	913
20.2137	910
20.2536	889
20.2935	935
20.3334	933
20.3733	973
20.4132	957
20.4531	910
20.493	947
20.5329	928
20.5728	940
20.6127	912
20.6526	937
20.6925	951
20.7324	947
20.7723	995
20.8122	1004
20.8521	1010
20.892	1007
20.9319	997
20.9718	928
21.0117	994
21.0516	899
21.0915	1010
21.1314	944
21.1713	982
21.2112	1041
21.2511	1030
21.291	1048
21.3309	984
21.3708	1050
21.4107	1026
21.4505	964
21.4904	996
21.5303	977
21.5702	1066
21.6101	997
21.65	1061
21.6899	1054
21.7298	1067
21.7697	1046
21.8096	1031
21.8495	1030
21.8894	1075
21.9293	1107
21.9692	1053
22.0091	1040
22.049	1072
22.0889	1026
22.1288	1013
22.1687	1046
22.2086	1060
22.2485	1070
22.2884	1016
22.3283	1046
22.3682	1027
22.4081	1032
22.448	1017
22.4879	1057
22.5278	1064
22.5677	1047
22.6076	1017
22.6475	1021
22.6874	1106
22.7273	1125
22.7672	1076
22.8071	1108
22.847	1091
22.8868	1069
22.9267	1062
22.9667	1101
23.0065	1085
23.0464	1124
23.0863	1152
23.1262	1103
23.1661	1092
23.206	1122
23.2459	1110
23.2858	1130
23.3257	1091
23.3656	1044
23.4055	1117
23.4454	1110
23.4853	1095
23.5252	1112
23.5651	1020
23.605	1148
23.6449	1101
23.6848	1121
23.7247	1097
23.7646	1115
23.8045	1073
23.8444	1045
23.8843	1053
23.9242	1083
23.9641	1123
24.004	1075
24.0439	1089
24.0838	1053
24.1237	1044
24.1636	1120
24.2035	1100
24.2434	1098
24.2833	1117
24.3232	1073
24.3631	1086
24.403	1156
24.4428	1084
24.4827	1099
24.5226	1065
24.5625	1125
24.6024	1039
24.6423	1119
24.6822	1151
24.7221	1058
24.762	1202
24.8019	1112
24.8418	1117
24.8817	1072
24.9216	1047
24.9615	1093
25.0014	1107
25.0413	1095
25.0812	1098
25.1211	1160
25.161	1121
25.2009	1073
25.2408	1215
25.2807	1164
25.3206	1087
25.3605	1115
25.4004	1123
25.4403	1104
25.4802	1065
25.5201	1118
25.56	1078
25.5999	1114
25.6398	1061
25.6797	1148
25.7196	1097
25.7595	1134
25.7994	1141
25.8393	1097
25.8792	1129
25.919	1157
25.959	1099
25.9989	1089
26.0387	1073
26.0786	1113
26.1185	1139
26.1584	1201
26.1983	1082
26.2382	1112
26.2781	1172
26.318	1152
26.3579	1115
26.3978	1113
26.4377	1108
26.4776	1081
26.5175	1125
26.5574	1162
26.5973	1178
26.6372	1183
26.6771	1153
26.717	1172
26.7569	1156
26.7968	1181
26.8367	1147
26.8766	1199
26.9165	1197
26.9564	1223
26.9963	1148
27.0362	1255
27.0761	1191
27.116	1250
27.1559	1271
27.1958	1166
27.2357	1239
27.2756	1264
27.3155	1236
27.3554	1158
27.3953	1228
27.4352	1141
27.475	1240
27.5149	1230
27.5548	1187
27.5947	1178
27.6346	1243
27.6745	1270
27.7144	1204
27.7543	1199
27.7942	1161
27.8341	1190
27.874	1205
27.9139	1153
27.9538	1160
27.9937	1175
28.0336	1140
28.0735	1145
28.1134	1077
28.1533	1104
28.1932	1132
28.2331	1138
28.273	1044
28.3129	1116
28.3528	1054
28.3927	1141
28.4326	1089
28.4725	1123
28.5124	1157
28.5523	1113
28.5922	1069
28.6321	1046
28.672	1069
28.7119	1051
28.7518	1060
28.7917	964
28.8316	1034
28.8715	1023
28.9114	1072
28.9513	984
28.9912	1005
29.0311	980
29.0709	1081
29.1108	1006
29.1507	1043
29.1906	1042
29.2305	1029
29.2704	1018
29.3103	924
29.3502	961
29.3901	1028
29.43	988
29.4699	990
29.5098	979
29.5497	977
29.5896	1017
29.6295	977
29.6694	955
29.7093	1030
29.7492	986
29.7891	935
29.829	951
29.8689	997
29.9088	911
29.9487	932
29.9886	962
30.0285	970
30.0684	983
30.1083	945
30.1482	949
30.1881	895
30.228	966
30.2679	915
30.3078	930
30.3477	1004
30.3876	877
30.4275	944
30.4673	933
30.5072	1005
30.5471	911
30.5871	948
30.6269	952
30.6668	947
30.7067	857
30.7466	887
30.7865	936
30.8264	903
30.8663	906
30.9062	931
30.9461	894
30.986	880
31.0259	895
31.0658	948
31.1057	923
31.1456	974
31.1855	879
31.2254	863
31.2653	898
31.3052	889
31.3451	904
31.385	875
31.4249	843
31.4648	914
31.5047	896
31.5446	875
31.5845	916
31.6244	857
31.6643	924
31.7042	875
31.7441	871
31.784	861
31.8239	818
31.8638	855
31.9037	883
31.9436	825
31.9835	860
32.0234	824
32.0632	840
32.1031	858
32.143	863
32.1829	831
32.2228	872
32.2627	896
32.3026	844
32.3425	824
32.3824	784
32.4223	816
32.4622	853
32.5021	832
32.542	819
32.5819	799
32.6218	828
32.6617	806
32.7016	771
32.7415	865
32.7814	789
32.8213	748
32.8612	784
32.9011	782
32.941	785
32.9809	757
33.0208	791
33.0607	730
33.1006	750
33.1405	793
33.1804	773
33.2203	794
33.2602	808
33.3001	811
33.34	764
33.3799	709
33.4198	786
33.4597	713
33.4995	727
33.5395	743
33.5793	758
33.6193	748
33.6591	766
33.699	720
33.7389	727
33.7788	730
33.8187	726
33.8586	686
33.8985	733
33.9384	707
33.9783	684
34.0182	701
34.0581	733
34.098	715
34.1379	675
34.1778	716
34.2177	744
34.2576	685
34.2975	656
34.3374	718
34.3773	680
34.4172	691
34.4571	718
34.497	677
34.5369	665
34.5768	709
34.6167	677
34.6566	657
34.6965	639
34.7364	693
34.7763	685
34.8162	659
34.8561	672
34.896	641
34.9359	650
34.9758	649
35.0157	679
35.0555	679
35.0954	630
35.1354	631
35.1752	622
35.2151	640
35.255	620
35.2949	623
35.3348	638
35.3747	659
35.4146	619
35.4545	599
35.4944	623
35.5343	653
35.5742	647
35.6141	610
35.654	636
35.6939	591
35.7338	577
35.7737	652
35.8136	627
35.8535	606
35.8934	608
35.9333	562
35.9732	640
36.0131	589
36.053	597
36.0929	562
36.1328	601
36.1727	586
36.2126	590
36.2525	555
36.2924	577
36.3323	603
36.3722	570
36.4121	520
36.452	550
36.4919	534
36.5318	557
36.5716	558
36.6116	564
36.6514	553
36.6913	570
36.7312	571
36.7711	567
36.811	544
36.8509	559
36.8908	506
36.9307	566
36.9706	481
37.0105	495
37.0504	546
37.0903	550
37.1302	550
37.1701	585
37.21	554
37.2499	541
37.2898	520
37.3297	526
37.3696	530
37.4095	548
37.4494	544
37.4893	533
37.5292	505
37.5691	543
37.609	503
37.6489	500
37.6888	463
37.7287	530
37.7686	521
37.8085	502
37.8484	503
37.8883	487
37.9282	524
37.9681	480
38.008	490
38.0478	492
38.0877	502
38.1277	478
38.1675	505
38.2074	478
38.2473	508
38.2872	497
38.3271	495
38.367	495
38.4069	492
38.4468	473
38.4867	469
38.5266	471
38.5665	468
38.6064	500
38.6463	455
38.6862	486
38.7261	500
38.766	494
38.8059	479
38.8458	523
38.8857	502
38.9256	509
38.9655	463
39.0054	444
39.0453	457
39.0852	496
39.1251	476
39.165	457
39.2049	526
39.2448	493
39.2847	486
39.3246	474
39.3645	512
39.4044	457
39.4443	491
39.4842	460
39.5241	505
39.5639	475
39.6039	487
39.6437	458
39.6837	424
39.7235	500
39.7634	498
39.8033	496
39.8432	489
39.8831	470
39.923	468
39.9629	466
40.0028	484
40.0427	465
40.0826	478
40.1225	506
40.1624	516
40.2023	522
40.2422	461
40.2821	485
40.322	521
40.3619	473
40.4018	438
40.4417	505
40.4816	456
40.5215	479
40.5614	465
40.6013	458
40.6412	499
40.6811	511
40.721	462
40.7609	487
40.8008	452
40.8407	485
40.8806	496
40.9205	458
40.9604	498
41.0003	481
41.0402	446
41.0801	494
41.12	463
41.1598	437
41.1998	485
41.2396	507
41.2795	477
41.3194	467
41.3593	481
41.3992	475
41.4391	484
41.479	463
41.5189	435
41.5588	494
41.5987	481
41.6386	467
41.6785	457
41.7184	508
41.7583	468
41.7982	488
41.8381	479
41.878	459
41.9179	493
41.9578	464
41.9977	505
42.0376	455
42.0775	491
42.1174	505
42.1573	467
42.1972	430
42.2371	457
42.277	475
42.3169	545
42.3568	480
42.3967	491
42.4366	457
42.4765	466
42.5164	516
42.5563	468
42.5962	490
42.636	487
42.676	475
42.7159	474
42.7557	480
42.7956	500
42.8355	479
42.8754	521
42.9153	415
42.9552	474
42.9951	456
43.035	445
43.0749	514
43.1148	466
43.1547	513
43.1946	467
43.2345	488
43.2744	508
43.3143	474
43.3542	479
43.3941	461
43.434	459
43.4739	456
43.5138	485
43.5537	469
43.5936	460
43.6335	507
43.6734	459
43.7133	470
43.7532	448
43.7931	486
43.833	483
43.8729	477
43.9128	459
43.9527	454
43.9926	495
44.0325	500
44.0724	507
44.1123	506
44.1521	483
44.1921	455
44.2319	519
44.2718	448
44.3117	523
44.3516	487
44.3915	449
44.4314	490
44.4713	467
44.5112	467
44.5511	470
44.591	443
44.6309	451
44.6708	488
44.7107	444
44.7506	446
44.7905	478
44.8304	518
44.8703	442
44.9102	434
44.9501	449
44.99	427
45.0299	463
45.0698	453
45.1097	475
45.1496	461
45.1895	452
45.2294	417
45.2693	443
45.3092	491
45.3491	454
45.389	466
45.4289	440
45.4688	439
45.5087	472
45.5486	455
45.5885	466
45.6283	449
45.6683	474
45.7082	427
45.748	425
45.788	435
45.8278	464
45.8677	443
45.9076	426
45.9475	447
45.9874	441
46.0273	418
46.0672	441
46.1071	429
46.147	427
46.1869	412
46.2268	432
46.2667	459
46.3066	425
46.3465	442
46.3864	423
46.4263	484
46.4662	444
46.5061	473
46.546	456
46.5859	407
46.6258	481
46.6657	446
46.7056	435
46.7455	458
46.7854	496
46.8253	435
46.8652	450
46.9051	421
46.945	462
46.9849	410
47.0248	431
47.0647	420
47.1046	457
47.1445	448
47.1844	448
47.2242	464
47.2642	405
47.304	439
47.3439	435
47.3838	423
47.4237	453
47.4636	426
47.5035	460
47.5434	443
47.5833	412
47.6232	424
47.6631	462
47.703	452
47.7429	399
47.7828	425
47.8227	455
47.8626	393
47.9025	410
47.9424	438
47.9823	437
48.0222	420
48.0621	404
48.102	417
48.1419	423
48.1818	427
48.2217	438
48.2616	424
48.3015	415
48.3414	439
48.3813	421
48.4212	470
48.4611	417
48.501	416
48.5409	422
48.5808	391
48.6207	397
48.6606	412
48.7004	393
48.7403	380
48.7803	414
48.8201	411
48.86	428
48.8999	385
48.9398	437
48.9797	386
49.0196	423
49.0595	422
49.0994	416
49.1393	387
49.1792	414
49.2191	427
49.259	384
49.2989	384
49.3388	411
49.3787	378
49.4186	424
49.4585	385
49.4984	397
49.5383	375
49.5782	416
49.6181	428
49.658	411
49.6979	399
49.7378	382
49.7777	403
49.8176	381
49.8575	388
49.8974	369
49.9373	430
49.9772	407
50.0171	404
50.057	430
50.0969	370
50.1368	429
50.1767	382
50.2165	354
50.2565	396
50.2963	367
50.3362	372
50.3761	381
50.416	377
50.4559	422
50.4958	426
50.5357	372
50.5756	409
50.6155	409
50.6554	390
50.6953	412
50.7352	378
50.7751	389
50.815	407
50.8549	397
50.8948	438
50.9347	398
50.9746	387
51.0145	422
51.0544	393
51.0943	428
51.1342	374
51.1741	387
51.214	399
51.2539	414
51.2938	413
51.3337	359
51.3736	444
51.4135	406
51.4534	389
51.4933	403
51.5332	418
51.5731	389
51.613	400
51.6529	380
51.6928	422
51.7326	375
51.7726	384
51.8124	352
51.8524	428
51.8922	383
51.9321	375
51.972	394
52.0119	407
52.0518	415
52.0917	412
52.1316	398
52.1715	412
52.2114	399
52.2513	361
52.2912	358
52.3311	382
52.371	405
52.4109	387
52.4508	384
52.4907	390
52.5306	394
52.5705	377
52.6104	409
52.6503	406
52.6902	409
52.7301	384
52.77	363
52.8099	371
52.8498	395
52.8897	392
52.9296	414
52.9695	398
53.0094	378
53.0493	361
53.0892	374
53.1291	364
53.169	401
53.2089	397
53.2488	387
53.2886	359
53.3285	408
53.3685	397
53.4083	360
53.4482	400
53.4881	349
53.528	402
53.5679	381
53.6078	421
53.6477	381
53.6876	395
53.7275	367
53.7674	399
53.8073	414
53.8472	406
53.8871	356
53.927	392
53.9669	412
54.0068	379
54.0467	375
54.0866	374
54.1265	385
54.1664	379
54.2063	380
54.2462	414
54.2861	412
54.326	397
54.3659	387
54.4058	390
54.4457	384
54.4856	374
54.5255	368
54.5654	382
54.6053	372
54.6452	416
54.6851	364
54.725	372
54.7649	391
54.8047	393
54.8447	375
54.8845	411
54.9244	406
54.9643	410
55.0042	395
55.0441	402
55.084	377
55.1239	366
55.1638	376
55.2037	416
55.2436	372
55.2835	369
55.3234	403
55.3633	395
55.4032	390
55.4431	371
55.483	411
55.5229	417
55.5628	406
55.6027	379
55.6426	389
55.6825	436
55.7224	392
55.7623	383
55.8022	381
55.8421	385
55.882	403
55.9219	363
55.9618	401
56.0017	367
56.0416	399
56.0815	386
56.1214	364
56.1613	387
56.2012	367
56.2411	386
56.2809	386
56.3209	416
56.3608	388
56.4006	415
56.4405	404
56.4804	398
56.5203	393
56.5602	359
56.6001	386
56.64	392
56.6799	376
56.7198	392
56.7597	393
56.7996	407
56.8395	386
56.8794	365
56.9193	385
56.9592	436
56.9991	380
57.039	363
57.0789	367
57.1188	405
57.1587	390
57.1986	344
57.2385	388
57.2784	375
57.3183	375
57.3582	409
57.3981	417
57.438	358
57.4779	356
57.5178	373
57.5577	374
57.5976	356
57.6375	389
57.6774	362
57.7173	375
57.7572	384
57.797	411
57.837	401
57.8768	379
57.9168	374
57.9566	368
57.9965	398
58.0364	418
58.0763	393
58.1162	400
58.1561	360
58.196	379
58.2359	382
58.2758	425
58.3157	387
58.3556	391
58.3955	400
58.4354	391
58.4753	380
58.5152	386
58.5551	388
58.595	389
58.6349	362
58.6748	383
58.7147	437
58.7546	360
58.7945	379
58.8344	398
58.8743	421
58.9142	413
58.9541	375
58.994	381
59.0339	359
59.0738	378
59.1137	359
59.1536	374
59.1935	379
59.2334	376
59.2733	360
59.3132	337
59.3531	397
59.3929	394
59.4329	396
59.4727	379
59.5126	417
59.5525	431
59.5924	380
59.6323	343
59.6722	395
59.7121	361
59.752	394
59.7919	380
59.8318	380
59.8717	372
59.9116	371
59.9515	363
59.9914	368
60.0313	370
60.0712	368
60.1111	396
60.151	394
60.1909	397
60.2308	405
60.2707	394
60.3106	375
60.3505	387
60.3904	362
60.4303	429
60.4702	357
60.5101	366
60.55	384
60.5899	346
60.6298	394
60.6697	416
60.7096	362
60.7495	383
60.7894	394
60.8293	361
60.8691	385
60.9091	410
60.949	363
60.9888	358
61.0287	368
61.0686	381
61.1085	382
61.1484	349
61.1883	403
61.2282	352
61.2681	350
61.308	371
61.3479	393
61.3878	386
61.4277	365
61.4676	357
61.5075	397
61.5474	355
61.5873	401
61.6272	361
61.6671	362
61.707	398
61.7469	369
61.7868	362
61.8267	374
61.8666	427
61.9065	368
61.9464	392
61.9863	349
62.0262	375
62.0661	385
62.106	383
62.1459	373
62.1858	401
62.2257	356
62.2656	373
62.3055	337
62.3454	407
62.3852	356
62.4252	376
62.465	375
62.5049	383
62.5448	379
62.5847	382
62.6246	328
62.6645	337
62.7044	372
62.7443	372
62.7842	371
62.8241	394
62.864	387
62.9039	389
62.9438	402
62.9837	365
63.0236	374
63.0635	376
63.1034	382
63.1433	337
63.1832	343
63.2231	356
63.263	347
63.3029	355
63.3428	360
63.3827	346
63.4226	354
63.4625	375
63.5024	390
63.5423	345
63.5822	357
63.6221	370
63.662	332
63.7019	370
63.7418	380
63.7817	338
63.8216	372
63.8614	375
63.9014	361
63.9412	372
63.9811	368
64.0211	371
64.0609	378
64.1008	367
64.1407	331
64.1806	345
64.2205	375
64.2604	349
64.3003	364
64.3402	369
64.3801	345
64.42	373
64.4599	344
64.4998	358
64.5397	369
64.5796	365
64.6195	348
64.6594	390
64.6993	357
64.7392	351
64.7791	328
64.819	351
64.8589	336
64.8988	349
64.9387	408
64.9786	343
65.0185	340
65.0584	366
65.0983	370
65.1382	335
65.1781	362
65.218	349
65.2579	357
65.2978	360
65.3377	339
65.3776	355
65.4175	353
65.4574	301
65.4972	344
65.5371	375
65.577	373
65.6169	360
65.6568	345
65.6967	369
65.7366	312
65.7765	316
65.8164	371
65.8563	346
65.8962	363
65.9361	352
65.976	318
66.0159	403
66.0558	339
66.0957	334
66.1356	327
66.1755	322
66.2154	366
66.2553	353
66.2952	346
66.3351	331
66.375	343
66.4149	342
66.4548	351
66.4947	305
66.5346	315
66.5745	335
66.6144	374
66.6543	356
66.6942	345
66.7341	342
66.774	368
66.8139	334
66.8538	339
66.8937	339
66.9335	331
66.9734	332
67.0134	349
67.0533	323
67.0931	336
67.133	331
67.1729	346
67.2128	367
67.2527	347
67.2926	340
67.3325	354
67.3724	368
67.4123	373
67.4522	312
67.4921	349
67.532	327
67.5719	345
67.6118	325
67.6517	351
67.6916	316
67.7315	375
67.7714	321
67.8113	305
67.8512	336
67.8911	311
67.931	362
67.9709	339
68.0108	379
68.0507	297
68.0906	344
68.1305	339
68.1704	315
68.2103	307
68.2502	317
68.2901	333
68.33	330
68.3699	328
68.4098	330
68.4497	332
68.4895	343
68.5294	327
68.5693	312
68.6092	299
68.6491	315
68.689	290
68.7289	316
68.7688	343
68.8087	345
68.8486	310
68.8885	295
68.9284	312
68.9683	313
69.0082	284
69.0481	280
69.088	310
69.1279	312
69.1678	309
69.2077	299
69.2476	311
69.2875	334
69.3274	292
69.3673	328
69.4072	333
69.4471	325
69.487	289
69.5269	294
69.5668	302
69.6067	334
69.6466	302
69.6865	321
69.7264	285
69.7663	326
69.8062	323
69.8461	275
69.886	332
69.9259	339
69.9657	306
70.0057	320
